# Supplementary material for: Insights into the Jasmonate Signaling in Basal Land Plant Revealed by the Multi-Omics Analysis of an Antarctic Moss Pohlia nutans Treated with OPDA
Source: Int J Mol Sci. 2022 Nov 4;23(21):13507. doi: 10.3390/ijms232113507 (PMC9658390; doi:10.3390/ijms232113507)
Supplement: Supplementary file 1 [file ijms-23-13507-s001.zip]

Archive with 6 entries (6 files):
- Table S1. All detected metabolites in Pohlia nutans under OPDA treatment.xlsx
- Table S2. Significantly changed metabolites in Pohila nutans.xlsx
- Table S3. Summary of data quality in transcriptome sequencing.pdf
- Table S4. A list of differentially expressed genes in Pohila nutans.xlsx
- Table S5 The representative OPDA treatment-related genes of Pohila nutans.xlsx
- Table S6. Primers used for quantitative real-time RT-PCR analysis.pdf
