# Supplementary material for: Insights into the Jasmonate Signaling in Basal Land Plant Revealed by the Multi-Omics Analysis of an Antarctic Moss Pohlia nutans Treated with OPDA
Source: Int J Mol Sci. 2022 Nov 4;23(21):13507. doi: 10.3390/ijms232113507 (PMC9658390; doi:10.3390/ijms232113507)
Supplement: Supplementary file 1 [file ijms-23-13507-s001.zip › Table S1. All detected metabolites in Pohlia nutans under OPDA treatment.xlsx]

## Sheet: Sheet1
Table S1. All detected metabolites in Pohlia nutans under OPDA treatment. Index,compound ID; Level, metabolite annotation level (1: the matching score of secondary mass spectrometry and the retention time (RT) from sample metabolites is larger than 0.7 compared with the compounds in databases; 2: the matching scores of secondary mass spectrometry and the retention time (RT) from sample metabolite…
Index	Formula	Compounds	Class I	Class II	CAS number	Level	CK_1	CK_2	CK_3	OPDA_1	OPDA_2	OPDA_3	VIP	P_value	FDR	Log2(Fold change)	Type
Lmqp000377	C4H7N	Pyrroline	Alkaloids	Pyrrole alkaloids	638-31-3	3	10328	25729	33749	33036	32253	11945	0.151817	0.811883	0.85488	0.145885	no significance
pmb0782	C5H11N	Piperidine	Alkaloids	Piperidine alkaloids	110-89-4	3	17225000	16045000	17015000	20005000	21107000	21156000	1.32255	0.00158307	0.0201916	0.308363	no significance
MWSmce460	C5H9NO	2-Piperidone	Alkaloids	Piperidine alkaloids	675-20-7	3	60596	66334	70865	73365	76794	82820	1.12105	0.0448303	0.127333	0.236194	no significance
MWStz073	C4H7NO2	5-Hydroxy-2-pyrrolidinone	Alkaloids	Pyrrole alkaloids	62312-55-4	3	261400	296600	270160	198150	251250	229790	1.07189	0.0643631	0.15724	-0.286094	no significance
pmb0484	C5H13NO	Choline	Alkaloids	Alkaloids	62-49-7	1	25581000	24791000	27878000	32775000	34255000	33582000	1.30991	0.00652367	0.0383445	0.36264	no significance
pme2433	C4H11NO2	Diethanolamine	Alkaloids	Alkaloids	111-42-2	3	805950	816550	758070	434990	486230	467350	1.3514	0.000178562	0.00670599	-0.777707	no significance
MWS2076	C6H7NO	2-Aminophenol	Alkaloids	Phenolamine	95-55-6	3	35613	38978	37101	35801	51532	38633	0.591026	0.430365	0.549956	0.173509	no significance
pme2122	C5H9N3	Histamine	Alkaloids	Alkaloids	51-45-6	3	201480	226940	232400	214770	208750	215640	0.454368	0.530578	0.643933	-0.0480802	no significance
pmb1096	C8H7N	Indole	Alkaloids	Plumerane	120-72-9	3	104440	92848	119070	128940	146810	173610	1.15158	0.0549591	0.145424	0.506314	no significance
mws0191	C5H11NO2	Betaine	Alkaloids	Alkaloids	107-43-7	2	1047300	1112500	1201500	1336100	1346500	1344600	1.25038	0.0376282	0.113294	0.260758	no significance
mws0491	C8H11N	2-Phenylethylamine	Alkaloids	Benzylphenylethylamine alkaloids	156-28-5	3	388770	371220	349480	325670	283570	298340	1.22179	0.0161668	0.0644778	-0.289774	no significance
MWS2042	C7H13NO	N-Cyclohexylformamide	Alkaloids	Alkaloids	766-93-8	3	90966	85229	97754	72845	106240	100650	0.0564198	0.873456	0.904221	0.0301534	no significance
MWSmce709	C9H7N	Isoquinoline	Alkaloids	Isoquinoline alkaloids	119-65-3	3	220500	296280	359010	329160	326880	328970	0.589082	0.459234	0.581353	0.169553	no significance
pmb0501	C5H14N4	Agmatine	Alkaloids	Alkaloids	306-60-5	3	31758	37803	36763	37941	40635	46779	0.970188	0.127005	0.241776	0.237552	no significance
pma3649	C5H9NO3	5-Aminolevulinic Acid	Alkaloids	Alkaloids	106-60-5	3	56134000	63632000	60441000	54582000	50133000	109810000	0.299952	0.612426	0.708484	0.251491	no significance
pmp001198	C6H13NO2	6-Deoxyfagomine	Alkaloids	Piperidine alkaloids	197449-09-5	3	14992000	14396000	16333000	17542000	21545000	18344000	1.14914	0.0673384	0.160284	0.328973	no significance
HJKP000649	C8H9NO	N-benzylformamide	Alkaloids	Alkaloids	6343-54-0	3	3970500	3296000	2813700	3282700	4026400	3472700	0.419401	0.59707	0.698304	0.0970738	no significance
Lmqp002784	C7H7NO2	Salicylamide	Alkaloids	Phenolamine	65-45-2	3	42299	41139	43426	27372	31111	38262	1.11322	0.0824465	0.180431	-0.391024	no significance
MWSmce016	C7H7NO2	Nicotinic Acid Methyl Ester(Methyl Nicotinate)	Alkaloids	Pyridine alkaloids	93-60-7	3	88496	95097	101070	65799	56927	64143	1.31951	0.00264264	0.0258902	-0.607228	no significance
mws0704	C2H8NO4P	O-Phosphorylethanolamine	Alkaloids	Alkaloids	1071-23-4	3	203180	183470	195150	134650	130260	132410	1.35045	0.00644764	0.0383445	-0.550222	no significance
pma2987	C6H11N3O	Histidinol	Alkaloids	Alkaloids	501-28-0	3	9317800	8942000	10077000	8275700	8044700	8961600	1.05065	0.0806001	0.178058	-0.164566	no significance
MWSmce582	C6H9NO3	Methyl L-pyroglutamate	Alkaloids	Pyrrole alkaloids	4931-66-2	3	177500	167530	158930	147460	149290	137160	1.19516	0.028238	0.0959241	-0.215913	no significance
Lmcp000611	C5H9N3O2	2-Amino-4,5-dihydro-1H-imidazole-4-acetic acid	Alkaloids	Alkaloids	69098-41-5	3	232250	238970	211640	219160	244430	183850	0.421617	0.587999	0.695985	-0.0768433	no significance
MWS3020	C7H16N2O	N-Acetylcadaverine	Alkaloids	Alkaloids	32343-73-0	3	209870	206900	226780	150930	193510	182240	1.07482	0.0735679	0.168227	-0.289126	no significance
mws0103	C9H7NO	Indole-3-carboxaldehyde	Alkaloids	Plumerane	487-89-8	3	211900	212660	225400	418780	406280	429290	1.36327	4.74455e-05	0.00356368	0.948517	no significance
Lmgp000796	C8H7NO2	4-Hydroxymandelonitrile	Alkaloids	Phenolamine	13093-65-7	3	2126400	1906100	2052300	1925100	2710500	2312100	0.705655	0.33179	0.458671	0.191326	no significance
Lmxn006423	C7H5NOS	2(3H)-Benzothiazolone	Alkaloids	Alkaloids	934-34-9	3	59810	60386	54731	69289	82908	64769	1.09126	0.112413	0.223504	0.310716	no significance
pmb0819	C10H8N2	3-Indoleacetonitrile	Alkaloids	Plumerane	771-51-7	3	49497	48941	46734	74131	55541	62763	1.15878	0.0971234	0.200614	0.406608	no significance
mws0005	C10H12N2	Tryptamine	Alkaloids	Plumerane	61-54-1	3	298490	342240	351630	341130	350960	368870	0.718978	0.301547	0.430963	0.0964348	no significance
mws1417	C9H7NO2	Indole-3-carboxylic acid*	Alkaloids	Plumerane	771-50-6	3	134520	125650	143900	146160	210310	176110	1.04935	0.138436	0.253612	0.398393	no significance
mws0102	C9H7NO2	Indole-5-carboxylic acid*	Alkaloids	Plumerane	1670-81-1	3	56786	42856	62957	63733	77262	78693	1.03558	0.0698964	0.164062	0.434138	no significance
mws1346	C6H11NO4	DL-2-Aminoadipic acid	Alkaloids	Alkaloids	542-32-5	3	3577500	3159100	3377700	5584500	6051600	5695600	1.35081	0.000234285	0.00696849	0.777017	no significance
MWS3270	C7H5NO4	Quinolinic Acid	Alkaloids	Pyridine alkaloids	89-00-9	3	12308	11779	10308	14723	23759	29349	1.15018	0.117644	0.228527	0.979746	no significance
Hmtp000776	C8H9NO3	4,5,6-Trihydroxy-2-cyclohexen-1-ylideneacetonitrile	Alkaloids	Alkaloids	-	3	746380	715240	752900	760400	802410	770710	1.03367	0.0824753	0.180431	0.0755138	no significance
MWStz070	C9H11NO3	N-(2-Hydroxy-4-methoxyphenyl)acetamide	Alkaloids	Phenolamine	58469-06-0	3	31950000	28507000	30388000	35797000	39250000	35976000	1.25074	0.0113205	0.0535152	0.28938	no significance
pmb1754	C5H15NO4P+	O-Phosphocholine	Alkaloids	Alkaloids	107-73-3	3	6815800	6844800	6779700	7426000	7874600	7907100	1.30496	0.0257387	0.0930553	0.183187	no significance
Hmmp001310	C11H9NO2	3-Indoleacrylic acid	Alkaloids	Plumerane	1204-06-4	1	46585000	46804000	46366000	50800000	56428000	56034000	1.25578	0.0490052	0.13412	0.224289	no significance
pme2244	C11H11NO2	3-Indolepropionic acid	Alkaloids	Plumerane	830-96-6	3	31749	41921	40432	49650	46738	58040	1.11589	0.0445087	0.126953	0.43661	no significance
mws0333	C11H14N2O	5-Methoxytryptamine	Alkaloids	Plumerane	608-07-1	3	57653	60132	56801	46827	41958	57488	0.956599	0.170895	0.29173	-0.255274	no significance
mws2218	C8H10N4O2	Caffeine	Alkaloids	Alkaloids	58-08-2	2	38791	36134	96831	772050	741210	843650	1.32967	0.000108395	0.00523395	3.77846	up-regulation
pmb0130	C12H14N2O	Acetryptine	Alkaloids	Plumerane	3551-18-6	3	72713	71079	54379	25832	42699	35963	1.20052	0.0159585	0.0643294	-0.923326	no significance
mws0018	C10H26N4	Spermine	Alkaloids	Alkaloids	71-44-3	3	7380300	6953800	8082800	7819600	7740100	8835700	0.778673	0.243713	0.37157	0.122022	no significance
pmb0818	C11H11NO3	Methoxyindoleacetic acid	Alkaloids	Plumerane	3471-31-6	3	3627400	4104600	3881300	4717200	5005700	4816900	1.29101	0.00679606	0.0391265	0.324229	no significance
Hmcp003783	C13H10N2O	1-Acetyl-β-carboline	Alkaloids	Plumerane	-	3	21821	23975	27091	28309	26151	30361	0.968711	0.115025	0.225382	0.21876	no significance
mws0677	C12H14N2O2	N-Acetyl-5-hydroxytryptamine	Alkaloids	Plumerane	1210-83-9	3	323580	318120	306780	391260	366630	394620	1.31542	0.00578175	0.0383445	0.28109	no significance
Hmyp002656	C11H11NO4	Methyl dioxindole-3-acetate	Alkaloids	Plumerane	57061-18-4	1	1217700	944640	928750	917270	939480	1136900	0.167696	0.795987	0.843494	-0.0462101	no significance
mws1383	C12H10N4O2	Lumichrome	Alkaloids	Alkaloids	1086-80-2	3	30254	30962	24985	25041	16950	28935	0.716462	0.291446	0.420978	-0.28139	no significance
Zmwp005562	C17H17NO3	cis-N-p-Coumaroyltyramine	Alkaloids	Phenolamine	-	3	31482	32802	19222	28576	31496	20542	0.0712837	0.86817	0.90033	-0.0508495	no significance
Zmzp005934	C18H37NO	Stearamide	Alkaloids	Alkaloids	124-26-5	3	14748	16723	14375	24426	19615	25549	1.24588	0.0349924	0.108509	0.602084	no significance
pma0584	C16H25N3O3	Caffeoylspermidine	Alkaloids	Phenolamine	-	3	9006.3	2484.8	10571	9	9	9	1.35539	0.0973394	0.200614	-9.67439	down-regulation
Lmlp004754	C14H17NO7	Ehretioside B	Alkaloids	Phenolamine	156368-84-2	3	219640	223980	220110	107240	106030	107430	1.36749	3.65243e-05	0.00355953	-1.04937	down-regulation
mws0983	C20H39NO2	N-Oleoylethanolamine	Alkaloids	Alkaloids	111-58-0	3	10870	10283	13789	23552	30753	30649	1.31597	0.00967977	0.0484355	1.28172	up-regulation
pmb0492	C34H37N3O6	N',N'',N'''-p-Coumaroyl-cinnamoyl-caffeoyl spermidine	Alkaloids	Phenolamine	-	3	62131	38920	44760	41436	49622	53832	0.0386779	0.971299	0.981462	-0.00914153	no significance
mws0217	C2H5NO2	L-Glycine	Amino acids and derivatives	Amino acids and derivatives	56-40-6	3	132710	130060	126550	131150	107260	118610	0.826344	0.255649	0.380904	-0.124952	no significance
MWS0502	C3H7NO2	β-Alanine	Amino acids and derivatives	Amino acids and derivatives	107-95-9	3	104380	119580	106880	94498	32024	114710	0.670525	0.352619	0.477697	-0.455712	no significance
pme3033	C4H9NO2	N,N-Dimethylglycine	Amino acids and derivatives	Amino acids and derivatives	1118-68-9	3	1090500	1101700	1090600	776570	713470	749920	1.35718	0.0019801	0.0227516	-0.551454	no significance
MWSmce585	C4H9NO2	Methyl 3-aminopropanoate	Amino acids and derivatives	Amino acids and derivatives	4138-35-6	3	2566200	2469400	2475200	3095800	3464800	3425400	1.3242	0.0145724	0.06155	0.41094	no significance
pme0010	C3H7NO3	L-Serine	Amino acids and derivatives	Amino acids and derivatives	56-45-1	3	8353300	7789700	7822100	5154600	5389800	5002400	1.35353	0.00056259	0.0119537	-0.624317	no significance
pme0006	C5H9NO2	L-Proline	Amino acids and derivatives	Amino acids and derivatives	147-85-3	1	859560	820180	438520	547090	851930	781990	0.158657	0.904766	0.929517	0.0421167	no significance
pme3193	C4H7NO3	N-Acetyl-L-glycine	Amino acids and derivatives	Amino acids and derivatives	543-24-8	3	6068.7	16555	12397	16905	11576	12429	0.445433	0.609934	0.707231	0.224246	no significance
mws0256	C5H11NO2	L-Valine	Amino acids and derivatives	Amino acids and derivatives	72-18-4	1	6178300	11242000	12272000	7489100	9470800	7706200	0.426334	0.47334	0.592552	-0.267559	no significance
MWS5209	C5H11NO2	N-Methyl-α-aminoisobutyric acid	Amino acids and derivatives	Amino acids and derivatives	2566-34-9	3	18923	27059	15033	36099	46596	37578	1.20916	0.0151441	0.0622002	0.979077	no significance
mws0230	C4H9NO3	L-Threonine	Amino acids and derivatives	Amino acids and derivatives	72-19-5	3	10236000	9867900	9783800	9196400	10506000	9327700	0.442457	0.570908	0.684117	-0.0420023	no significance
mws0671	C4H9NO3	L-Homoserine	Amino acids and derivatives	Amino acids and derivatives	672-15-1	3	10510000	10113000	10373000	9950900	10901000	9741000	0.262244	0.749241	0.814287	-0.0188852	no significance
pme0195	C3H7NO2S	L-Cysteine	Amino acids and derivatives	Amino acids and derivatives	52-90-4	3	12315	15985	16624	9	9	10259	0.997658	0.0622724	0.155336	-2.12807	no significance
MWSmce706	C5H8N2O2	Cyclo(Ala-Gly)	Amino acids and derivatives	Amino acids and derivatives	4526-77-6	3	71586	54672	59239	55910	25554	53853	0.776986	0.226524	0.353668	-0.455053	no significance
ML10181668	C6H11NO2	Cycloleucine	Amino acids and derivatives	Amino acids and derivatives	52-52-8	3	680170	624380	676950	969840	790670	893780	1.24306	0.0379322	0.113294	0.421733	no significance
mws0216	C5H9NO3	Trans-4-Hydroxy-L-proline	Amino acids and derivatives	Amino acids and derivatives	51-35-4	3	48673000	54399000	52714000	70821000	66848000	75986000	1.30519	0.00593582	0.0383445	0.455717	no significance
MWS2413	C5H9NO3	N-acetyl-beta-alanine	Amino acids and derivatives	Amino acids and derivatives	3025-95-4	3	17568	13469	9840.5	21354	23176	11622	0.65753	0.306335	0.435047	0.45803	no significance
mws0258	C6H13NO2	L-Isoleucine*	Amino acids and derivatives	Amino acids and derivatives	73-32-5	1	4926400	4889900	5146600	6092500	6472500	5984200	1.3203	0.0052659	0.0383445	0.309967	no significance
mws0227	C6H13NO2	L-Leucine*	Amino acids and derivatives	Amino acids and derivatives	61-90-5	1	4829400	4442800	5045500	5886400	6392700	6269700	1.29241	0.00402087	0.0339764	0.373526	no significance
mws1587	C6H13NO2	L-Norleucine*	Amino acids and derivatives	Amino acids and derivatives	327-57-1	1	5240500	4806800	5393500	6086200	6636500	6453400	1.2716	0.00657983	0.0383445	0.312562	no significance
mws0001	C4H8N2O3	L-Asparagine	Amino acids and derivatives	Amino acids and derivatives	70-47-3	3	18964000	18461000	17799000	17345000	18935000	17068000	0.582704	0.416917	0.538884	-0.0498612	no significance
pme2527	C5H12N2O2	L-Ornithine	Amino acids and derivatives	Amino acids and derivatives	70-26-8	3	647520	643100	660720	644090	655020	639100	0.411683	0.570315	0.684117	-0.00974028	no significance
mws0219	C4H7NO4	L-Aspartic Acid	Amino acids and derivatives	Amino acids and derivatives	56-84-8	3	9155500	9202500	10487000	9840100	9278900	9288400	0.203383	0.780474	0.836014	-0.0220545	no significance
Zmdp000972	C4H9NO2S	S-Methyl-L-cysteine	Amino acids and derivatives	Amino acids and derivatives	1187-84-4	3	1248100	875400	1072500	995820	1207900	964260	0.0193491	0.947359	0.965935	-0.0127042	no significance
Hmsp000364	C7H13NO2	L-Cyclopentylglycine	Amino acids and derivatives	Amino acids and derivatives	2521-84-8	3	94429	193540	102370	86178	146800	105040	0.270894	0.663912	0.748008	-0.207628	no significance
Lmqp000427	C6H11NO3	N-Methyl-Trans-4-Hydroxy-L-Proline	Amino acids and derivatives	Amino acids and derivatives	4252-82-8	3	164390	127350	169800	130160	124010	130630	0.941859	0.192594	0.320681	-0.262347	no significance
pme0193	C5H10N2O3	L-Glutamine	Amino acids and derivatives	Amino acids and derivatives	56-85-9	3	6277700	6774800	6533500	8860100	8890300	9221300	1.35157	0.000237094	0.00696849	0.461624	no significance
pme0026	C6H14N2O2	L-Lysine	Amino acids and derivatives	Amino acids and derivatives	56-87-1	3	7601700	8314400	7658500	10626000	10921000	10505000	1.34181	0.0014876	0.0193389	0.443181	no significance
mws1050	C5H9NO4	O-Acetylserine	Amino acids and derivatives	Amino acids and derivatives	5147-00-2	3	811610	812930	831300	1002900	920440	921440	1.2643	0.0358867	0.109771	0.212101	no significance
pme0014	C5H9NO4	L-Glutamic acid	Amino acids and derivatives	Amino acids and derivatives	56-86-0	1	3449400	3511700	3307200	3530700	3541100	3524400	0.916125	0.212007	0.338643	0.0453496	no significance
Zmzn000113	C5H9NO4	L-threo-3-Methylaspartate	Amino acids and derivatives	Amino acids and derivatives	6061-13-8	1	6903500	6680300	6677500	8121700	7554600	8076700	1.30079	0.0134544	0.0593466	0.229383	no significance
MWSmce608	C6H13NO3	4-Hydoxy-L-Isoleucine*	Amino acids and derivatives	Amino acids and derivatives	781658-23-9	3	811020	755970	795050	787980	819760	807710	0.587533	0.41006	0.533078	0.0322586	no significance
MWSmce190	C6H13NO3	(2S,3R,4S)-4-Hydroxyisoleucine*	Amino acids and derivatives	Amino acids and derivatives	55399-93-4	3	794120	819600	758580	831420	858240	783630	0.701302	0.29955	0.429017	0.0601449	no significance
mws0224	C5H11NO2S	DL-Methionine	Amino acids and derivatives	Amino acids and derivatives	59-51-8	3	1152100	1084800	1217600	1238100	1428200	1332600	1.10614	0.0603673	0.153526	0.211126	no significance
pme1210	C5H11NO2S	L-Methionine	Amino acids and derivatives	Amino acids and derivatives	63-68-3	3	2226600	1828000	1791300	1879100	2071900	2012400	0.223294	0.813664	0.855423	0.02871	no significance
mws0254	C6H9N3O2	L-Histidine	Amino acids and derivatives	Amino acids and derivatives	71-00-1	1	2746100	3279200	2471900	3599300	3003400	2953700	0.684834	0.326051	0.454454	0.16948	no significance
pme0128	C6H12N2O3	L-Alanyl-L-Alanine	Amino acids and derivatives	Amino acids and derivatives	1948-31-8	3	5965.1	7211.6	8567.7	9176.5	7146	15673	0.764564	0.314125	0.442392	0.557225	no significance
pme3382	C6H11NO4	N-Acetyl-L-threonine	Amino acids and derivatives	Amino acids and derivatives	17093-74-2	3	165740	202550	195430	162150	185680	165060	0.718923	0.287258	0.418145	-0.136329	no significance
MWS3035	C6H11NO4	N-Methyl-L-Glutamate	Amino acids and derivatives	Amino acids and derivatives	35989-16-3	3	15075	17332	15814	33835	32181	31624	1.35622	6.20594e-05	0.00381383	1.01781	up-regulation
pme2914	C6H10O5	3-Hydroxy-3-methylpentane-1,5-dioic acid	Amino acids and derivatives	Amino acids and derivatives	503-49-1	1	9	9	9	634500	369790	723950	1.36688	0.0324202	0.104861	15.966	up-regulation
pme2758	C5H9NO5	4-Hydroxy-L-glutamic acid	Amino acids and derivatives	Amino acids and derivatives	3913-68-6	3	85795	120290	64994	103160	47828	34683	0.722472	0.346249	0.470954	-0.545965	no significance
pme1419	C6H13NO2S	L-Methionine methyl ester	Amino acids and derivatives	Amino acids and derivatives	10332-17-9	3	52944	57631	58466	52806	51575	50409	1.08785	0.0945397	0.199555	-0.127061	no significance
Lmbp000123	C6H13NO2S	L-Homomethionine	Amino acids and derivatives	Amino acids and derivatives	25148-30-5	1	15569000	17151000	16203000	19929000	20169000	19285000	1.30238	0.00589885	0.0383445	0.279537	no significance
pme2617	C5H11NO3S	L-Methionine Sulfoxide	Amino acids and derivatives	Amino acids and derivatives	3226-65-1	3	1155100	1090700	891650	798330	791740	802870	1.17155	0.0884696	0.189859	-0.390808	no significance
pme0021	C9H11NO2	L-Phenylalanine	Amino acids and derivatives	Amino acids and derivatives	63-91-2	1	22992000	24412000	24362000	23273000	25892000	25991000	0.664552	0.341963	0.467949	0.0665878	no significance
MWS0933	C7H11N3O2	1-Methylhistidine*	Amino acids and derivatives	Amino acids and derivatives	332-80-9	3	320490	320620	368530	390450	384480	421890	1.15088	0.0389069	0.114352	0.245365	no significance
pme0181	C7H11N3O2	3-Methyl-L-Histidine*	Amino acids and derivatives	Amino acids and derivatives	368-16-1	3	746360	766910	680270	941210	786640	923410	1.11188	0.0689302	0.163403	0.273417	no significance
pme0253	C8H15NO3	N-Acetyl-L-leucine	Amino acids and derivatives	Amino acids and derivatives	1188-21-2	3	396140	405070	367980	478450	565200	522220	1.27977	0.0204287	0.0789133	0.421455	no significance
Zmyn000155	C7H14N2O3	N-α-Acetyl-L-ornithine	Amino acids and derivatives	Amino acids and derivatives	6205-08-9	3	128950	43870	30277	73114	73723	215370	0.682265	0.408967	0.533078	0.834645	no significance
mws0260	C6H14N4O2	L-Arginine	Amino acids and derivatives	Amino acids and derivatives	74-79-3	1	8147300	7631400	7927900	13865000	12781000	13292000	1.35801	0.000734406	0.0136832	0.752473	no significance
pme2559	C6H9NO5	N-Acetyl-L-Aspartic Acid	Amino acids and derivatives	Amino acids and derivatives	997-55-7	3	8850.5	11578	10917	13418	13671	19564	1.09314	0.111543	0.22293	0.573712	no significance
pme0008	C6H13N3O3	L-Citrulline	Amino acids and derivatives	Amino acids and derivatives	372-75-8	3	135100	156150	170940	206890	230190	224620	1.261	0.0087045	0.046217	0.517691	no significance
mws0250	C9H11NO3	L-Tyrosine	Amino acids and derivatives	Amino acids and derivatives	60-18-4	3	43972000	27075000	37099000	43468000	47380000	43641000	0.864645	0.210277	0.337642	0.314508	no significance
mws5041	C8H16N2O3	L-Glycyl-L-isoleucine*	Amino acids and derivatives	Amino acids and derivatives	19461-38-2	3	364550	346780	359300	347730	348140	336160	0.96026	0.127683	0.241776	-0.0529751	no significance
mws0736	C8H16N2O3	N-Glycyl-L-leucine*	Amino acids and derivatives	Amino acids and derivatives	869-19-2	3	419410	425000	438500	374700	379930	397390	1.26465	0.00877112	0.046217	-0.155254	no significance
pme0122	C8H16N2O3	N6-Acetyl-L-lysine	Amino acids and derivatives	Amino acids and derivatives	692-04-6	3	2191100	2331600	1797800	2763300	2957400	1411900	0.203007	0.641225	0.730422	0.174389	no significance
Zmdp000292	C7H16N4O2	Arginine methyl ester	Amino acids and derivatives	Amino acids and derivatives	-	3	141860	201630	176630	263890	231510	240340	1.1622	0.0336739	0.105395	0.500352	no significance
pme3388	C7H16N4O2	Homoarginine	Amino acids and derivatives	Amino acids and derivatives	156-86-5	3	73536	78723	58237	96576	91953	84350	1.09841	0.0563918	0.147185	0.374469	no significance
Zmjp000182	C7H16N4O2	N-Monomethyl-L-arginine	Amino acids and derivatives	Amino acids and derivatives	17035-90-4	3	153370	181470	151810	229450	143040	274710	0.724511	0.298388	0.428259	0.411327	no significance
Zmzp000145	C9H20N2O2	Trimethyllysine	Amino acids and derivatives	Amino acids and derivatives	23284-33-5	1	694750	572970	573520	810760	850290	807920	1.25147	0.0257416	0.0930553	0.423232	no significance
pme0075	C7H11NO5	N-Acetyl-L-glutamic acid	Amino acids and derivatives	Amino acids and derivatives	1188-37-0	3	317690	351520	304580	406830	546000	436850	1.19565	0.069668	0.164062	0.51307	no significance
mws0193	C7H15N3O3	L-Homocitrulline	Amino acids and derivatives	Amino acids and derivatives	1190-49-4	3	141460	215550	200100	150400	176510	151050	0.612754	0.366372	0.491112	-0.221072	no significance
MWSslk140	C7H13NO3S	N-Acetyl-L-Methionine	Amino acids and derivatives	Amino acids and derivatives	65-82-7	3	26252	28236	33079	29326	25581	21469	0.731393	0.288248	0.418145	-0.197268	no significance
MWS1771	C10H13NO3	L-Tyrosine methyl ester	Amino acids and derivatives	Amino acids and derivatives	1080-06-4	3	78912	82254	88697	83660	95115	76867	0.187251	0.770588	0.828402	0.0329876	no significance
pme3827	C9H11NO4	3,4-Dihydroxy-L-phenylalanine (L-Dopa)	Amino acids and derivatives	Amino acids and derivatives	59-92-7	3	38097	67944	50999	52135	9	46028	0.619466	0.367938	0.491554	-0.677749	no significance
mws5037	C9H18N2O3	L-Alanyl-L-leucine	Amino acids and derivatives	Amino acids and derivatives	3303-34-2	3	117570	116000	83829	59031	67111	75322	1.17356	0.0555922	0.146227	-0.655776	no significance
NK10251888	C8H18N4O2	NG,NG-Dimethyl-L-arginine	Amino acids and derivatives	Amino acids and derivatives	30315-93-6	3	1101700	1104500	1145500	1264600	1372100	1257100	1.26277	0.0276352	0.0953131	0.216286	no significance
MWS5164	C8H18N4O2	N,N'-Dimethylarginine;SDMA	Amino acids and derivatives	Amino acids and derivatives	30344-00-4	3	1101700	1104500	1145500	1264600	1372100	1257100	1.26277	0.0276352	0.0953131	0.216286	no significance
Zmzp002547	C11H12N2O2	cyclo-(Gly-Phe)	Amino acids and derivatives	Amino acids and derivatives	10125-07-2	3	5514700	5628300	6040500	7329900	7704100	7778600	1.3315	0.000975544	0.0149879	0.408807	no significance
mws0282	C11H12N2O2	L-Tryptophan	Amino acids and derivatives	Amino acids and derivatives	73-22-3	1	44373000	39315000	44079000	50982000	52007000	54104000	1.26379	0.0122751	0.0556911	0.298104	no significance
Zmdp000976	C7H13NO4S	S-(2-Carboxypropyl)cysteine	Amino acids and derivatives	Amino acids and derivatives	-	3	8733.9	11370	13784	12991	16400	15610	0.958736	0.114418	0.225382	0.409187	no significance
MWSslk120	C11H13NO3	N-Acetyl-DL-phenylalanine	Amino acids and derivatives	Amino acids and derivatives	2901-75-9	3	59888	88033	121250	161690	138640	182910	1.11312	0.035578	0.109679	0.844217	no significance
pmb2873	C13H13NO2	3-(2-Naphthyl)-L-alanine	Amino acids and derivatives	Amino acids and derivatives	58438-03-2	3	79064	90251	69451	88535	100940	106550	1.04602	0.0771458	0.174417	0.310122	no significance
pme1228	C11H12N2O3	5-Hydroxy-L-tryptophan	Amino acids and derivatives	Amino acids and derivatives	56-69-9	3	428500	415750	397980	524610	542630	534630	1.34696	0.00093479	0.0149879	0.366825	no significance
pme2773	C7H14N2O4S	L-Cystathionine	Amino acids and derivatives	Amino acids and derivatives	56-88-2	3	18728	5546.8	3515.3	32094	14753	15548	0.913782	0.195816	0.325237	1.16686	no significance
mws5042	C11H14N2O3	L-Glycyl-L-phenylalanine	Amino acids and derivatives	Amino acids and derivatives	721-66-4	1	257860	254410	158820	157910	244750	181810	0.40676	0.526862	0.64158	-0.199377	no significance
mws0520	C11H13NO4	N-Acetyl-L-tyrosine	Amino acids and derivatives	Amino acids and derivatives	537-55-3	3	63659	87157	86423	106470	85536	101800	0.906899	0.134714	0.247463	0.308523	no significance
Lmhp001461	C11H20N2O3	L-Prolyl-L-Leucine	Amino acids and derivatives	Amino acids and derivatives	52899-07-7	2	199520	196850	133810	176560	113960	159530	0.549074	0.402132	0.527857	-0.236397	no significance
Lmhp001670	C11H22N2O3	L-Valyl-L-Leucine	Amino acids and derivatives	Amino acids and derivatives	3989-97-7	2	41741	27320	9	9	25520	30663	0.00860507	0.796079	0.843494	-0.297694	no significance
pmb0962	C10H22N2O4	L-Lysine-Butanoic Acid	Amino acids and derivatives	Amino acids and derivatives	80407-71-2	3	191640	370230	301350	581300	810120	622250	1.22245	0.0142677	0.0614328	1.22203	up-regulation
mws4176	C12H16N2O3	L-Alanyl-L-Phenylalanine	Amino acids and derivatives	Amino acids and derivatives	3061-90-3	3	33332	26990	30986	25312	31041	21196	0.771438	0.25981	0.385157	-0.235633	no significance
Lmhp002031	C12H24N2O3	L-Leucyl-L-Leucine	Amino acids and derivatives	Amino acids and derivatives	3303-31-9	1	135580	122780	126480	95952	118240	106660	1.10238	0.0591814	0.153282	-0.262351	no significance
mws0124	C13H14N2O3	N-(3-Indolylacetyl)-L-alanine	Amino acids and derivatives	Amino acids and derivatives	57105-39-2	3	22343	27039	32867	27060	30224	26412	0.153122	0.893265	0.920498	0.0251605	no significance
Lmrj002087	C10H18N2O5	L-Isoleucyl-L-Aspartate	Amino acids and derivatives	Amino acids and derivatives	-	2	266480	316150	279080	274110	269260	270110	0.644093	0.393645	0.519734	-0.0830955	no significance
Zmdp001647	C10H18N2O5	γ-Glutamyl-L-valine	Amino acids and derivatives	Amino acids and derivatives	-	1	141120	144150	141590	185660	250020	206680	1.25659	0.062723	0.155885	0.589619	no significance
Zmdp002216	C11H20N2O5	L-γ-Glutamyl-L-leucine	Amino acids and derivatives	Amino acids and derivatives	2566-39-4	1	188050	190520	207980	320000	371060	360100	1.34434	0.00441622	0.035122	0.841656	no significance
MWS4309	C13H15N3O3	Glycyl-tryptophan	Amino acids and derivatives	Amino acids and derivatives	2390-74-1	3	51355	51648	49592	54839	53310	59226	1.10461	0.0953378	0.199555	0.133376	no significance
Lmhp001732	C14H18N2O3	L-Prolyl-L-Phenylalanine	Amino acids and derivatives	Amino acids and derivatives	13589-02-1	3	40976	43815	50225	71984	48363	58498	0.98254	0.154697	0.27413	0.405579	no significance
Lmhp002001	C14H20N2O3	L-Valyl-L-Phenylalanine	Amino acids and derivatives	Amino acids and derivatives	3918-92-1	3	36771	59716	57717	62984	61591	54638	0.633221	0.376697	0.500289	0.216835	no significance
Lmrj002793	C14H16N2O4	Cyclo(Phe-Glu)	Amino acids and derivatives	Amino acids and derivatives	-	3	25379	21010	23161	39045	23683	37023	0.971459	0.165172	0.285214	0.520281	no significance
Zmdp001663	C10H18N2O5S	γ-glutamylmethionine	Amino acids and derivatives	Amino acids and derivatives	17663-87-5	3	51393	52195	55523	58952	61431	53856	0.95492	0.139018	0.253857	0.131034	no significance
mws5035	C15H22N2O3	L-Leucyl-L-phenylalanine	Amino acids and derivatives	Amino acids and derivatives	56217-82-4	3	70008	64255	64303	60217	69810	60760	0.473169	0.52418	0.64158	-0.0576557	no significance
mws0629	C13H16N2O5	L-Aspartyl-L-Phenylalanine	Amino acids and derivatives	Amino acids and derivatives	13433-09-5	2	137330	161290	144510	137840	112260	33578	0.779024	0.228662	0.354532	-0.643476	no significance
Zmdn001564	C14H18N2O5	γ-Glutamylphenylalanine	Amino acids and derivatives	Amino acids and derivatives	7432-24-8	3	24854	22372	19061	41208	29507	38110	1.21609	0.0380441	0.113294	0.715212	no significance
pme1086	C10H17N3O6S	Glutathione reduced form	Amino acids and derivatives	Amino acids and derivatives	70-18-8	1	265720	370780	395930	89091	79271	128240	1.30864	0.0159824	0.0643294	-1.79944	down-regulation
mws0805	C11H19NO9	N-Acetylneuraminic acid	Amino acids and derivatives	Amino acids and derivatives	131-48-6	3	8451.3	8953.3	7627.1	4553.6	3868.2	2559.8	1.2645	0.00427713	0.0348355	-1.18867	down-regulation
pmb2857	C11H19NO9	L-Glutamic acid-O-glycoside	Amino acids and derivatives	Amino acids and derivatives	-	3	23880	41379	35647	62866	55264	37928	0.953971	0.118887	0.229858	0.62907	no significance
mws0582	C11H19N3O6S	S-(Methyl)glutathione	Amino acids and derivatives	Amino acids and derivatives	2922-56-7	1	192840	194780	222530	166480	198220	176520	0.900923	0.161712	0.282473	-0.172949	no significance
pme1286	C14H20N6O5S	S-(5'-Adenosy)-L-homocysteine	Amino acids and derivatives	Amino acids and derivatives	979-92-0	1	26862	21440	34472	32729	43082	40845	1.01174	0.0854097	0.184463	0.495011	no significance
pmb0464	C16H27NO14	L-Aspartic acid-O-diglucoside	Amino acids and derivatives	Amino acids and derivatives	-	3	688690	638840	476650	540000	711180	510230	0.0943231	0.881217	0.910861	-0.0346125	no significance
mws4134	C20H32N6O12S2	Oxiglutatione	Amino acids and derivatives	Amino acids and derivatives	27025-41-8	3	2877500	3350300	3012900	2224200	2278500	2500800	1.26	0.0164048	0.0648517	-0.399926	no significance
Hmbp002730	C15H10O6	Isoscutellarein	Flavonoids	Flavones	41440-05-5	3	21048	23504	13554	44866	49748	45049	1.28209	0.0037982	0.0325011	1.26519	up-regulation
pme0088	C15H10O6	Luteolin (5,7,3',4'-Tetrahydroxyflavone)	Flavonoids	Flavones	491-70-3	3	57795	66789	75342	158170	151810	159100	1.34439	0.000779374	0.0136832	1.23037	up-regulation
mws0064	C15H12O6	Eriodictyol (5,7,3',4'-Tetrahydroxyflavanone)	Flavonoids	Flavanones	552-58-9	1	48145	46335	52015	114070	119300	138800	1.35376	0.00751719	0.0416526	1.34511	up-regulation
MWSHY0174	C15H14O6	Epicatechin*	Flavonoids	Flavanols	490-46-0	3	16735	12717	14253	52567	26912	51878	1.25006	0.0716045	0.165352	1.58762	up-regulation
MWSHY0167	C15H14O6	Catechin*	Flavonoids	Flavanols	154-23-4	3	16735	12717	14253	52567	26912	51878	1.25006	0.0716045	0.165352	1.58762	up-regulation
pmp001127	C16H12O6	Chrysoeriol	Flavonoids	Flavones	491-71-4	3	80983	98403	78798	93869	103730	83679	0.577932	0.415783	0.538446	0.123597	no significance
mws0058	C16H12O6	Diosmetin (5,7,3'-Trihydroxy-4'-methoxyflavone)*	Flavonoids	Flavones	520-34-3	3	152330	147980	130810	165290	189310	194490	1.19596	0.0280131	0.095759	0.348953	no significance
Lmjp004941	C16H12O6	Rhamnocitrin (7-Methylkaempferol)	Flavonoids	Flavonols	569-92-6	3	90916	103700	86834	93131	108270	112560	0.789499	0.237545	0.364955	0.157707	no significance
Zmhn003257	C16H12O6	5,7,2'-Trhiyroxy-8-methoxyflavone*	Flavonoids	Flavones	-	3	127700	154440	146020	147110	192210	189420	0.971889	0.134191	0.247175	0.304408	no significance
mws0044	C15H12O7	Taxifolin(Dihydroquercetin)	Flavonoids	Flavanonols	480-18-2	1	1471300	1564600	1469800	1767300	1981000	2195400	1.23696	0.0529166	0.141725	0.39961	no significance
Hmqn003268	C15H12O7	5,7,3',4',5'-Pentahydroxydihydroflavone	Flavonoids	Flavanones	-	3	102400	105130	111340	145510	160550	159190	1.33854	0.00259071	0.0257615	0.545038	no significance
mws0744	C15H12O8	Dihydromyricetin (Ampelopsin)	Flavonoids	Flavanonols	27200-12-0	3	104120	110740	82693	86417	82803	92429	0.732983	0.290996	0.420978	-0.185514	no significance
MWS20149	C21H20O10	Apigenin-7-O-α-D-glucopyranoside	Flavonoids	Flavones	-	3	15459	12413	68432	48506	44688	37363	0.658695	0.596255	0.698304	0.439012	no significance
mws0355	C22H18O10	Catechin gallate*	Flavonoids	Flavanols	130405-40-2	3	51355	55735	110530	350960	245010	307860	1.28379	0.00577893	0.0383445	2.05424	up-regulation
mws1397	C22H18O10	Epicatechin gallate*	Flavonoids	Flavanols	1257-08-5	3	45674	36115	113390	232730	178880	233870	1.19571	0.00949713	0.0482711	1.72557	up-regulation
mws0052	C21H18O11	Baicalin	Flavonoids	Flavones	21967-41-9	3	27043	38458	19152	11489	10715	14282	1.198	0.0983082	0.201995	-1.21422	down-regulation
MWSHY0060	C22H18O11	Epigallocatechin-3-gallate*	Flavonoids	Flavanols	989-51-5	1	120400	123820	167620	569330	464440	525960	1.34394	0.00165259	0.0206879	1.92114	up-regulation
MWSHY0094	C22H18O11	Gallocatechin gallate*	Flavonoids	Flavanols	4233-96-9	1	108360	101970	150730	653620	418450	538740	1.32833	0.0212222	0.0802242	2.15748	up-regulation
mws4167	C21H18O12	Luteolin-7-O-glucuronide	Flavonoids	Flavones	29741-10-4	3	40159	37147	47556	43232	47223	69451	0.794195	0.286873	0.418145	0.35689	no significance
mws1329	C21H20O12	Quercetin-7-O-glucoside*	Flavonoids	Flavonols	491-50-9	3	17599	14567	24865	27954	15443	17016	0.120335	0.832703	0.87408	0.0831127	no significance
pmp001309	C21H20O12	6-Hydroxykaempferol-7-O-glucoside	Flavonoids	Flavonols	-	3	59714	62895	79394	175290	171510	165370	1.34169	0.000789418	0.0136832	1.34225	up-regulation
mws0091	C21H20O12	Quercetin-3-O-glucoside (Isoquercitrin)*	Flavonoids	Flavonols	482-35-9	3	25331	23566	27610	64227	81042	82499	1.34911	0.0108848	0.0518178	1.5739	up-regulation
Hmcn001884	C21H20O12	6-Hydroxyluteolin 5-glucoside	Flavonoids	Flavones	-	3	52896	26032	20588	73539	71104	69023	1.13927	0.0602086	0.153526	1.10236	up-regulation
Lmdp003286	C21H20O12	Isohyperoside*	Flavonoids	Flavonols	35589-21-0	3	48324	25203	91966	140650	109750	124900	1.06093	0.052417	0.141171	1.18127	up-regulation
mws0061	C21H20O12	Quercetin-3-O-galactoside (Hyperin)*	Flavonoids	Flavonols	482-36-0	3	51187	48896	58162	136000	118220	147530	1.3458	0.00634062	0.0383445	1.34414	up-regulation
mws0856	C21H20O12	Quercetin-4'-O-glucoside (Spiraeoside)*	Flavonoids	Flavonols	20229-56-5	3	42166	29878	45676	78134	66435	70373	1.24371	0.00705988	0.0398998	0.868588	no significance
Lmzp002365	C22H24O11	Hesperetin-7-O-glucoside	Flavonoids	Flavanones	31712-49-9	3	20066	9	27944	18296	12672	25456	0.553302	0.779949	0.836014	0.232704	no significance
pme1598	C22H24O11	Hesperetin-5-O-glucoside	Flavonoids	Flavanones	69651-80-5	3	33618	36801	35251	65114	83241	57511	1.2943	0.0466404	0.130749	0.96214	no significance
pmb3042	C23H24O12	Tricin-5-O-Glucoside	Flavonoids	Flavones	32769-00-9	3	34951	27390	25625	30817	10741	48682	0.204993	0.952075	0.967823	0.0368211	no significance
Hmln002199	C23H22O13	Quercetin-3-O-(6''-O-acetyl)galactoside	Flavonoids	Flavonols	-	2	27361	26837	27707	9941.6	9089.3	20574	1.1437	0.0616564	0.154369	-1.04827	down-regulation
pmp000589	C24H22O15	Quercetin-7-O-(6''-malonyl)glucoside	Flavonoids	Flavonols	-	3	175850	224160	193590	131880	156840	122810	1.19704	0.0293117	0.0980925	-0.528493	no significance
pme0368	C27H30O14	Apigenin-7-O-rutinoside (Isorhoifolin)	Flavonoids	Flavones	552-57-8	3	20143	9065.4	41040	19151	31938	18592	0.19299	0.986618	0.991016	-0.0117	no significance
Lmjp002867	C27H30O15	Kaempferol-3-O-neohesperidoside*	Flavonoids	Flavonols	32602-81-6	3	9	19897	74299	40767	118030	45776	0.674461	0.333389	0.45994	1.11874	no significance
Lmsn002815	C27H30O15	Kaempferol-3-O-rutinoside(Nicotiflorin)*	Flavonoids	Flavonols	17650-84-9	3	1581	5606.2	8858.2	4641.1	8082.2	4758.4	0.327514	0.853676	0.889315	0.123686	no significance
mws1661	C28H32O15	Diosmetin-7-O-rutinoside (Diosmin)	Flavonoids	Flavones	520-27-4	3	4860.2	9712.9	2272.5	33687	46626	28135	1.2536	0.0194045	0.0753876	2.68656	up-regulation
Lmbp002336	C27H30O16	Quercetin-3-O-(2''-O-rhamnosyl)galactoside	Flavonoids	Flavonols	-	3	43153	41474	615730	83569	110020	129920	0.0124484	0.578851	0.687704	-1.11428	no significance
pmb0711	C27H30O16	Quercetin-7-O-rutinoside*	Flavonoids	Flavonols	147714-62-3	3	48453	42668	648830	93098	97466	75683	0.18009	0.514628	0.633319	-1.47466	no significance
Lmsp004166	C27H30O16	Quercetin-3-O-glucoside-7-O-rhamnoside	Flavonoids	Flavonols	-	3	44616	33528	706940	81702	98204	79728	0.126574	0.513914	0.633319	-1.59637	no significance
Lmjp002461	C27H30O16	Quercetin-3-O-neohesperidoside*	Flavonoids	Flavonols	117611-67-3	3	43153	41474	615730	83569	110020	129920	0.0124484	0.578851	0.687704	-1.11428	no significance
Lmmp003091	C27H30O16	Quercetin-3-O-(4''-O-glucosyl)rhamnoside	Flavonoids	Flavonols	59262-54-3	3	36657	41932	620140	105230	115360	108010	0.0694255	0.589216	0.695985	-1.0884	no significance
mws0059	C27H30O16	Quercetin-3-O-rutinoside (Rutin)*	Flavonoids	Flavonols	153-18-4	3	3828.6	9939.6	140510	23606	25869	22902	0.19209	0.60263	0.703589	-1.09193	no significance
pmn001583	C27H30O16	Quercetin-3-O-robinobioside*	Flavonoids	Flavonols	52525-35-6	3	13029	3812.1	184800	16719	18984	10881	0.200514	0.472506	0.592552	-2.11388	no significance
Lmyn001269	C27H30O16	Kaempferol-3-O-sophoroside	Flavonoids	Flavonols	19895-95-5	3	12894	11487	5858.5	9	9	9	1.36378	0.0426578	0.122709	-10.1293	down-regulation
pme0001	C28H34O15	Hesperetin-7-O-neohesperidoside(Neohesperidin)*	Flavonoids	Flavanones	13241-33-3	3	4860.2	9712.9	2272.5	33687	46626	28135	1.2536	0.0194045	0.0753876	2.68656	up-regulation
mws0036	C28H34O15	Hesperetin-7-O-rutinoside (Hesperidin)*	Flavonoids	Flavanones	520-26-3	3	10402	8093.2	8846.1	31986	35373	46618	1.34552	0.0206208	0.0792027	2.05959	up-regulation
Hmqp003435	C29H30O17	Apigenin-7-O-(2''-O-apiosyl)(6''-Malonyl)glucoside	Flavonoids	Flavones	-	3	58313	65235	62366	326820	272590	272030	1.36159	0.00578493	0.0383445	2.22877	up-regulation
Lmmp002755	C33H40O21	Quercetin-7-O-rutinoside-4'-O-glucoside	Flavonoids	Flavonols	-	3	5746.2	20021	17964	97706	92302	79473	1.26171	0.000513894	0.0119537	2.62345	up-regulation
Lmwp003888	C33H40O21	Kaempferol-3-O-sophoroside-7-O-glucoside	Flavonoids	Flavonols	-	2	48943	60895	35203	36621	68698	51809	0.213678	0.752149	0.816136	0.11548	no significance
Lmmp002334	C33H40O21	Quercetin-3-O-rutinoside-7-O-glucoside	Flavonoids	Flavonols	-	3	5746.2	20021	17964	97706	92302	79473	1.26171	0.000513894	0.0119537	2.62345	up-regulation
pmn001492	C11H8O3	Ayapin	Lignans and Coumarins	Coumarins	494-56-4	3	178650	130110	192560	187470	164060	184210	0.396592	0.617147	0.709509	0.0958012	no significance
mws1015	C15H16O9	Esculin (6,7-DihydroxyCoumarin-6-glucoside)*	Lignans and Coumarins	Coumarins	531-75-9	3	30427	27511	36067	21656	30473	38835	0.192196	0.86708	0.90033	-0.0474418	no significance
Lmbn001162	C15H16O9	Esculetin-7-O-glucoside*	Lignans and Coumarins	Coumarins	-	3	30080	32603	37019	13777	12034	42846	0.754898	0.409947	0.533078	-0.538216	no significance
Cmyn001328	C15H16O9	Daphnin*	Lignans and Coumarins	Coumarins	486-55-5	3	22239	42697	31559	29998	41226	55187	0.64864	0.350158	0.475315	0.389596	no significance
mws1077	C16H18O9	Scopoletin-7-O-glucoside (Scopolin)	Lignans and Coumarins	Coumarins	531-44-2	3	2430400	2385900	2022400	2008700	1817900	1849700	1.10869	0.0778056	0.17474	-0.268771	no significance
mad1424	C17H14O13	Ditartaroyl-hydroxycoumarin	Lignans and Coumarins	Coumarins	-	3	1114700	1314100	1210900	993290	976310	1035000	1.2061	0.0563252	0.147185	-0.276647	no significance
Lmbn001181	C22H28O15	Fraxetin-7,8-di-O-glucoside	Lignans and Coumarins	Coumarins	-	3	49093	45120	62159	9	9	9	1.36771	0.00961325	0.0484355	-12.4997	down-regulation
Lmyn008503	C8H16O2	Octanoic acid	Lipids	Free fatty acids	124-07-2	3	1863400	1969700	1905100	2494000	2734200	2746100	1.33932	0.00613163	0.0383445	0.47476	no significance
mws0752	C11H22O2	Undecylic Acid	Lipids	Free fatty acids	112-37-8	3	878180	889700	950070	995160	951480	1082800	1.04838	0.096778	0.200614	0.156532	no significance
pmb2640	C12H24O2	Dodecanoic acid (Lauric acid)	Lipids	Free fatty acids	143-07-7	3	153880	190450	161230	179190	192260	179550	0.751425	0.307857	0.436292	0.12417	no significance
MWS1900	C11H20O4	Undecanedioic acid	Lipids	Free fatty acids	1852-04-6	1	83247	77235	72960	52036	105060	53466	0.434947	0.706402	0.786701	-0.148819	no significance
mws5045	C12H24O3	12-Hydroxydodecanoic acid	Lipids	Free fatty acids	505-95-3	3	46434	54462	49363	24375	26672	22368	1.34348	0.00223076	0.0243224	-1.0333	down-regulation
mws0119	C14H28O2	Myristic Acid	Lipids	Free fatty acids	544-63-8	3	8950000	8294200	8410900	9387700	9198100	9304000	1.18682	0.0576195	0.149811	0.120492	no significance
mws0474	C12H22O4	Dodecanedioic aicd	Lipids	Free fatty acids	693-23-2	1	26887	21059	23775	7962.2	10873	6442.1	1.30498	0.00239854	0.0253346	-1.50455	down-regulation
MWS0552	C15H28O2	Cis-10-Pentadecenoic Acid(C15: 1)	Lipids	Free fatty acids	84743-29-3	3	389260	454770	452140	418790	443070	461690	0.262651	0.735342	0.805659	0.0301577	no significance
pme2827	C16H32O	Palmitaldehyde	Lipids	Free fatty acids	629-80-1	3	67923000	72109000	75229000	74740000	77354000	69121000	0.388761	0.571784	0.684117	0.0393623	no significance
MWS2430	C15H30O2	13-methylmyristic acid	Lipids	Free fatty acids	2485-71-4	3	13761	14680	13446	29154	20657	34326	1.24866	0.0703488	0.164553	1.00624	up-regulation
mws0359	C15H30O2	Pentadecanoic Acid	Lipids	Free fatty acids	1002-84-2	3	55373	50323	51814	88009	82788	89149	1.35381	0.000236364	0.00696849	0.722769	no significance
MWS5231	C13H24O4	Tridecanedioic acid	Lipids	Free fatty acids	505-52-2	3	48666	52593	61134	48420	52121	50141	0.620972	0.40214	0.527857	-0.107982	no significance
mws1488	C16H32O2	Palmitic acid	Lipids	Free fatty acids	57-10-3	3	9	9	9	4039	7028.2	9984.7	1.36432	0.0550716	0.145424	9.60678	up-regulation
mws0120	C8H20NO6P	Choline Alfoscerate	Lipids	PC	28319-77-9	1	17813000	16770000	18660000	16404000	17388000	15435000	0.892128	0.163504	0.284867	-0.113142	no significance
MWSslk133	C14H26O4	1,14-Tetradecanedioic Acid	Lipids	Free fatty acids	821-38-5	1	36916	39469	41009	23652	24140	25256	1.35218	0.0025914	0.0257615	-0.684442	no significance
mws0383	C17H32O2	10-Heptadecenoic Acid	Lipids	Free fatty acids	29743-97-3	3	175050	226290	327240	408360	352280	327780	1.01129	0.0972506	0.200614	0.579076	no significance
pmf0293	C18H38O	1-Octadecanol	Lipids	Free fatty acids	112-92-5	3	137390	134060	127100	127210	123420	119980	1.07399	0.0725149	0.166735	-0.104859	no significance
pmp001264	C16H35NO2	Hexadecylsphingosine	Lipids	Sphingolipids	-	1	1692700	1576500	1820200	1711800	1900200	2086500	0.850021	0.202191	0.330147	0.163087	no significance
pmb0889	C18H30O2	Punicic acid (9Z,11E,13Z-octadecatrienoic acid)	Lipids	Free fatty acids	544-72-9	3	3793800	4076800	4757500	1246900	1214200	1215900	1.36081	0.00898956	0.0463889	-1.78004	down-regulation
mws0366	C18H30O2	γ-Linolenic Acid*	Lipids	Free fatty acids	506-26-3	1	59300000	59610000	61422000	61383000	60613000	66083000	0.795978	0.267145	0.393442	0.0606833	no significance
mws0367	C18H30O2	α-Linolenic Acid*	Lipids	Free fatty acids	463-40-1	1	59408000	62959000	67211000	68155000	64182000	69134000	0.799481	0.228005	0.354532	0.0877806	no significance
Lmbn005923	C18H30O2	Crepenynic acid	Lipids	Free fatty acids	2277-31-8	1	240670	242620	264490	253900	280730	281110	0.947404	0.129409	0.242373	0.125496	no significance
pmb1650	C18H30O2	Octadeca-11E,13E,15Z-trienoic acid	Lipids	Free fatty acids	25575-00-2	3	5040400	5802100	5626700	5840000	6020700	6787500	0.964959	0.125295	0.239263	0.179266	no significance
mws1491	C18H32O2	Linoleic acid	Lipids	Free fatty acids	60-33-3	2	7636000	6070600	2794200	4171900	4090700	4972900	0.292632	0.527235	0.64158	-0.318123	no significance
YC512118	C18H35NO	Oleamide (9-Octadecenamide)	Lipids	Free fatty acids	301-02-0	1	5766.2	6946.1	6030.4	6853	6309.5	8237.3	0.765884	0.272819	0.400925	0.191269	no significance
Lmyn012331	C18H34O2	Petroselinic acid*	Lipids	Free fatty acids	593-39-5	1	770460	669970	828310	535190	713890	920460	0.252816	0.803668	0.84755	-0.0645021	no significance
mws0396	C18H34O2	Elaidic Acid*	Lipids	Free fatty acids	112-79-8	1	1595200	578800	1777900	1683800	1908200	2799800	0.804574	0.183326	0.308279	0.693676	no significance
mws2623	C18H34O2	11-Octadecanoic acid(Vaccenic acid)*	Lipids	Free fatty acids	506-17-2	1	773540	690100	841270	681180	719840	730060	0.722298	0.315688	0.442951	-0.113126	no significance
mws1489	C18H36O2	Stearic Acid	Lipids	Free fatty acids	57-11-4	3	21173000	28102000	36058000	18137000	21640000	27904000	0.673043	0.32678	0.454533	-0.334353	no significance
MWSslk132	C16H30O4	Hexadecanedioic acid	Lipids	Free fatty acids	505-54-4	1	25666	24094	25188	23470	16432	28414	0.465392	0.590969	0.695985	-0.133666	no significance
Zmyn005252	C17H34O3	3-Hydroxy-palmitic acid methyl ester	Lipids	Free fatty acids	51883-36-4	3	5078.5	6404	5404.6	6687.6	8058.2	9236.1	1.14135	0.0645095	0.15724	0.506024	no significance
pmb0885	C18H26O3	4-Oxo-9Z,11Z,13E,15E-Octadecatetraenoic Acid	Lipids	Free fatty acids	-	3	237230	209000	247330	242600	310500	285950	0.997528	0.119009	0.229858	0.274736	no significance
Zmyn004548	C18H28O3	12-Oxo-phytodienoic acid	Lipids	Free fatty acids	85551-10-6	3	19163	25133	23982	20071	20280	21197	0.677981	0.344249	0.470126	-0.149709	no significance
MWSmce689	C19H32O2	Methyl linolenate	Lipids	Free fatty acids	301-00-8	1	78005	60607	52851	9	9	9	1.36721	0.0133123	0.0593466	-12.7918	down-regulation
pmb2787	C18H30O3	9-Oxo-10E,12Z-octadecadienoic acid	Lipids	Free fatty acids	54232-59-6	3	51869	53232	54280	27181	30580	30193	1.35506	0.000144326	0.00629736	-0.857659	no significance
Zmyn004732	C18H30O3	2R-hydroxy-9Z,12Z,15Z-octadecatrienoic acid	Lipids	Free fatty acids	-	3	93316	87427	98462	44866	46403	43869	1.36123	0.00300505	0.0274515	-1.04689	down-regulation
Zmpn003368	C18H30O3	13S-Hydroxy-9Z,11E,15Z-octadecatrienoic acid	Lipids	Free fatty acids	87984-82-5	3	1049600	1085900	1195200	421900	394660	400030	1.36373	0.0029336	0.027166	-1.45298	down-regulation
Zmyn004676	C18H30O3	17-Hydroxylinolenic acid	Lipids	Free fatty acids	-	1	1357900	1321800	1393300	507310	524750	487210	1.36632	4.21246e-05	0.00355953	-1.42271	down-regulation
pmb2786	C18H30O3	9-Hydroxy-10,12,15-octadecatrienoic acid	Lipids	Free fatty acids	89886-42-0	3	9030.4	10683	11151	13062	11253	12346	1.01577	0.0832417	0.181186	0.248302	no significance
pmb2792	C18H30O3	13-Hydroxy-6,9,11-octadecatrienoic acid	Lipids	Free fatty acids	74784-20-6	3	116290	119650	128960	136540	148200	138200	1.20061	0.0212428	0.0802242	0.212952	no significance
Hmqp005411	C18H32O3	9-Oxo-12Z-Octadecenoic acid*	Lipids	Free fatty acids	112543-32-5	3	69625	64142	193390	9	9	9	1.36457	0.12278	0.235794	-13.5647	down-regulation
Hmqp005455	C18H32O3	15(R)-Hydroxylinoleic Acid*	Lipids	Free fatty acids	177931-23-6	3	69625	64142	193390	9	9	9	1.36457	0.12278	0.235794	-13.5647	down-regulation
pmb2799	C18H32O3	12,13-Epoxy-9-Octadecenoic Acid*	Lipids	Free fatty acids	6799-85-5	1	23446	22721	21612	17116	17112	18131	1.32837	0.00244483	0.0254262	-0.372401	no significance
Lmbn005662	C18H32O3	9(10)-EpOME;(9R,10S)-(12Z)-9,10-Epoxyoctadecenoic acid*	Lipids	Free fatty acids	16833-56-0	1	63486	64686	64063	26974	28225	30916	1.36001	0.000459011	0.0119537	-1.15853	down-regulation
Lmbn005369	C18H32O3	13(S)-HODE;13(S)-Hydroxyoctadeca-9Z,11E-dienoic acid*	Lipids	Free fatty acids	10219-69-9	1	3304600	3427200	3440400	978850	965490	1027000	1.36683	3.89309e-05	0.00355953	-1.77545	down-regulation
Rfmb091	C18H32O3	9S-Hydroxy-10E,12Z-octadecadienoic acid*	Lipids	Free fatty acids	15514-85-9	1	3403500	3457700	3779500	930530	1055800	995010	1.36388	0.000959221	0.0149879	-1.83556	down-regulation
pmf0297	C20H42O	1-Eicosanol	Lipids	Free fatty acids	629-96-9	3	38721	45063	36416	47617	42283	43234	0.799075	0.244049	0.37157	0.147442	no significance
Zmyn005384	C18H36O3	2R-Hydroxyoctadecanoic Acid	Lipids	Free fatty acids	26633-48-7	3	10467	10551	9547.3	9316.8	10588	11826	0.309199	0.660295	0.74642	0.0539892	no significance
Lmqn008288	C18H36O3	3-Hydroxyoctadecanoic Acid	Lipids	Free fatty acids	45261-96-9	2	247660	225010	238700	248400	268540	273010	1.08714	0.0605219	0.153526	0.151161	no significance
mws0397	C20H30O2	Cis-5,8,11,14,17-Eicosapentaenoic Acid	Lipids	Free fatty acids	10417-94-4	1	47126	52081	48914	51302	50600	60939	0.783592	0.278278	0.408061	0.136688	no significance
MWSmce549	C17H34O4	1-Monomyristin	Lipids	Free fatty acids	589-68-4	3	962460	695180	836550	578470	524310	553020	1.22972	0.0632774	0.156115	-0.591043	no significance
mws0369	C20H32O2	Arachidonic Acid	Lipids	Free fatty acids	506-32-1	1	1429600	1456700	1130200	1148800	1005700	1314600	0.737175	0.256832	0.381578	-0.211377	no significance
Zmsn10433	C20H36O2	9,12-Octadecadienoic acid，ethyl ester	Lipids	Free fatty acids	6114-21-2	3	73511	73542	89644	27679	56182	42589	1.14324	0.0262917	0.0932652	-0.904474	no significance
pmn001610	C20H36O2	Eicosadienoic acid	Lipids	Free fatty acids	5598-38-9	3	296400	192250	283140	164880	196410	186980	1.01782	0.142105	0.256169	-0.493322	no significance
pmb2791	C18H30O4	9-Hydroperoxy-10E,12,15Z-octadecatrienoic acid	Lipids	Free fatty acids	111004-08-1	3	91914	71592	114380	71428	89033	68923	0.685894	0.32886	0.456487	-0.276728	no significance
Zmyn004449	C18H30O4	9-Hydroxy-12-oxo-10(E),15(Z)-octadecadienoic acid	Lipids	Free fatty acids	-	3	53766	61319	59636	30132	30792	34193	1.34452	0.00174539	0.0214524	-0.877278	no significance
Zmzn003953	C18H30O4	13(s)-hydroperoxy-(9z,11e,15z)-octadecatrienoic acid	Lipids	Free fatty acids	67597-26-6	1	110150	110400	116940	111080	130650	131660	0.883181	0.209227	0.33756	0.145839	no significance
pmb2804	C18H32O4	13S-Hydroperoxy-9Z,11E-octadecadienoic acid	Lipids	Free fatty acids	33964-75-9	3	121370	121100	126340	62376	64996	45289	1.3131	0.00577088	0.0383445	-1.09494	down-regulation
Lmbn004685	C18H32O4	5S,8R-DiHODE; (5S,8R,9Z,12Z)-5,8-Dihydroxyoctadeca-9,12-dienoate	Lipids	Free fatty acids	-	3	21963	21088	27190	32283	32592	28846	1.16666	0.0334304	0.105395	0.416059	no significance
MWS80006	C18H32O4	9-Hydroperoxy-9Z,11E-Octadecadienoic Acid	Lipids	Free fatty acids	-	3	19010	21809	17647	13051	12098	13562	1.29091	0.0230201	0.0855033	-0.594854	no significance
Lmbn005487	C18H34O4	12,13-DHOME; (9Z)-12,13-Dihydroxyoctadec-9-enoic acid	Lipids	Free fatty acids	263399-35-5	3	13204	18731	16636	10929	9700	12188	1.15596	0.0650543	0.157623	-0.565652	no significance
pmb2221	C18H39NO3	4-Hydroxysphinganine	Lipids	Sphingolipids	554-62-1	3	351010	366500	390590	541870	545980	501480	1.33098	0.00112137	0.015869	0.520331	no significance
mws0945	C20H30O3	15-Oxo-5Z,8Z,11Z,13E-eicosatetraenoic acid*	Lipids	Free fatty acids	81416-72-0	1	334560	343780	331010	101970	102730	111440	1.36541	1.98957e-06	0.000672476	-1.67479	down-regulation
MWS2684	C20H30O3	12-HEPE; 12-Hydroxy-5,8,10,14,17-eicosapentaenoic acid	Lipids	Free fatty acids	81187-21-5	3	9901.6	10642	8210.6	5279.5	4080.3	4880.2	1.30596	0.00995489	0.0489135	-1.01382	down-regulation
mws0955	C20H30O3	12-Oxo-5,8,10,14-eicosatetraenoic acid*	Lipids	Free fatty acids	108437-64-5	1	334560	343780	331010	101970	102730	111440	1.36541	1.98957e-06	0.000672476	-1.67479	down-regulation
MWS2685	C20H32O3	12-HETE; 12-Hydroxy-5,8,10,14-eicosatetraenoic acid	Lipids	Free fatty acids	71030-37-0	3	221920	224170	237040	115720	133190	117880	1.35162	0.000150079	0.00629736	-0.897206	no significance
mws0879	C20H32O3	12S-Hydroxy-5Z,8Z,10E,14Z-eicosatetraenoic acid	Lipids	Free fatty acids	54397-83-0	1	184570	184110	179530	105260	103280	103370	1.36676	7.03379e-05	0.00396237	-0.813599	no significance
mws0954	C20H32O3	5-Hydroxy-6,8,11,14-eicosatetraenoic acid	Lipids	Free fatty acids	70608-72-9	3	18439	27760	27498	18651	16667	15027	1.06896	0.114358	0.225382	-0.549757	no significance
MWS3083	C20H32O3	15(S)-HETE; 15(S)-Hydroxy-5Z,8Z,11Z,13E-eicosatetraenoic acid	Lipids	Free fatty acids	54845-95-3	3	135840	108340	163750	53441	84409	83429	1.16079	0.0388105	0.114352	-0.882455	no significance
MWS20022	C20H34O3	15S-Hydroxy-8,11,13-eicosatrienoic acid	Lipids	Free fatty acids	92693-02-2	1	84284	81841	94276	13694	16430	15078	1.36377	0.00198572	0.0227516	-2.52628	down-regulation
pmn001691	C18H32O5	9,12,13-Trihydroxy-10,15-octadecadienoic acid	Lipids	Free fatty acids	-	1	163040	159190	170340	75989	74389	88784	1.34942	0.000210579	0.00696849	-1.04234	down-regulation
mws0371	C22H32O2	Cis-4,7,10,13,16,19-Docosahexaenoic Acid	Lipids	Free fatty acids	6217-54-5	3	36654	35439	33242	30780	24451	26946	1.18684	0.0330411	0.105395	-0.358178	no significance
Lmbn003970	C18H34O5	9,12,13-TriHOME; 9(S),12(S),13(S)-Trihydroxy-10(E)-octadecenoic acid	Lipids	Free fatty acids	97134-11-7	2	57807	61457	71968	22375	22103	19130	1.35452	0.00708281	0.0398998	-1.58804	down-regulation
pmn001694	C18H34O5	9,10,13-Trihydroxy-11-Octadecenoic Acid	Lipids	Free fatty acids	29907-57-1	2	661180	620110	650330	253930	250320	242790	1.36658	0.000475862	0.0119537	-1.37055	down-regulation
pmp001284	C19H38O4	Monopalmitin	Lipids	Glycerol ester	542-44-9	1	124510	115010	82138	78733	69047	94927	0.89153	0.168644	0.289349	-0.406312	no significance
Lmhp011388	C21H36O4	2-α-Linolenoyl-glycerol	Lipids	Glycerol ester	55268-58-1	1	337100	338730	402140	209060	210540	188330	1.33303	0.0115604	0.053526	-0.82634	no significance
Lmhp011562	C21H36O4	1-α-Linolenoyl-glycerol	Lipids	Glycerol ester	-	1	374280	405730	342310	222910	113390	207010	1.18697	0.0148394	0.06155	-1.04664	down-regulation
Lmhp012042	C21H38O4	2-Linoleoylglycerol	Lipids	Glycerol ester	3443-82-1	2	31394	26743	32480	22595	24235	23536	1.22184	0.0532622	0.141753	-0.364903	no significance
Lmhp112042	C21H38O4	1-Linoleoylglycerol	Lipids	Glycerol ester	2277-28-3	2	30511	35810	42971	23702	22530	23408	1.24921	0.0658581	0.158435	-0.6502	no significance
pmb0296	C21H40O4	1-Oleoyl-Sn-Glycerol	Lipids	Glycerol ester	129784-87-8	3	15725	17180	11650	20955	21289	21366	1.15884	0.060881	0.153526	0.513666	no significance
pmb0864	C19H40NO7P	LysoPE 14:0	Lipids	LPE	-	1	84351	80138	85744	81808	73018	72437	1.02066	0.110691	0.222699	-0.138909	no significance
Lmhp008337	C19H40NO7P	LysoPE 14:0(2n isomer)	Lipids	LPE	-	1	79892	69464	75511	78207	87672	79156	0.849815	0.190147	0.318391	0.123916	no significance
Lmhp009187	C20H42NO7P	LysoPE 15:0	Lipids	LPE	-	3	18254	26002	19164	19134	17987	27020	0.0377047	0.952	0.967823	0.016309	no significance
Lmhp008885	C20H42NO7P	LysoPE 15:0(2n isomer)	Lipids	LPE	-	3	20211	17624	15008	20499	23259	15858	0.517157	0.444536	0.563801	0.173987	no significance
Lmhp007836	C21H38NO7P	LysoPE 16:3	Lipids	LPE	-	3	13758	9876.1	15513	7480.4	4323.1	8135.5	1.12769	0.0403049	0.11744	-0.973312	no significance
Lmhp008763	C21H42NO7P	LysoPE 16:1(2n isomer)	Lipids	LPE	-	3	26028	23955	21646	31372	34291	32491	1.28486	0.00657631	0.0383445	0.454503	no significance
Lmhp009034	C21H42NO7P	LysoPE 16:1	Lipids	LPE	-	3	26028	23955	21646	31372	34291	32491	1.28486	0.00657631	0.0383445	0.454503	no significance
pmd0160	C21H44NO7P	LysoPE 16:0(2n isomer)	Lipids	LPE	-	3	697300	662380	758710	811690	797770	872530	1.1684	0.0307278	0.101327	0.228529	no significance
pmb0876	C21H44NO7P	LysoPE 16:0	Lipids	LPE	53862-35-4	1	637170	562590	778310	794140	913690	700980	0.862293	0.179185	0.303581	0.284227	no significance
Lmhp009769	C22H44NO7P	LysoPE 17:1	Lipids	LPE	-	2	64594	69038	82105	58655	58938	57659	1.12161	0.123284	0.236091	-0.299843	no significance
Lmhp009464	C22H44NO7P	LysoPE 17:1(2n isomer)	Lipids	LPE	-	1	73694	58082	71938	59717	72535	69688	0.0449577	0.929783	0.950882	-0.0126184	no significance
pmd0130	C22H46NO7P	LysoPC 14:0	Lipids	LPC	20559-16-4	1	1002800	872550	1001600	842800	881330	917020	0.857148	0.203962	0.332236	-0.123374	no significance
Lmhp008589	C23H42NO7P	LysoPE 18:3(2n isomer)	Lipids	LPE	-	1	142190	132490	187860	213470	167260	171980	0.772162	0.254276	0.380289	0.256945	no significance
Lmhp008801	C23H42NO7P	LysoPE 18:3	Lipids	LPE	-	1	157770	150880	163290	166510	148830	162150	0.175488	0.789297	0.840259	0.0168671	no significance
pmb0881	C23H44NO7P	LysoPE 18:2	Lipids	LPE	-	3	235350	273020	224080	301660	325760	254470	0.95658	0.131827	0.245495	0.267868	no significance
pmb0874	C23H44NO7P	LysoPE 18:2(2n isomer)	Lipids	LPE	-	3	235620	263020	257090	293280	328600	310620	1.25032	0.0120488	0.0552233	0.303233	no significance
mws0289	C23H46NO7P	LysoPE 18:1	Lipids	LPE	89576-29-4	3	399990	376100	370350	369010	354160	314180	0.945016	0.143723	0.257711	-0.144258	no significance
pmb0856	C23H46NO7P	LysoPE 18:1(2n isomer)	Lipids	LPE	-	3	203990	221300	241530	225390	235270	221170	0.303073	0.700261	0.782883	0.0321147	no significance
pmb0880	C23H48NO7P	LysoPE 18:0(2n isomer)	Lipids	LPE	-	3	4315.1	3064.8	2588.7	3696.9	4218.9	5297.5	0.863699	0.196699	0.325903	0.406528	no significance
Lmhp009129	C23H48NO7P	LysoPC 15:0(2n isomer)	Lipids	LPC	-	1	51269	45816	49637	78620	78897	99093	1.31136	0.0271897	0.0952344	0.806492	no significance
pmb0883	C23H48NO7P	LysoPE 18:0	Lipids	LPE	69747-55-3	3	5373.6	6124.9	5241.3	6692.8	9081.8	6393.7	1.02474	0.157948	0.277802	0.405216	no significance
pmb2319	C23H48NO7P	LysoPC 15:0	Lipids	LPC	108273-89-8	3	271870	293230	272550	301100	318850	312860	1.19996	0.0253632	0.0926786	0.155236	no significance
pma1303	C24H46NO7P	LysoPC 16:2	Lipids	LPC	-	3	141410	130410	134830	9	9	9	1.36782	0.000555453	0.0119537	-13.8785	down-regulation
pmb0863	C24H46NO7P	LysoPC 16:2(2n isomer)	Lipids	LPC	-	1	120100	134070	148150	175440	160540	170440	1.18562	0.0312644	0.1021	0.331991	no significance
Lmhp008833	C24H48NO7P	LysoPC 16:1(2n isomer)	Lipids	LPC	-	1	235030	300660	323550	540500	551850	521090	1.30557	0.0061916	0.0383445	0.909007	no significance
pmp001270	C24H48NO7P	LysoPC 16:1	Lipids	LPC	76790-27-7	1	235030	300660	323550	540500	551850	521090	1.30557	0.0061916	0.0383445	0.909007	no significance
pmb0855	C24H50NO7P	LysoPC 16:0	Lipids	LPC	17364-16-8	1	18792000	19505000	20842000	23607000	24345000	25181000	1.29676	0.00436546	0.035122	0.306413	no significance
pmd0132	C24H50NO7P	LysoPC 16:0(2n isomer)	Lipids	LPC	-	1	18821000	20370000	20096000	23526000	23995000	24412000	1.31926	0.00410026	0.0342195	0.278938	no significance
Lmhp008688	C25H42NO7P	LysoPE 20:5	Lipids	LPE	-	1	57320	55643	76122	55234	67162	66384	0.0245558	0.990126	0.993064	-0.00232899	no significance
Lmhp009349	C25H44NO7P	LysoPE 20:4(2n isomer)	Lipids	LPE	-	2	882660	873350	873610	988370	1018800	1006800	1.35601	0.00216008	0.0239379	0.196811	no significance
Lmhp009497	C25H44NO7P	LysoPE 20:4	Lipids	LPE	-	3	1111400	1198900	1238800	923300	1354500	1378500	0.0816456	0.834416	0.87452	0.0429312	no significance
Lmhp009802	C25H46NO7P	LysoPE 20:3(2n isomer)	Lipids	LPE	-	1	85789	73878	90737	107300	85512	95176	0.830193	0.198118	0.327059	0.201751	no significance
Lmhp010040	C25H46NO7P	LysoPE 20:3	Lipids	LPE	-	3	81470	90573	88774	9	9	9	1.36783	0.00102362	0.0152685	-13.2378	down-regulation
Lmhp008718	C25H48NO7P	LysoPC 17:2	Lipids	LPC	-	3	58826	79833	83881	115870	74183	104610	0.841008	0.190281	0.318391	0.405001	no significance
Lmhp010757	C25H48NO7P	LysoPE 20:2	Lipids	LPE	-	3	36367	36471	45044	39397	55034	45139	0.772164	0.263542	0.389835	0.243645	no significance
Lmhp010514	C25H48NO7P	LysoPE 20:2(2n isomer)	Lipids	LPE	-	3	39171	33060	32114	39371	38936	40142	0.991734	0.164447	0.285214	0.182905	no significance
Lmhp009590	C25H50NO7P	LysoPC 17:1	Lipids	LPC	-	1	354190	289960	496040	336720	404970	315410	0.22765	0.707738	0.786893	-0.109162	no significance
Lmhp010515	C25H52NO7P	LysoPC 17:0(2n isomer)	Lipids	LPC	-	2	53140	29493	67116	67402	58695	39613	0.292818	0.719189	0.795338	0.146114	no significance
pmb2406	C25H52NO7P	LysoPC 17:0	Lipids	LPC	50930-23-9	3	53140	29493	67116	67402	58695	39613	0.292818	0.719189	0.795338	0.146114	no significance
Lmhp009773	C27H46O9	1-α-Linolenoyl-glycerol-3-O-glucoside	Lipids	Glycerol ester	-	3	55930	69180	35383	92082	40927	77933	0.51227	0.414732	0.538117	0.394336	no significance
Lmhp009526	C27H46O9	2-α-Linolenoyl-glycerol-1-O-glucoside	Lipids	Glycerol ester	-	3	60773	52429	69945	89896	52465	67926	0.433974	0.508058	0.629024	0.199358	no significance
Hmqp006235	C26H46NO7P	LysoPC 18:4	Lipids	LPC	-	2	100860	105760	79625	287340	315050	303320	1.35277	5.36843e-05	0.00362906	1.6618	up-regulation
Lmhp010334	C27H48O9	2-Linoleoylglycerol-1-O-glucoside	Lipids	Glycerol ester	-	3	5804.4	3864.3	6015.8	8484	7546.4	9	0.516591	0.969397	0.981356	0.0322806	no significance
Lmhp010573	C27H48O9	1-Linoleoylglycerol-3-O-glucoside	Lipids	Glycerol ester	-	3	10390	7004.5	6700.4	9	9	9	1.36648	0.0210403	0.0802242	-9.80155	down-regulation
pmb0865	C26H48NO7P	LysoPC 18:3(2n isomer)	Lipids	LPC	-	1	9033700	8711000	8707300	16466000	16896000	17069000	1.36663	1.8221e-05	0.00246348	0.930934	no significance
pmb0854	C26H48NO7P	LysoPC 18:3	Lipids	LPC	-	1	15800000	15798000	16726000	30688000	33208000	32432000	1.36271	0.000565856	0.0119537	0.995215	no significance
pmp001251	C26H50NO7P	LysoPC 18:2(2n isomer)	Lipids	LPC	-	1	3296900	4170900	4216800	5175000	4597300	5594200	1.11317	0.0420322	0.121948	0.39518	no significance
pmp001273	C26H50NO7P	LysoPC 18:2	Lipids	LPC	-	2	9853500	10214000	8752800	5232700	14056000	6999900	0.388731	0.785213	0.838535	-0.132648	no significance
Lmhp010190	C26H52NO7P	LysoPC 18:1(2n isomer)	Lipids	LPC	-	1	1652700	1713200	1761700	1880600	2003300	1677000	0.788598	0.264917	0.391012	0.117035	no significance
pmp001281	C26H52NO7P	LysoPC 18:1	Lipids	LPC	-	1	3116500	3187900	2696000	4575100	4520600	1996700	0.336321	0.499935	0.621243	0.301511	no significance
pmd0136	C26H54NO7P	LysoPC 18:0(2n isomer)	Lipids	LPC	-	3	21538	20602	21567	33474	26806	29652	1.2726	0.0423375	0.122308	0.497383	no significance
mws0126	C26H54NO7P	LysoPC 18:0	Lipids	LPC	19420-57-6	3	145370	137600	145910	178290	150840	142430	0.73373	0.318212	0.444444	0.136867	no significance
Lmhp007840	C27H52NO7P	LysoPC 19:2	Lipids	LPC	-	3	150090	161070	169270	167280	170380	169280	0.834772	0.250888	0.377728	0.0774888	no significance
Lmhp007598	C27H52NO7P	LysoPC 19:2(2n isomer)	Lipids	LPC	-	3	150090	161070	169270	167280	170380	169280	0.834772	0.250888	0.377728	0.0774888	no significance
Lmhp010908	C27H54NO7P	LysoPC 19:1	Lipids	LPC	-	1	317430	333490	336880	727520	690780	696170	1.36436	8.52559e-05	0.00443331	1.09801	up-regulation
Lmhp008742	C28H48NO7P	LysoPC 20:5	Lipids	LPC	162440-04-2	1	1982500	1907700	2050300	3642300	5125800	4785000	1.32531	0.0289889	0.0979825	1.18997	up-regulation
pmc0960	C28H50NO7P	LysoPC 20:4	Lipids	LPC	-	3	14296000	15301000	15992000	29936000	33685000	33577000	1.35611	0.00188593	0.0223665	1.09224	up-regulation
Lmhp009890	C28H52NO7P	LysoPC 20:3	Lipids	LPC	1199257-41-4	1	631760	685050	643520	979330	1026800	1255700	1.30649	0.0327719	0.105395	0.734585	no significance
pmd0146	C28H54NO7P	LysoPC 20:2(2n isomer)	Lipids	LPC	-	3	91072	92489	101060	222380	257640	251530	1.35857	0.00309078	0.0277336	1.36191	up-regulation
pmd0147	C28H54NO7P	LysoPC 20:2	Lipids	LPC	-	3	320580	322200	333060	350500	446510	401620	1.11993	0.113006	0.224023	0.29667	no significance
pmd0143	C28H58NO7P	LysoPC 20:0	Lipids	LPC	108341-80-6	3	19041	17991	18654	47787	53199	52482	1.36466	0.0020738	0.0233648	1.46255	up-regulation
Hmyn007087	C25H49O11P	LysoPI 16:0	Lipids	Glycerol ester	-	3	14904	16432	18003	14850	8830.3	13493	0.920626	0.142542	0.256273	-0.408462	no significance
Lmhp009682	C30H52NO7P	LysoPC 22:5(2n isomer)	Lipids	LPC	-	3	33098	31102	9	92112	71392	108100	0.782429	0.0101721	0.0489135	2.08066	no significance
Lmhp010099	C30H52NO7P	LysoPC 22:5	Lipids	LPC	-	3	33098	31102	9	92112	71392	108100	0.782429	0.0101721	0.0489135	2.08066	no significance
Lmhp010394	C30H54NO7P	LysoPC 22:4	Lipids	LPC	-	2	209350	111620	73657	9	335270	275330	0.458805	0.568817	0.684117	0.629759	no significance
Lmhp008744	C33H56O14	1-α-Linolenoyl-glycerol-2,3-di-O-glucoside	Lipids	Glycerol ester	-	3	207770	56228	86445	107010	28911	69137	0.590058	0.418372	0.539732	-0.773148	no significance
Lmyn005812	C33H56O14	Gingerglycolipid A	Lipids	Glycerol ester	145937-22-0	1	81093	111010	101060	44457	110870	70267	0.676925	0.371845	0.494817	-0.377974	no significance
pmp001276	C33H56O14	1-Linolenoyl-rac-glycerol-diglucoside	Lipids	Free fatty acids	-	2	218880	230490	231060	282040	297770	328860	1.29894	0.0239567	0.0880147	0.41731	no significance
Lmhp008513	C33H56O14	2-α-Linolenoyl-glycerol-1,3-di-O-glucoside	Lipids	Glycerol ester	-	3	126640	73035	66241	35812	89623	47902	0.764998	0.287992	0.418145	-0.617391	no significance
Lmhp009190	C33H58O14	2-Linoleoylglycerol-1,3-di-O-glucoside	Lipids	Glycerol ester	-	3	9	9	9	3122.3	5439.9	8096.2	1.36359	0.0610924	0.153526	9.26907	up-regulation
Lmyn006011	C33H58O14	Gingerglycolipid B	Lipids	Glycerol ester	88168-90-5	1	4124.9	2899.3	4173.9	2454.5	1814.5	9	0.753234	0.067156	0.160284	-1.38825	no significance
Lmhp009384	C33H58O14	1-Linoleoylglycerol-2,3-di-O-glucoside	Lipids	Glycerol ester	-	3	9	9	9	3122.3	5439.9	8096.2	1.36359	0.0610924	0.153526	9.26907	up-regulation
pmp001271	C33H58O14	1-Linoleoyl-sn-glycerol-diglucoside	Lipids	Free fatty acids	-	3	9	9	9	3122.3	5439.9	8096.2	1.36359	0.0610924	0.153526	9.26907	up-regulation
pmb0168	C38H70NO8P	PC 16:1/14:1	Lipids	PC	-	3	60491	52694	65343	96077	108480	101730	1.32112	0.00116281	0.016042	0.778734	no significance
MWS5173	C4H5N3O	Isocytosine	Nucleotides and derivatives	Nucleotides and derivatives	108-53-2	3	33115	28371	53611	56387	58603	50052	0.961606	0.154908	0.27413	0.519983	no significance
mws0255	C4H5N3O	Cytosine	Nucleotides and derivatives	Nucleotides and derivatives	71-30-7	3	190640	170810	158200	140360	142470	129540	1.2029	0.0470109	0.130779	-0.333601	no significance
pme0257	C4H4N2O2	Uracil	Nucleotides and derivatives	Nucleotides and derivatives	66-22-8	3	101970	127340	158760	123170	103490	139170	0.224766	0.725195	0.797125	-0.0851435	no significance
pme0151	C4H6N2O2	5,6-Dihydrouracil	Nucleotides and derivatives	Nucleotides and derivatives	504-07-4	3	119640	100690	102270	95397	108180	87445	0.725937	0.286355	0.418145	-0.148618	no significance
mws0251	C5H6N2O2	Thymine	Nucleotides and derivatives	Nucleotides and derivatives	65-71-4	3	52976	53865	51357	43093	41856	42458	1.35194	0.00128732	0.0174045	-0.312287	no significance
pme0040	C5H5N5	Adenine	Nucleotides and derivatives	Nucleotides and derivatives	73-24-5	2	2610000	2718700	1014300	1631200	1596800	843850	0.617986	0.306123	0.435047	-0.639481	no significance
pme1173	C5H4N4O	Allopurinol	Nucleotides and derivatives	Nucleotides and derivatives	315-30-0	3	23585	19043	14486	21489	20336	18542	0.334259	0.726649	0.797426	0.0799157	no significance
mws0847	C6H7N5	1-Methyladenine	Nucleotides and derivatives	Nucleotides and derivatives	5142-22-3	3	24828	41724	38225	45022	46389	47309	0.938593	0.15703	0.27716	0.404854	no significance
pme1109	C5H5N5O	Guanine	Nucleotides and derivatives	Nucleotides and derivatives	73-40-5	2	688540	759760	693390	436660	447570	455540	1.35248	0.00519201	0.0383445	-0.676764	no significance
pme0183	C5H5N5O	Isoguanine	Nucleotides and derivatives	Nucleotides and derivatives	3373-53-3	3	90039	97017	91830	67713	79484	75391	1.2393	0.015182	0.0622002	-0.3253	no significance
pme0256	C5H4N4O2	Xanthine	Nucleotides and derivatives	Nucleotides and derivatives	69-89-6	3	60097	80161	50999	71093	80828	43209	0.00961546	0.932158	0.951871	0.028923	no significance
MWS2984	C4H4N6O	8-Azaguanine	Nucleotides and derivatives	Nucleotides and derivatives	134-58-7	3	67805	72808	75426	46288	41380	55215	1.2572	0.0120903	0.0552233	-0.596457	no significance
MWSslk102	C5H3ClN4	6-Chloropurine	Nucleotides and derivatives	Nucleotides and derivatives	87-42-3	3	17885	15273	30740	9346.4	17378	13153	0.870379	0.232189	0.35903	-0.680199	no significance
pmc0274	C6H6N4S	6-Methylmercaptopurine	Nucleotides and derivatives	Nucleotides and derivatives	50-66-8	3	37396000	37230000	37750000	38297000	41138000	40368000	1.13191	0.0956706	0.199609	0.0923301	no significance
mws0863	C5H11O7P	2-Deoxyribose-5'-phosphate	Nucleotides and derivatives	Nucleotides and derivatives	102916-66-5	3	39215	26125	36499	30555	62521	30648	0.366273	0.573835	0.685358	0.280835	no significance
pmb2507	C5H11O7P	2-Deoxyribose-1-phosphate	Nucleotides and derivatives	Nucleotides and derivatives	17210-42-3	3	536070	661940	556180	567710	631490	528810	0.108367	0.868365	0.90033	-0.0216935	no significance
pme0264	C10H14N2O5	Thymidine	Nucleotides and derivatives	Nucleotides and derivatives	50-89-5	3	17727	28337	35678	26809	23173	16986	0.472499	0.466416	0.586054	-0.287606	no significance
pme3732	C9H13N3O5	Cytidine	Nucleotides and derivatives	Nucleotides and derivatives	65-46-3	3	374300	308220	367560	81899	52401	227950	1.11808	0.0380434	0.113294	-1.53544	down-regulation
mws0248	C9H12N2O6	Uridine	Nucleotides and derivatives	Nucleotides and derivatives	58-96-8	1	28513	32525	30911	20271	22033	21271	1.32737	0.00682978	0.0391265	-0.532374	no significance
pme3961	C10H13N5O3	2'-Deoxyadenosine	Nucleotides and derivatives	Nucleotides and derivatives	958-09-8	3	72270	57873	96229	96939	68967	90935	0.478037	0.512466	0.633319	0.18218	no significance
pme1184	C10H13N5O4	2'-Deoxyguanosine	Nucleotides and derivatives	Nucleotides and derivatives	961-07-9	3	49397	47099	49557	39481	41185	41183	1.32985	0.00177713	0.0214525	-0.261398	no significance
pme0230	C10H13N5O4	Adenosine	Nucleotides and derivatives	Nucleotides and derivatives	58-61-7	1	12302000	13286000	13101000	8570400	8851700	9200200	1.3483	0.000937381	0.0149879	-0.539288	no significance
mws1060	C10H12N4O5	9-(Arabinosyl)hypoxanthine	Nucleotides and derivatives	Nucleotides and derivatives	7013-16-3	2	94958	129470	120470	124030	130460	128350	0.697776	0.345237	0.470525	0.150572	no significance
MWS4354	C11H15N5O4	N6-methyladenosine	Nucleotides and derivatives	Nucleotides and derivatives	1867-73-8	3	125870	114100	112890	90794	114940	84462	0.977125	0.139897	0.254222	-0.282068	no significance
Hmhp001812	C11H15N5O4	2'-O-Methyladenosine	Nucleotides and derivatives	Nucleotides and derivatives	2140-79-6	1	48722	41712	59113	32305	53363	37268	0.686088	0.338948	0.46571	-0.282692	no significance
pme1178	C10H13N5O5	Guanosine	Nucleotides and derivatives	Nucleotides and derivatives	118-00-3	1	1064300	1054500	1122700	812840	906290	861980	1.30081	0.00365145	0.0316459	-0.32867	no significance
MWSmce333	C10H13N5O5	Crotonoside; 2-Hydroxyadenosine	Nucleotides and derivatives	Nucleotides and derivatives	1818-71-9	3	49189	85626	79945	66256	52353	49965	0.681586	0.309216	0.437301	-0.349343	no significance
mws0668	C10H12N4O6	Xanthosine	Nucleotides and derivatives	Nucleotides and derivatives	146-80-5	2	170280	129330	96408	55453	46891	56284	1.27126	0.0631414	0.156115	-1.31992	down-regulation
Lmqp000329	C8H14N3O7P	5-Aminoimidazole ribonucleotide	Nucleotides and derivatives	Nucleotides and derivatives	25635-88-5	1	7552900	7307400	6771800	6205800	5972200	6253400	1.2472	0.0312576	0.1021	-0.231008	no significance
pme1474	C11H15N5O3S	5'-Deoxy-5'-(methylthio)adenosine	Nucleotides and derivatives	Nucleotides and derivatives	2457-80-9	1	12701000	14862000	14491000	14035000	13502000	13285000	0.361608	0.60881	0.70714	-0.0428962	no significance
pme3967	C12H17N5O5	2-(Dimethylamino)guanosine	Nucleotides and derivatives	Nucleotides and derivatives	2140-67-2	3	40429	50593	59741	53672	71919	65299	0.884466	0.158216	0.277802	0.340459	no significance
Lmcp002302	C12H17N5O5	N6-(2-Hydroxyethyl)adenosine	Nucleotides and derivatives	Nucleotides and derivatives	4338-48-1	3	46610	56420	58268	41211	54337	57953	0.288897	0.700657	0.782883	-0.0714805	no significance
mws0884	C10H12N5O6P	Cyclic 3',5'-Adenylic acid	Nucleotides and derivatives	Nucleotides and derivatives	60-92-4	3	298500	306520	296450	163580	103160	187880	1.21961	0.0259687	0.0932652	-0.987618	no significance
pme3184	C10H14N5O6P	2'-Deoxyadenosine-5'-monophosphate	Nucleotides and derivatives	Nucleotides and derivatives	653-63-4	3	11422	14458	17071	13679	11053	14198	0.427633	0.52769	0.64158	-0.141809	no significance
pmc0066	C10H13N4O7P	2'-Deoxyinosine-5'-monophosphate	Nucleotides and derivatives	Nucleotides and derivatives	3393-18-8	3	817630	929610	965150	986450	968730	981680	0.856775	0.233157	0.35903	0.11471	no significance
mws0675	C11H15N2O8P	β-Nicotinamide mononucleotide	Nucleotides and derivatives	Nucleotides and derivatives	1094-61-7	3	37599	46372	48379	37904	17948	47289	0.641476	0.381764	0.505034	-0.35974	no significance
mws0609	C10H12N5O7P	Guanosine 3',5'-cyclic monophosphate	Nucleotides and derivatives	Nucleotides and derivatives	7665-99-8	3	343620	387320	356890	189320	226400	212010	1.33159	0.000934542	0.0149879	-0.793237	no significance
pmb0981	C10H14N5O7P	Adenosine 5'-monophosphate	Nucleotides and derivatives	Nucleotides and derivatives	61-19-8	3	1761600	1411300	1782100	1362400	1620900	1128100	0.820079	0.207758	0.33756	-0.269255	no significance
pmb0998	C10H14N5O8P	Guanosine 5'-monophosphate	Nucleotides and derivatives	Nucleotides and derivatives	85-32-5	3	9	9	9	15342	6030	19044	1.36128	0.0736696	0.168227	10.5478	up-regulation
pmb0964	C16H23N5O5	Isopentenyladenine-7-N-glucoside	Nucleotides and derivatives	Nucleotides and derivatives	-	3	164200	126040	156930	145680	136150	134900	0.491076	0.481429	0.600303	-0.10171	no significance
pme3337	C14H17N5O8	Succinyladenosine	Nucleotides and derivatives	Nucleotides and derivatives	4542-23-8	1	693060	678630	735180	782650	787470	883500	1.16906	0.052282	0.141171	0.219811	no significance
pmc0281	C15H21N5O8	Ribosyladenosine	Nucleotides and derivatives	Nucleotides and derivatives	-	3	111920	64130	79066	91164	134670	70252	0.367725	0.596955	0.698304	0.214863	no significance
pme3007	C9H14N2O12P2	Uridine 5'-diphosphate	Nucleotides and derivatives	Nucleotides and derivatives	27821-45-0	3	42251	46287	41062	44335	40425	42580	0.252417	0.72004	0.795338	-0.02538	no significance
pme2117	C10H15N5O10P2	Adenosine 5'-diphosphate	Nucleotides and derivatives	Nucleotides and derivatives	58-64-0	3	59183	58489	59118	44235	38521	56655	1.01278	0.145139	0.259561	-0.342692	no significance
MWS5083	C17H21N4O9P	Flavin Single Nucleotide(FMN)	Nucleotides and derivatives	Nucleotides and derivatives	6184-17-4	3	1361100	1448200	1383200	1116000	1183900	1170100	1.31696	0.00236594	0.0253346	-0.272875	no significance
Zmfn000481	C14H22N2O16P2	Uridine-5'-Diphosphate-D-Xylose	Nucleotides and derivatives	Nucleotides and derivatives	3616-06-6	1	643180	522820	619220	717670	578090	632870	0.535473	0.432607	0.550896	0.111475	no significance
pmb2922	C15H24N2O17P2	Uridine 5'-diphospho-D-glucose	Nucleotides and derivatives	Nucleotides and derivatives	133-89-1	2	4749900	4436200	5005400	5130000	4113800	4955700	0.0319762	0.994464	0.994464	0.000813044	no significance
mws1409	C15H22N2O18P2	Uridine-5'-diphosphoglucuronic acid	Nucleotides and derivatives	Nucleotides and derivatives	-	3	14077	8010.2	8402.4	27798	19718	10162	0.882846	0.21019	0.337642	0.919704	no significance
Lmqn000780	C17H27N3O17P2	Uridine 5'-diphospho-N-acetylglucosamine	Nucleotides and derivatives	Nucleotides and derivatives	528-04-1	2	182410	151140	147980	312600	253930	355930	1.28517	0.026624	0.0937387	0.937861	no significance
pmb0530	C21H27N7O14P2	Nicotinic acid adenine dinucleotide	Nucleotides and derivatives	Nucleotides and derivatives	53-84-9	3	107140	69023	86741	48152	73500	53074	1.02497	0.10226	0.208217	-0.589442	no significance
pme2651	C21H28N7O17P3	NADP (Nicotinamide adenine dinucleotide phosphate)	Nucleotides and derivatives	Nucleotides and derivatives	53-59-8	3	299720	316930	335320	241770	192790	238300	1.24706	0.0114499	0.053526	-0.50061	no significance
pme2746	C27H33N9O15P2	Riboflavin 5'-Adenosine Diphosphate	Nucleotides and derivatives	Nucleotides and derivatives	146-14-5	1	428890	107990	472490	424410	383700	379800	0.459882	0.657116	0.744071	0.23497	no significance
MWS2040	CH4O3S	Methanesulfonic acid	Organic acids	Organic acids	75-75-2	3	90742	113150	101010	153420	159180	156480	1.31169	0.0100162	0.0489135	0.621488	no significance
Lmqp000873	C4H4O3	Succinic anhydride	Organic acids	Organic acids	108-30-5	3	400470	357970	373550	270400	318760	302190	1.22667	0.0136076	0.0593466	-0.344797	no significance
mws4052	C4H7NO2	1-Aminocyclopropane-1-carboxylic acid	Organic acids	Organic acids	22059-21-8	1	2765600	2690500	2567700	2546100	2672100	2577700	0.648525	0.34161	0.467949	-0.0415701	no significance
pme3011	C4H9NO2	γ-Aminobutyric acid	Organic acids	Organic acids	56-12-2	3	2002100	2059700	2173000	1136500	1158600	1142800	1.36376	0.00251574	0.0257615	-0.858816	no significance
pme3017	C4H9NO2	2-Aminoisobutyric acid	Organic acids	Organic acids	62-57-7	3	3014200	3374700	3215100	3949900	3836900	4263900	1.27139	0.00861033	0.0461951	0.32741	no significance
ML10172161	C3H4O4	Hydroxypyruvic acid*	Organic acids	Organic acids	1113-60-6	3	75459	90189	72323	131290	123220	125290	1.31207	0.00585917	0.0383445	0.674454	no significance
Lmbn000193	C3H4O4	Tartronate semialdehyde*	Organic acids	Organic acids	2480-77-5	3	75459	90189	72323	131290	123220	125290	1.31207	0.00585917	0.0383445	0.674454	no significance
mws0576	C4H8O3	3-Hydroxybutyric acid	Organic acids	Organic acids	300-85-6	3	1799000	1910000	1768900	2926400	2882500	3215600	1.35092	0.00311797	0.0277336	0.720224	no significance
pme1975	C3H4O4	Malonic acid	Organic acids	Organic acids	141-82-2	3	2188400	2133300	2044100	3245100	3406200	3475800	1.35931	0.000315347	0.00888226	0.669807	no significance
mws0376	C4H4O4	Fumaric acid*	Organic acids	Organic acids	110-17-8	3	1677400	1451000	1556200	1268100	1274100	1046100	1.18927	0.0220583	0.0823835	-0.384625	no significance
pme0271	C4H4O4	Maleic acid*	Organic acids	Organic acids	110-16-7	3	1677400	1451000	1556200	1268100	1274100	1046100	1.18927	0.0220583	0.0823835	-0.384625	no significance
mws0823	C5H8O3	3-Methyl-2-Oxobutanoic acid	Organic acids	Organic acids	759-05-7	3	9	9	9	107390	75325	98135	1.36737	0.0102024	0.0489135	13.3446	up-regulation
pme0120	C5H11NO2	5-Aminovaleric acid	Organic acids	Organic acids	660-88-8	3	51048	33363	44995	48796	45961	55967	0.696581	0.315832	0.442951	0.220005	no significance
mws0470	C4H6O4	Methylmalonic acid*	Organic acids	Organic acids	516-05-2	2	29158000	29888000	29367000	22802000	27888000	24488000	1.10801	0.0953496	0.199555	-0.233948	no significance
pme1730	C4H6O4	D-Erythronolactone	Organic acids	Organic acids	15667-21-7	3	169500	184450	136820	153110	165980	116890	0.548861	0.420107	0.540937	-0.170785	no significance
mws0192	C4H6O4	Succinic acid*	Organic acids	Organic acids	110-15-6	2	29158000	29888000	29367000	22802000	27888000	24488000	1.10801	0.0953496	0.199555	-0.233948	no significance
mws0147	C5H10O3	β-Hydroxyisovaleric acid	Organic acids	Organic acids	625-08-1	3	3779500	3629000	3859600	3517600	3762500	3875200	0.20571	0.781599	0.836014	-0.014515	no significance
pme3096	C3H5NO4	Aminomalonic acid	Organic acids	Organic acids	1068-84-4	3	1299000	1403000	1311200	1075200	1296900	1060500	1.03191	0.111795	0.22293	-0.225451	no significance
pme1216	C6H5NO2	2-Picolinic acid	Organic acids	Organic acids	98-98-6	3	548010	515640	555460	340480	386170	317090	1.31802	0.00280607	0.026717	-0.633439	no significance
Rfmb319	C6H11NO2	L-Pipecolic Acid	Organic acids	Organic acids	3105-95-1	3	1139200	1151600	1070700	1246000	1332500	1339000	1.26458	0.00974443	0.0484355	0.220828	no significance
Zmgn000217	C5H6O4	Methylenesuccinic acid	Organic acids	Organic acids	97-65-4	3	85212	109960	96951	120480	103870	150290	0.935338	0.170094	0.291098	0.358929	no significance
Zmpn000638	C4H9N3O2	3-Guanidinopropionic acid	Organic acids	Organic acids	353-09-3	3	66319	92618	68095	64327	55942	63863	0.887835	0.228571	0.354532	-0.302155	no significance
pme0274	C6H13NO2	6-Aminocaproic acid	Organic acids	Organic acids	60-32-2	3	231900	1545400	1679600	2396300	2321200	2447400	0.853297	0.114947	0.225382	1.05147	no significance
Lmbn001364	C5H8O4	4-Hydroxy-2-Oxopentanoic Acid*	Organic acids	Organic acids	3318-73-8	1	711750	770760	816120	1087200	1093900	1060300	1.32913	0.00493191	0.0378861	0.495843	no significance
pme0243	C5H8O4	Glutaric acid*	Organic acids	Organic acids	110-94-1	1	711750	770760	816120	1087200	1093900	1060300	1.32913	0.00493191	0.0378861	0.495843	no significance
mws0473	C5H8O4	2-Methylsuccinic acid*	Organic acids	Organic acids	498-21-5	1	711750	770760	816120	1087200	1093900	1060300	1.32913	0.00493191	0.0378861	0.495843	no significance
Lmbn001288	C5H8O4	2-Hydroxy-2-methyl-3-oxobutanoic acid*	Organic acids	Organic acids	71698-08-3	1	937910	899750	939210	1277600	1253900	1398400	1.33925	0.00892826	0.0463889	0.501033	no significance
Lmgn000160	C4H8N2O3	3-Ureidopropionic Acid	Organic acids	Organic acids	462-88-4	3	448950	424330	459550	431280	408570	398880	1.02327	0.0918527	0.196495	-0.105631	no significance
mws0341	C6H12O3	2-Hydroxyisocaproic acid	Organic acids	Organic acids	20312-37-2	3	206290	173560	220480	257110	291450	282160	1.22692	0.013584	0.0593466	0.468607	no significance
mws0972	C6H12O3	6-Hydroxyhexanoic acid	Organic acids	Organic acids	1191-25-9	3	130890	62373	226970	198470	202020	185840	0.712148	0.365757	0.491112	0.480523	no significance
MWS1882	C4H7NO4	Iminodiacetic acid	Organic acids	Organic acids	142-73-4	3	1065400	1021100	972850	1014200	937420	1186100	0.201078	0.764227	0.823951	0.0364915	no significance
mws0275	C4H6O5	L-Malic acid	Organic acids	Organic acids	97-67-6	1	2174900	2168100	2594700	2399400	2507300	2475700	0.642658	0.404582	0.529009	0.0896325	no significance
pme3207	C6H6O4	Muconic acid	Organic acids	Organic acids	1119-72-8	3	7162600	6993300	6662100	7182200	6392000	7206200	0.0415754	0.969742	0.981356	-0.00260805	no significance
Rfmb320	C7H13NO2	1-Methylpiperidine-2-carboxylic acid	Organic acids	Organic acids	7730-87-2	3	230750	217860	236320	203370	253100	234960	0.0644802	0.899257	0.925262	0.0136266	no significance
mws0851	C8H16O2	Valproic Acid	Organic acids	Organic acids	99-66-1	3	1863400	1969700	1905100	2494000	2734200	2746100	1.33932	0.00613163	0.0383445	0.47476	no significance
pme0295	C6H11NO3	4-Acetamidobutyric acid	Organic acids	Organic acids	3025-96-5	3	49546	159580	80029	163570	179220	116130	0.833793	0.226536	0.353668	0.6664	no significance
mws0567	C5H11N3O2	4-Guanidinobutyric acid	Organic acids	Organic acids	463-00-3	3	124410	154780	137480	171650	182960	176680	1.20826	0.0363553	0.110704	0.350594	no significance
Lmgn000224	C5H6O5	2-Methyl-3-oxosuccinic acid	Organic acids	Organic acids	-	3	44673	87213	55676	48927	48385	49337	0.632702	0.396717	0.522769	-0.355	no significance
pme2380	C5H6O5	α-Ketoglutaric acid	Organic acids	Organic acids	328-50-7	3	2208500	2346300	2081800	2169700	2235800	2177300	0.124805	0.839411	0.878393	-0.011743	no significance
mws0924	C6H10O4	2-Methylglutaric acid*	Organic acids	Organic acids	617-62-9	3	3602800	3618200	3603400	6122300	4966100	6254800	1.30396	0.0336764	0.105395	0.680083	no significance
mws0208	C6H10O4	Adipic Acid*	Organic acids	Organic acids	124-04-9	3	3602800	3618200	3603400	6122300	4966100	6254800	1.30396	0.0336764	0.105395	0.680083	no significance
Lmbn001609	C6H10O4	2-Acetyl-2-Hydroxybutanoic Acid	Organic acids	Organic acids	-	3	139400	146500	102070	177020	160690	167140	1.04801	0.0929721	0.198262	0.37991	no significance
Wmzn000227	C6H10O4	2,2-Dimethylsuccinic acid	Organic acids	Organic acids	597-43-3	3	71144	69238	76225	43196	57170	48124	1.24582	0.0162148	0.0644778	-0.544714	no significance
Lmbn001676	C6H10O4	3-Hydroxy-3-Methyl-2-Oxopentanoic Acid	Organic acids	Organic acids	-	3	366620	348670	351070	476650	488790	417390	1.2684	0.0343396	0.106975	0.374929	no significance
pme3146	C5H10N2O3	β-Ureidoisobutyric acid	Organic acids	Organic acids	2905-86-4	3	7066.5	5909.1	2835.3	9	9	9	1.36167	0.053042	0.141725	-9.19374	down-regulation
MWS3036	C5H8O5	3-Hydroxyglutaric acid	Organic acids	Organic acids	638-18-6	3	799720	784950	794250	678550	755790	662610	1.15238	0.0792048	0.177127	-0.182014	no significance
Lmbn000216	C5H8O5	3-Methylmalic acid*	Organic acids	Organic acids	152204-30-3	2	344970	430960	503970	464760	665300	475370	0.783847	0.252548	0.378542	0.326929	no significance
pmb2826	C5H8O5	L-Citramalic acid*	Organic acids	Organic acids	6236-09-5	2	1027100	1045100	1144000	1004000	1087600	940810	0.670347	0.336239	0.462928	-0.0848923	no significance
pme3154	C6H12O4	Mevalonic acid	Organic acids	Organic acids	150-97-0	3	337220	314050	329630	303850	248620	351570	0.553556	0.482196	0.600303	-0.117719	no significance
pmf0420	C9H10O2	Benzyl acetate	Organic acids	Organic acids	140-11-4	3	472090	481860	508810	495790	507410	487000	0.470854	0.515274	0.633319	0.0268129	no significance
Zmyn002323	C8H8O3	2-Hydroxyphenylacetic acid	Organic acids	Organic acids	614-75-5	3	72243	60283	47981	51594	52525	37714	0.816354	0.212404	0.338643	-0.347862	no significance
MWS1962	C10H16O	cis-Citral	Organic acids	Organic acids	5392-40-5	3	9	9	9	27766	44463	21370	1.36585	0.0454174	0.128461	11.7593	up-regulation
mws2124	C2H5O6P	2-Phosphoglycolate	Organic acids	Organic acids	13147-57-4	3	80901	73851	78745	68206	52042	60903	1.15572	0.0476567	0.132032	-0.366211	no significance
Lmbn001467	C7H13NO3	5-Acetamidopentanoic Acid	Organic acids	Organic acids	1072-10-2	3	35293	26777	33062	42771	45076	50230	1.22024	0.0137824	0.0597238	0.53747	no significance
Zmdp000917	C6H13N3O2	δ-Guanidinovaleric acid	Organic acids	Organic acids	462-93-1	3	34763	32520	37463	28321	14956	24149	1.05735	0.0739102	0.168227	-0.635518	no significance
Zmjn001813	C7H12O4	Pimelic acid*	Organic acids	Organic acids	111-16-0	3	135320	141650	136310	224280	152870	178000	1.06644	0.151011	0.268641	0.425758	no significance
Lmbn002072	C7H12O4	2-Propylsuccinic acid*	Organic acids	Organic acids	618-57-5	3	122420	106570	97443	388410	384870	363480	1.35996	1.50025e-05	0.00246348	1.80007	up-regulation
mws0159	C9H8O3	Phenylpyruvic acid	Organic acids	Organic acids	156-06-9	3	118350	118690	104480	151540	159630	161040	1.31951	0.00275926	0.0266466	0.467459	no significance
mws2125	C3H5O6P	Phosphoenolpyruvate	Organic acids	Organic acids	138-08-9	3	2528000	2374200	2802500	2307500	2064600	2229900	1.09348	0.0793928	0.177127	-0.222836	no significance
Lmbn003524	C9H16O3	9-Oxononanoic acid	Organic acids	Organic acids	2553-17-5	3	40598	42911	52099	25976	26201	24809	1.32116	0.0292604	0.0980925	-0.816774	no significance
Zmgn004439	C10H20O2	Decanoic acid	Organic acids	Organic acids	334-48-5	3	5809.8	6240	4231.6	7553.6	7124	6460.7	1.00178	0.0998283	0.203879	0.376635	no significance
pme2550	C6H6O6	Cis-Aconitic acid	Organic acids	Organic acids	585-84-2	3	50667	29886	56322	89749	62586	70270	1.02408	0.06628	0.158884	0.701627	no significance
mws0154	C7H10O5	Shikimic acid	Organic acids	Organic acids	138-59-0	3	97821	109030	110120	239320	142620	229820	1.20239	0.0833562	0.181186	0.948615	no significance
mws0242	C8H14O4	Suberic Acid	Organic acids	Organic acids	505-48-6	3	166630	151170	194530	264760	277100	239410	1.26598	0.00631378	0.0383445	0.608748	no significance
Lmgn002555	C8H14O4	2-Propylglutaric acid	Organic acids	Organic acids	32806-62-5	3	526320	209680	198900	194820	244260	264960	0.36262	0.550143	0.664101	-0.409155	no significance
pmb3101	C7H12O5	2-Isopropylmalic Acid*	Organic acids	Organic acids	49601-06-1	1	547790	555920	552450	687300	680880	722050	1.35148	0.00629686	0.0383445	0.33582	no significance
Zmgn001448	C7H12O5	2-Propylmalic Acid*	Organic acids	Organic acids	-	1	472920	556540	540770	596100	667970	733720	1.14866	0.0482373	0.132554	0.347429	no significance
Lmbn001754	C7H12O5	3-Isopropylmalic Acid*	Organic acids	Organic acids	921-28-8	1	472920	556540	540770	596100	667970	733720	1.14866	0.0482373	0.132554	0.347429	no significance
Lmfn006097	C10H16O3	Oleuropeic acid	Organic acids	Organic acids	5027-76-9	2	29082	24736	27044	41807	44546	34721	1.24951	0.0298364	0.0993568	0.582355	no significance
mws0237	C9H16O4	Azelaic acid	Organic acids	Organic acids	123-99-9	1	2847100	3138900	3171400	2934600	2882500	2825300	0.852597	0.232837	0.35903	-0.083506	no significance
pme0278	C7H14N2O4	2,6-Diaminooimelic acid	Organic acids	Organic acids	583-93-7	3	54794	73334	127820	165870	150230	162570	1.10089	0.0711009	0.165352	0.903181	no significance
mws0281	C6H8O7	Citric Acid*	Organic acids	Organic acids	77-92-9	1	23044000	26851000	23108000	22097000	23175000	21003000	0.864422	0.210945	0.337913	-0.139491	no significance
Zmyn000453	C6H8O7	Isocitric Acid*	Organic acids	Organic acids	320-77-4	1	17761000	20096000	16452000	15568000	14580000	15636000	1.09291	0.105373	0.21391	-0.246348	no significance
mws0277	C7H12O6	Quinic Acid	Organic acids	Organic acids	77-95-2	2	29066000	32211000	25302000	25111000	26567000	23163000	0.902218	0.179718	0.303724	-0.210188	no significance
Zmtn001464	C10H7NO4	4,8-Dihydroxyquinoline-2-carboxylic acid	Organic acids	Organic acids	59-00-7	3	46971	49342	34582	44311	64275	46435	0.636392	0.366684	0.491112	0.244054	no significance
Lmtn004049	C15H20O4	Abscisic acid	Organic acids	Organic acids	21293-29-8	3	28294	28413	22196	9	9	9	1.36736	0.00604076	0.0383445	-11.5129	down-regulation
Lmmn003323	C16H32O3	2-Hydroxyhexadecanoic acid	Organic acids	Organic acids	764-67-0	3	572450	583960	607650	372200	403940	396520	1.35266	0.000158365	0.00629736	-0.589115	no significance
pmb2657	C10H18N4O6	Argininosuccinic acid	Organic acids	Organic acids	2387-71-5	3	183770	230600	183450	185610	184750	181110	0.598282	0.428064	0.548052	-0.116429	no significance
Lmsn015919	C6H18O24P6	Phytic acid	Organic acids	Organic acids	83-86-3	3	6519.2	5649.9	5857.8	4811.4	5438.2	5422.8	1.04	0.0818747	0.180284	-0.201925	no significance
pmf0256	C6H14O	3-Methyl-1-pentanol	Others	Saccharides and Alcohols	589-35-5	3	105810	103060	79540	71987	18020	85375	0.772396	0.200726	0.330147	-0.717621	no significance
mws0133	C6H6N2O	Nicotinamide	Others	Vitamin	98-92-0	3	6612300	6875100	6813200	6245900	6070200	6220600	1.30203	0.00532002	0.0383445	-0.131138	no significance
pme0490	C6H5NO2	Nicotinic acid (Vitamin B3)*	Others	Vitamin	59-67-6	2	1307100	1111100	1199600	715660	678440	677240	1.34665	0.00921603	0.0471973	-0.804548	no significance
Lmbp000668	C6H5NO2	Isonicotinic acid*	Others	Vitamin	55-22-1	2	1342600	1195000	1335800	668170	773980	686060	1.34205	0.00103898	0.0152685	-0.86396	no significance
Zmdp000376	C5H11N3O	4-Guanidinobutanal	Others	Others	-	3	10238000	9516500	9185500	8483400	9092900	8295200	1.08845	0.0636659	0.156502	-0.161701	no significance
Lmbn000198	C4H6O5	3-Dehydro-L-Threonic Acid	Others	Saccharides and Alcohols	-	1	58495000	58971000	58048000	64400000	64546000	62637000	1.3282	0.00568371	0.0383445	0.126383	no significance
mws0889	C4H8O5	D-Threonic Acid	Others	Saccharides and Alcohols	3909-12-4	3	739850	682880	746930	727630	590980	647450	0.836044	0.225491	0.353668	-0.142162	no significance
pmb0764	C6H9NOS	4-Methyl-5-thiazoleethanol	Others	Others	137-00-8	3	56564	47797	56912	40397	48157	33567	1.055	0.0716688	0.165352	-0.401194	no significance
Zmyn000230	C5H8O5	2-Dehydro-3-deoxy-L-arabinonate	Others	Saccharides and Alcohols	-	2	361500	340750	381130	381540	669810	400070	0.791929	0.317979	0.444444	0.421926	no significance
ML10171848	C5H8O5	D-Arabinono-1,4-lactone	Others	Saccharides and Alcohols	2782-09-4	1	702090	723840	704010	662540	724850	676510	0.66062	0.366881	0.491112	-0.0454397	no significance
mws0213	C5H12O5	Ribitol*	Others	Saccharides and Alcohols	488-81-3	3	56978	38664	57315	84531	51195	72466	0.827419	0.198364	0.327059	0.444788	no significance
pme0513	C5H12O5	Xylitol*	Others	Saccharides and Alcohols	87-99-0	3	50458	38008	35576	45871	44782	42123	0.466057	0.595971	0.698304	0.0981657	no significance
mws0438	C5H12O5	L-Arabitol*	Others	Saccharides and Alcohols	7643-75-6	3	70436	31677	48884	9	35961	9	0.988045	0.0800016	0.177315	-2.06929	no significance
pme2165	C5H4N2O4	Orotic acid (Vitamin B13)	Others	Vitamin	65-86-1	3	39242	28939	36530	25554	32309	29535	0.834935	0.201924	0.330147	-0.260741	no significance
pmf0174	C10H22O	1-Decanol*	Others	Saccharides and Alcohols	112-30-1	3	4351100	3357600	4225700	3546600	4871000	3708900	0.0657542	0.908566	0.932004	0.0230372	no significance
pmf0175	C10H22O	2-Decanol*	Others	Saccharides and Alcohols	1120-06-5	3	3548400	3540500	3713900	3735900	3880100	3869800	1.14885	0.0376477	0.113294	0.088446	no significance
mws0344	C5H10O6	D-Xylonic acid	Others	Saccharides and Alcohols	526-91-0	1	137500	188410	211140	142280	166760	168090	0.485461	0.464038	0.585242	-0.170674	no significance
MWSmce165	C6H14O5	L-Fucitol	Others	Saccharides and Alcohols	13074-06-1	3	252280	244050	243070	292260	249450	276190	0.980447	0.16539	0.285214	0.145569	no significance
Zmjp000624	C8H9NO3	Pyridoxal	Others	Vitamin	66-72-8	3	104790	96313	98105	55053	79251	60800	1.21668	0.0303595	0.100603	-0.616905	no significance
pme1383	C8H11NO3	Pyridoxine	Others	Vitamin	65-23-6	3	152540	148810	152860	123550	145130	135230	1.06767	0.109363	0.220686	-0.169326	no significance
Zmzn000078	C3H7O6P	Dihydroxyacetone phosphate	Others	Saccharides and Alcohols	57-04-5	3	103380	76209	101240	146890	96635	143170	0.928404	0.148296	0.264508	0.461504	no significance
MA10039492	C6H6O6	Dehydroascorbic acid	Others	Vitamin	490-83-5	1	1446400	1445900	1406100	1288700	1182900	1318500	1.20172	0.0433408	0.124146	-0.181564	no significance
MWSmce690	C6H8O6	Erythorbic Acid; Isoascorbic Acid	Others	Vitamin	89-65-6	2	840870	377110	866730	694280	578550	517490	0.228235	0.607648	0.707005	-0.219629	no significance
pmf0367	C9H6O4	5,7-Dihydroxychromone	Others	Others	31721-94-5	3	19411	14058	25319	30677	25495	36902	1.04251	0.069132	0.163403	0.662857	no significance
pmf0138	C6H12O6	D-Mannose*	Others	Saccharides and Alcohols	3458-28-4	1	321080	280450	316230	284380	334330	317280	0.206286	0.770806	0.828402	0.0283762	no significance
pmf0139	C6H12O6	D-Galactose*	Others	Saccharides and Alcohols	59-23-4	1	329760	253520	334200	290640	382970	284400	0.21135	0.760263	0.82109	0.062364	no significance
mws4170	C6H12O6	D-Glucose*	Others	Saccharides and Alcohols	50-99-7	1	419360	420450	437660	398670	362240	356450	1.2014	0.0394829	0.115543	-0.193195	no significance
mws1164	C6H12O6	D-Fructose*	Others	Saccharides and Alcohols	57-48-7	1	390530	405570	441370	339420	381720	391050	0.937986	0.129433	0.242373	-0.15399	no significance
Hmln000297	C6H12O6	Inositol*	Others	Saccharides and Alcohols	87-89-8	1	465730	446970	450640	401020	355430	372770	1.27526	0.0159872	0.0643294	-0.271819	no significance
mws0214	C6H14O6	D-Sorbitol*	Others	Saccharides and Alcohols	50-70-4	3	21627	23349	24680	24903	25275	32229	0.908605	0.209181	0.33756	0.242519	no significance
mws1155	C6H14O6	D-Mannitol*	Others	Saccharides and Alcohols	69-65-8	3	15529	17155	16888	16823	9742.7	18579	0.418435	0.641821	0.730422	-0.134969	no significance
pme2237	C6H14O6	Dulcitol*	Others	Saccharides and Alcohols	608-66-2	3	36698	37353	45458	58976	33051	39318	0.239711	0.672831	0.755538	0.136242	no significance
Zmgn000447	C3H7O7P	3-Phospho-D-glyceric acid	Others	Saccharides and Alcohols	820-11-1	3	1881000	1422300	1807700	1521900	927090	1593600	0.754054	0.243969	0.37157	-0.338326	no significance
mws1189	C6H10O7	D-Galacturonic acid*	Others	Saccharides and Alcohols	685-73-4	3	35729	31651	14934	43922	73791	39383	0.9764	0.133905	0.247175	0.932437	no significance
pme3705	C6H10O7	D-Glucoronic acid*	Others	Saccharides and Alcohols	6556-12-3	3	36390	30153	26276	25111	27312	19758	0.930619	0.141778	0.256169	-0.362801	no significance
pme0534	C6H12O7	Gluconic acid	Others	Saccharides and Alcohols	526-95-4	2	264080	287950	319220	273830	275000	275760	0.593326	0.43273	0.550896	-0.0794098	no significance
pmf0319	C10H12O4	Acetosyringone	Others	Others	2478-38-8	3	10195	6944.5	11480	11699	15790	10127	0.774698	0.240778	0.369084	0.394348	no significance
Zmzn000079	C4H9O7P	D-Erythrose-4-phosphate	Others	Saccharides and Alcohols	585-18-2	3	78006	81132	76837	59342	65523	58211	1.30381	0.00562563	0.0383445	-0.366191	no significance
MWS1844	C14H18O	2-Pentyl-3-phenyl-2-propenal	Others	Others	122-40-7	3	10799	15395	21821	14493	12169	7986.4	0.701684	0.310826	0.438661	-0.470696	no significance
pme1261	C9H19NO4	D-Panthenol	Others	Saccharides and Alcohols	81-13-0	3	84477	98153	74335	99003	131910	125030	1.10991	0.0608397	0.153526	0.470074	no significance
MWSmce644	C11H12O4	4-Acetoxy-3-Ethoxybenzaldehyde	Others	Others	72207-94-4	3	162020	170620	203580	89927	105300	105050	1.31057	0.0147908	0.06155	-0.836531	no significance
Zmpn000199	C6H10O8	D-Galactaric acid*	Others	Saccharides and Alcohols	526-99-8	3	28535	26495	9	21414	14029	21295	0.544651	0.957312	0.971686	0.043861	no significance
Zmyn000108	C6H10O8	D-Saccharic acid*	Others	Saccharides and Alcohols	87-73-0	3	29934	25914	27529	28358	30588	24312	0.0400497	0.986481	0.991016	-0.00206056	no significance
Hmcn000192	C7H14O7	Sedoheptulose	Others	Saccharides and Alcohols	3019-74-7	3	119260	113320	101300	112710	93485	107070	0.546206	0.427028	0.547763	-0.0919461	no significance
mws1337	C9H17NO5	D-Pantothenic Acid	Others	Vitamin	79-83-4	1	3177900	3678500	3594200	3911800	3464900	3990100	0.754908	0.246727	0.374308	0.12124	no significance
pme2755	C8H15NO6	N-Acetyl-D-glucosamine	Others	Saccharides and Alcohols	7512-17-6	3	1060600	1001800	1011200	1252100	1287300	1367600	1.32536	0.00526682	0.0383445	0.346132	no significance
mws2608	C8H15NO6	N-Acetyl-D-galactosamine	Others	Saccharides and Alcohols	1811-31-0	3	861940	965440	975230	1048100	1003500	1149000	1.04385	0.0797302	0.177295	0.191571	no significance
Lmbp010056	C17H14O2	2-(2-Phenylethyl)chromone	Others	Others	61828-53-3	3	38183	44197	34670	13977	22737	25034	1.17567	0.014521	0.06155	-0.922661	no significance
pma3101	C11H14NO6+	Nicotinate D-ribonucleoside	Others	Vitamin	17720-18-2	3	18417000	21591000	20930000	20947000	22470000	21634000	0.735584	0.293263	0.421799	0.0942291	no significance
Zmyn000110	C6H14NO8P	D-Glucosamine 1-phosphate	Others	Saccharides and Alcohols	2152-75-2	3	22097	19616	18493	15418	22609	12849	0.663603	0.403239	0.528274	-0.242922	no significance
mws0866	C6H13O9P	D-Glucose 6-phosphate*	Others	Saccharides and Alcohols	56-73-5	1	5026500	5373500	5409000	5930500	6487000	6485100	1.26053	0.01358	0.0593466	0.257839	no significance
mws1090	C6H13O9P	Glucose-1-phosphate*	Others	Saccharides and Alcohols	59-56-3	1	6586800	6112500	6193900	7077500	7501300	8130600	1.22466	0.0356945	0.109679	0.265423	no significance
pme3313	C6H13O9P	D-Fructose 6-phosphate*	Others	Saccharides and Alcohols	643-13-0	1	3352200	2760200	1995200	4015500	3592000	3272700	0.951885	0.128071	0.241832	0.424358	no significance
Zmpn000095	C6H15O9P	Sorbitol-6-phosphate	Others	Saccharides and Alcohols	20479-58-7	3	33578	38552	25874	44148	46405	49498	1.14892	0.0468067	0.130749	0.51504	no significance
Hmjp000461	C10H16O8	3-O-Glucoside-3-hydroxy-y-butyrolactone	Others	Others	-	3	109100	104100	116270	133170	97874	112340	0.234963	0.703155	0.784377	0.0596757	no significance
mws1038	C11H22N2O4S	Pantetheine	Others	Others	496-65-1	3	16297	20940	17105	18252	11742	7294.2	0.858932	0.20893	0.33756	-0.543349	no significance
pmb3081	C6H11PO11	Glucarate O-Phosphoric acid	Others	Saccharides and Alcohols	-	3	4111100	2865700	4795200	3884000	2777100	3986400	0.322075	0.616768	0.709509	-0.144845	no significance
pme3163	C7H15O10P	D-Sedoheptuiose 7-phosphate	Others	Saccharides and Alcohols	2646-35-7	3	3552800	2674300	3874700	3030500	2360600	2588500	0.897826	0.179184	0.303581	-0.340224	no significance
pme2816	C20H28O2	4-Oxoretinol	Others	Vitamin	62702-55-0	3	14333	22017	17105	25979	22222	19261	0.84731	0.192598	0.320681	0.33575	no significance
pmb3079	C8H16NO9P	N-Acetyl-D-glucosamine-1-phosphate	Others	Saccharides and Alcohols	6866-69-9	3	208170	223500	183270	391710	350970	360200	1.33439	0.000677458	0.0134695	0.842758	no significance
MWSmce278	C21H26O3	Acitretin	Others	Vitamin	55079-83-9	3	18567	22480	20882	26823	29517	27302	1.26339	0.00856809	0.0461951	0.433612	no significance
Zmyn000083	C6H14O12P2	D-Glucose 1,6-bisphosphate	Others	Saccharides and Alcohols	10139-18-1	3	9501.4	4218.3	5313.1	9484.9	7968.3	7210	0.715459	0.369199	0.492265	0.373872	no significance
MA10039641	C12H22O11	Lactobiose*	Others	Saccharides and Alcohols	63-42-3	1	453340	469070	586880	300030	613630	674540	0.00275025	0.847308	0.885286	0.0735226	no significance
mws1333	C12H22O11	Melibiose*	Others	Saccharides and Alcohols	585-99-9	1	1649600	1522600	1346900	1559300	1589700	1570000	0.510153	0.527465	0.64158	0.0624457	no significance
pme0519	C12H22O11	D-Sucrose*	Others	Saccharides and Alcohols	57-50-1	1	1607300	1766300	2307900	1805100	1942700	1560500	0.326959	0.639296	0.730007	-0.098022	no significance
mws0264	C12H22O11	D-Trehalose*	Others	Saccharides and Alcohols	99-20-7	1	733680	668170	431680	262070	456000	472500	0.891201	0.139321	0.253857	-0.622971	no significance
mws5038	C12H22O11	Isomaltulose*	Others	Saccharides and Alcohols	13718-94-0	1	1956700	1310400	1733300	1828400	1664600	1310900	0.165961	0.801714	0.84681	-0.0578374	no significance
Lmsn000381	C12H22O11	D-Maltose*	Others	Saccharides and Alcohols	69-79-4	1	1227600	772530	1095100	1716500	803740	897240	0.135222	0.760358	0.82109	0.142886	no significance
mws1080	C12H22O11	Galactinol*	Others	Saccharides and Alcohols	3687-64-7	1	2643800	3573600	3132500	3680200	2243600	2546100	0.437244	0.603982	0.703952	-0.142606	no significance
MWS1983	C12H24O11	Maltitol	Others	Saccharides and Alcohols	585-88-6	3	74022	77424	68003	68345	45060	98807	0.237225	0.891949	0.920498	-0.0483795	no significance
mws0232	C17H20N4O6	Riboflavin (Vitamin B2)	Others	Vitamin	83-88-5	3	117960	103050	117230	95657	67841	86961	1.11267	0.0493599	0.134546	-0.433473	no significance
pmb0766	C21H15N3O5	Azoxystrobin acid	Others	Others	1185255-09-7	3	118870	116150	106330	129730	148000	149590	1.2248	0.0263516	0.0932652	0.324065	no significance
mws2523	C12H23O14P	Trehalose 6-phosphate	Others	Saccharides and Alcohols	4484-88-2	3	60758	49755	62066	57125	71583	67487	0.7542	0.247508	0.374308	0.185031	no significance
pme1014	C31H40O2	Menatetrenone (Vitamin K2)	Others	Vitamin	11032-49-8	3	136630	169140	198050	177200	200110	225070	0.802275	0.221956	0.348958	0.257765	no significance
MWSmce674	C31H46O2	Phylloquinone (Vitamin K1)	Others	Vitamin	84-80-0	3	28069	28553	26398	27715	30624	27616	0.527686	0.461298	0.582873	0.0501226	no significance
Lmmn000214	C18H32O15	Solatriose	Others	Saccharides and Alcohols	528-40-5	3	689670	621840	435440	541240	358230	463520	0.752609	0.247319	0.374308	-0.358063	no significance
MWSmce486	C18H32O16	Manninotriose*	Others	Saccharides and Alcohols	13382-86-0	1	14419	12324	9	25357	9722.6	21501	0.667987	0.201272	0.330147	1.08066	no significance
MWS0442	C18H32O16	Maltotriose*	Others	Saccharides and Alcohols	1109-28-0	1	3925700	3297300	2948700	3123500	2970100	3544200	0.325985	0.627623	0.719308	-0.077785	no significance
Hmqp000191	C18H32O16	Planteose*	Others	Saccharides and Alcohols	470-57-5	1	26248	13958	32773	47908	29963	33617	0.842189	0.173955	0.296206	0.611335	no significance
pmb2653	C24H42O20	DMelezitose O-rhamnoside	Others	Saccharides and Alcohols	-	3	890500	933080	1025700	839070	1048500	1074300	0.265024	0.686474	0.76958	0.0559109	no significance
mws1593	C24H42O21	D-Maltotetraose	Others	Saccharides and Alcohols	34612-38-9	3	53004	106580	71588	80863	111040	73633	0.447131	0.590149	0.695985	0.199941	no significance
pmb0069	C7H7NO	Benzamide	Phenolic acids	Phenolic acids	55-21-0	3	60496	53696	69382	49355	55346	52390	0.936973	0.182146	0.30706	-0.224761	no significance
Lmbn001930	C7H6O2	2-Hydroxybenzaldehyde (Salicylaldehyde)	Phenolic acids	Phenolic acids	90-02-8	3	175530	161660	162030	165700	193980	154470	0.238328	0.723283	0.797125	0.0425136	no significance
mws0628	C7H6O2	4-Hydroxybenzaldehyde	Phenolic acids	Phenolic acids	123-08-0	1	338410	382820	321610	595280	627560	592870	1.34346	0.000753853	0.0136832	0.800016	no significance
MWSmce247	C8H8O2	2-Methylbenzoic acid	Phenolic acids	Phenolic acids	118-90-1	3	14397	11784	14401	12399	14786	11474	0.333707	0.652185	0.740969	-0.0700356	no significance
MWS2099	C8H8O2	4-Methylbenzoic acid	Phenolic acids	Phenolic acids	99-94-5	3	243750	160840	206230	191660	239380	225930	0.396096	0.61659	0.709509	0.10508	no significance
Lmgn001670	C7H6O3	Salicylic acid	Phenolic acids	Phenolic acids	69-72-7	1	70857	87987	52637	92653	80486	86014	0.807191	0.255814	0.380904	0.293276	no significance
mws0749	C7H6O3	4-Hydroxybenzoic acid	Phenolic acids	Phenolic acids	99-96-7	3	1767600	1758000	1831200	2170300	2365000	2230900	1.32913	0.00747952	0.0416526	0.336974	no significance
Hmgn001653	C7H6O3	Protocatechualdehyde	Phenolic acids	Phenolic acids	139-85-5	2	935340	945110	916380	1150000	1152100	1394800	1.24155	0.0646637	0.15724	0.402523	no significance
pme2828	C6H5NO3	4-Nitrophenol	Phenolic acids	Phenolic acids	100-02-7	3	6230200	5953000	5810900	4649200	5030900	5187600	1.2644	0.00791638	0.0435079	-0.275342	no significance
MWS2066	C10H8O	1-Naphthol*	Phenolic acids	Phenolic acids	90-15-3	3	27185	38788	36956	31140	31395	36004	0.189869	0.736703	0.805843	-0.0628828	no significance
MWS1875	C10H8O	2-Naphthol*	Phenolic acids	Phenolic acids	135-19-3	3	32609	32231	33738	31440	32092	32577	0.812748	0.22197	0.348958	-0.0365942	no significance
pmp001285	C8H4O3	Phthalic anhydride	Phenolic acids	Phenolic acids	85-44-9	1	427370	377520	384160	359270	356240	347590	1.10753	0.10876	0.220126	-0.161532	no significance
pme2362	C8H8O3	Mandelic acid	Phenolic acids	Phenolic acids	90-64-2	3	117290	124410	107240	105070	102590	92989	1.08365	0.0653179	0.157696	-0.214899	no significance
MWSmce363	C8H8O3	2,5-Dihydroxyacetophenone	Phenolic acids	Phenolic acids	490-78-8	3	112690	107190	128170	152020	150750	153080	1.27025	0.0280478	0.095759	0.389265	no significance
mws0458	C8H8O3	Vanillin; 4-Hydroxy-3-Methoxybenzaldehyde	Phenolic acids	Phenolic acids	121-33-5	3	69830	72324	98395	93371	137140	103550	0.980848	0.13331	0.246897	0.473781	no significance
MWSmce040	C8H8O3	Isovanillin	Phenolic acids	Phenolic acids	621-59-0	3	31847	18974	39016	54805	42829	44816	1.00347	0.0761927	0.17284	0.665074	no significance
mws0639	C7H6O4	2,3-Dihydroxybenzoic Acid*	Phenolic acids	Phenolic acids	303-38-8	3	1206500	1269600	1223500	1330200	1276700	1432300	1.04597	0.116838	0.227615	0.1267	no significance
mws0180	C7H6O4	2,5-Dihydroxybenzoic acid; Gentisic Acid*	Phenolic acids	Phenolic acids	490-79-9	3	543020	552080	554540	585720	672110	707660	1.14684	0.0993657	0.203549	0.252738	no significance
pme1439	C9H8O3	p-Coumaric acid	Phenolic acids	Phenolic acids	501-98-4	3	46674	36062	41586	38355	25030	32257	0.940855	0.1276	0.241776	-0.378365	no significance
MWSCX015	C9H8O3	Caffeic aldehyde	Phenolic acids	Phenolic acids	141632-15-7	3	62824	80097	93067	58314	53094	61036	1.06996	0.128785	0.242373	-0.452586	no significance
Lmbn002648	C9H8O3	α-Hydroxycinnamic Acid*	Phenolic acids	Phenolic acids	5801-57-0	3	335310	337920	567120	439280	407960	369420	0.0256335	0.928906	0.950882	-0.0278212	no significance
Lmmn001643	C9H8O3	2-Hydroxycinnamic acid*	Phenolic acids	Phenolic acids	583-17-5	3	396250	420840	402120	433570	611120	535620	1.06661	0.141512	0.256169	0.374261	no significance
MWSmce248	C9H8O3	3-Hydroxycinnamic Acid*	Phenolic acids	Phenolic acids	14755-02-3	3	591740	596710	530380	626940	673320	650830	1.13967	0.0467412	0.130749	0.182853	no significance
pme3083	C8H7NO3	2-(Formylamino)benzoic acid	Phenolic acids	Phenolic acids	3342-77-6	3	141020	152480	167880	161110	186370	153040	0.624291	0.365739	0.491112	0.117472	no significance
pme0282	C8H6O4	Phthalic acid	Phenolic acids	Phenolic acids	88-99-3	1	321650	361250	331070	317200	356300	367080	0.306815	0.670822	0.754535	0.0373729	no significance
pme0281	C8H6O4	Terephthalic acid	Phenolic acids	Phenolic acids	100-21-0	3	4257800	4590900	4315300	4220200	4581500	4752500	0.449266	0.531882	0.644359	0.042142	no significance
pmn001681	C10H14O2	1-(4-Methoxyphenyl)-1-propanol	Phenolic acids	Phenolic acids	5349-60-0	3	124640	122310	125790	102510	103860	98491	1.34804	0.000711564	0.0136832	-0.290018	no significance
NK10253223	C8H9NO3	2-Amino-3-methoxybenzoic acid	Phenolic acids	Phenolic acids	3177-80-8	3	69849	72780	108740	47975	60931	47964	1.11989	0.115992	0.226621	-0.680237	no significance
MWSmce501	C8H8O4	Protocatechuic Acid Methyl Ester	Phenolic acids	Phenolic acids	2150-43-8	3	114510	179140	142930	189350	162570	153750	0.661666	0.359446	0.485971	0.21195	no significance
MWSmce490	C8H8O4	2',4',6'-Trihydroxyacetophenone	Phenolic acids	Phenolic acids	480-66-0	3	170950	147660	144050	250580	242930	254550	1.33477	0.00321039	0.0281847	0.693202	no significance
Hmbp001276	C8H8O4	Gallacetophenone	Phenolic acids	Phenolic acids	528-21-2	3	64948	41233	47201	40752	65754	36823	0.246703	0.786437	0.838535	-0.0977986	no significance
MWSslk138	C7H6O5	2,3,4-Trihydroxybenzoic acid	Phenolic acids	Phenolic acids	610-02-6	3	606880	444510	631860	663820	503140	601630	0.259397	0.724949	0.797125	0.0713502	no significance
MWSmce001	C9H8O4	5-Acetylsalicylic acid	Phenolic acids	Phenolic acids	13110-96-8	3	40591	46356	27249	39383	44662	30804	0.0699041	0.976671	0.983949	0.00822618	no significance
mws2212	C9H8O4	Caffeic acid	Phenolic acids	Phenolic acids	331-39-5	1	239340	260430	258610	316890	227550	243660	0.176524	0.756568	0.819615	0.0554578	no significance
MWS2070	C10H12O3	Propyl 4-hydroxybenzoate	Phenolic acids	Phenolic acids	94-13-3	3	15208	15626	16860	245140	254400	267100	1.36726	0.000659676	0.0134695	4.00667	up-regulation
mws1350	C9H10O4	Syringaldehyde; 4-Hydroxy-3,5-Dimethoxybenzaldehyde	Phenolic acids	Phenolic acids	134-96-3	3	14815	15982	20602	29577	22510	18972	0.943013	0.160049	0.280293	0.467277	no significance
MWSmce387	C8H8O5	3-O-Methylgallic acid	Phenolic acids	Phenolic acids	3934-84-7	2	271170	251060	256400	315660	347110	318290	1.29996	0.00824673	0.044958	0.333403	no significance
MWSmce230	C8H8O5	Methyl gallate	Phenolic acids	Phenolic acids	99-24-1	3	23103	18715	104340	126130	70783	95769	0.887032	0.220249	0.348685	1.00181	no significance
MWSslk097	C10H10O4	Dimethyl phthalate	Phenolic acids	Phenolic acids	131-11-3	3	152960	149590	158460	172950	196590	205570	1.22781	0.0514728	0.139741	0.31904	no significance
MWS20182	C10H12O4	Dihydroferulic Acid	Phenolic acids	Phenolic acids	1135-23-5	2	1077800	1098100	1111700	564500	549580	546400	1.36727	1.23622e-05	0.00246348	-0.985434	no significance
mws0612	C10H12O4	3,4-Dimethoxyphenyl acetic acid	Phenolic acids	Phenolic acids	93-40-3	3	196860	162530	177440	88008	90805	88474	1.35016	0.0115465	0.053526	-1.00608	down-regulation
mws0027	C9H10O5	Syringic acid	Phenolic acids	Phenolic acids	530-57-4	3	466260	469730	521390	500840	452600	504490	0.00134408	0.994376	0.994464	0.000544355	no significance
pmb1587	C13H18O2	4-Hydroxy-3,5-diisopropylbenzaldehyde	Phenolic acids	Phenolic acids	10537-86-7	3	19988	21467	20135	27883	35194	34490	1.29761	0.0314799	0.10231	0.663697	no significance
Lmbn013410	C14H22O	2,4-Di-Tert-Butylphenol*	Phenolic acids	Phenolic acids	96-76-4	3	157270	167960	169060	136670	137080	123160	1.2808	0.00599159	0.0383445	-0.316546	no significance
Lmln010063	C14H22O	2,6-Di-tert-butylphenol*	Phenolic acids	Phenolic acids	128-39-2	3	178710	154440	138020	98027	113410	120060	1.19257	0.0386519	0.114352	-0.507252	no significance
pme3437	C10H12O5	Eudesmic acid (3,4,5-trimethoxybenzoic acid)	Phenolic acids	Phenolic acids	118-41-2	3	26450	24884	30670	20702	13401	12977	1.19628	0.0233116	0.0861127	-0.80058	no significance
HJAP051	C12H18O4	3-(3,4,5-Trimethoxyphenyl)propan-1-ol	Phenolic acids	Phenolic acids	-	3	63723	67428	80828	42234	34732	43790	1.28883	0.013389	0.0593466	-0.811826	no significance
Lmhn003240	C11H10O6	Benzoylmalic acid	Phenolic acids	Phenolic acids	22138-51-8	3	309810	394210	374540	468760	381110	530530	0.968126	0.132541	0.246147	0.35598	no significance
Lmyn000160	C8H14O8	Mucic acid Dimethyl Ester	Phenolic acids	Phenolic acids	-	3	205690	216180	200380	190150	223300	241730	0.426753	0.548704	0.663549	0.074397	no significance
MWSmce675	C12H16O7	Arbutin	Phenolic acids	Phenolic acids	497-76-7	3	54425	60952	64327	138140	156010	145240	1.35522	0.000550317	0.0119537	1.28988	up-regulation
MWSmce341	C16H22O4	Butyl isobutyl phthalate*	Phenolic acids	Phenolic acids	17851-53-5	1	18370000	20645000	16967000	16777000	21096000	23562000	0.492927	0.477646	0.596837	0.134098	no significance
Lmxp011770	C16H22O4	Diisobutyl phthalate*	Phenolic acids	Phenolic acids	84-69-5	1	19905000	20067000	21029000	23115000	20697000	23751000	1.01301	0.13054	0.24377	0.1474	no significance
Lmlp012720	C16H22O4	Dibutyl phthalate*	Phenolic acids	Phenolic acids	84-74-2	1	17023000	16278000	11711000	17073000	23114000	24031000	1.02852	0.0845304	0.183149	0.512668	no significance
Zmhn001358	C13H16O8	4-O-Glucosyl-4-hydroxybenzoic acid	Phenolic acids	Phenolic acids	-	2	70271	84530	92543	82789	68479	114330	0.218784	0.713775	0.792302	0.102725	no significance
Zmhn001926	C13H16O8	1-O-Salicyloyl-β-D-glucose	Phenolic acids	Phenolic acids	60517-74-0	3	31155	22684	34843	56225	19077	34865	0.267459	0.58207	0.690315	0.312979	no significance
pmb3142	C13H16O8	Salicylic acid-2-O-glucoside	Phenolic acids	Phenolic acids	10366-91-3	3	500690	545910	428160	444470	590690	472980	0.129422	0.853795	0.889315	0.0322902	no significance
Lmmn002179	C14H18O8	Methyl salicylate-2-O-glucoside	Phenolic acids	Phenolic acids	10019-60-0	3	713490	605480	570490	958750	865540	897290	1.27193	0.00881951	0.046217	0.52647	no significance
Lmyn002403	C14H18O8	Mandelic acid-β-glucoside	Phenolic acids	Phenolic acids	-	3	442490	464010	403620	624290	623620	664610	1.33205	0.00112679	0.015869	0.545776	no significance
Hmtn001120	C14H20O8	5-(2-Hydroxyethyl)-2-O-glucosylphenol	Phenolic acids	Phenolic acids	-	3	12102000	11914000	13005000	12135000	12084000	12488000	0.191422	0.793132	0.843014	-0.0122887	no significance
pmn001419	C15H18O8	1-O-p-Coumaroyl-β-D-glucose*	Phenolic acids	Phenolic acids	7139-64-2	1	5184000	5163100	4817300	5831900	5494900	5036000	0.828858	0.221551	0.348958	0.109731	no significance
Zmhn002301	C15H18O8	p-Coumaric acid-4-O-glucoside*	Phenolic acids	Phenolic acids	117405-48-8	1	2766600	2771300	2612100	2740800	2702500	2854000	0.46758	0.518499	0.636126	0.0258419	no significance
Lmsn000363	C16H22O7	Raspberryketone glucoside	Phenolic acids	Phenolic acids	38963-94-9	3	762700	784340	802360	597590	481040	570390	1.28181	0.0148412	0.06155	-0.510683	no significance
pmn001690	C16H24O7	3-Hydroxy-4-isopropylbenzylalcohol-3-O-glucoside	Phenolic acids	Phenolic acids	-	3	747170	867840	832790	765970	711050	752330	0.929287	0.168281	0.289349	-0.134863	no significance
Lmmn003663	C14H18O9	5-Glucosyloxy-2-Hydroxybenzoic acid methyl ester	Phenolic acids	Phenolic acids	-	3	9	9	9	9	9	14944	0.618649	0.42265	0.543177	9.11413	no significance
pmn001518	C13H16O10	1-O-Galloyl-β-D-glucose	Phenolic acids	Phenolic acids	58511-73-2	3	4026600	4444400	4330000	3317000	3405400	3426100	1.32043	0.0143773	0.0615129	-0.33499	no significance
Lmfn000604	C13H16O10	6-O-Galloyl-D-glucose	Phenolic acids	Phenolic acids	13186-19-1	3	1825700	1831900	1856400	1500800	1748800	1623000	1.113	0.0938007	0.1994	-0.178407	no significance
Hmln000873	C13H16O10	2-O-Galloyl-D-glucose	Phenolic acids	Phenolic acids	-	3	1952100	2029300	1980300	1592800	1803300	1594700	1.23379	0.0335804	0.105395	-0.256453	no significance
Lmmn001294	C14H20O9	Koaburaside	Phenolic acids	Phenolic acids	41653-73-0	3	9	9	9	37179	29827	32359	1.36755	0.00421394	0.0347393	11.8456	up-regulation
pmn001421	C16H18O8	3-O-p-Coumaroylquinic acid*	Phenolic acids	Phenolic acids	87099-71-6	3	39418	31305	40051	33302	27012	36467	0.682325	0.303725	0.433161	-0.194824	no significance
pmb3074	C16H18O8	5-O-p-Coumaroylquinic acid*	Phenolic acids	Phenolic acids	1899-30-5	3	9	17170	15318	20709	12373	23219	0.62788	0.293086	0.421799	0.792854	no significance
pma0149	C15H16O9	Sinapoyl malate	Phenolic acids	Phenolic acids	92344-58-6	3	143040	112200	91579	109070	71359	130480	0.363058	0.628645	0.719308	-0.157691	no significance
Jmwn002620	C15H18O9	Vanillic Acid-4-O-Glucuronide	Phenolic acids	Phenolic acids	-	3	73979	42804	57332	67558	46397	73042	0.245316	0.741364	0.809632	0.102975	no significance
pmn001420	C15H18O9	1-O-Caffeoyl-β-D-glucose*	Phenolic acids	Phenolic acids	14364-08-0	1	6536400	6637700	6751200	8434000	7587000	8337400	1.29003	0.0262453	0.0932652	0.289818	no significance
Zmhn001793	C15H18O9	6-O-Caffeoyl-D-glucose*	Phenolic acids	Phenolic acids	-	1	4943000	4771900	5221800	5492200	5640600	5930500	1.21413	0.0181851	0.0714716	0.192035	no significance
mws0906	C16H22O8	Coniferin	Phenolic acids	Phenolic acids	531-29-3	3	7207800	6894500	8232800	7994200	7526700	8215600	0.635654	0.37882	0.502122	0.0877945	no significance
Lmmn000774	C15H20O9	Dihydrocaffeoylglucose	Phenolic acids	Phenolic acids	-	3	117120	89821	121650	135590	100770	114480	0.335489	0.628863	0.719308	0.0945203	no significance
Zmln000899	C15H20O9	Syringaldehyde-4-O-glucoside	Phenolic acids	Phenolic acids	-	3	863340	890620	850080	815620	767720	846940	1.00823	0.111684	0.22293	-0.0996291	no significance
Lmtn000940	C14H18O10	1-O-(3,4-Dihydroxy-5-methoxy-benzoyl)-glucoside	Phenolic acids	Phenolic acids	-	3	97076	108050	119590	144310	165780	82285	0.429792	0.465603	0.586054	0.273055	no significance
pmp000261	C14H18O10	Methyl 6-O-galloyl-glucoside	Phenolic acids	Phenolic acids	-	3	27034	18648	24133	27573	18530	24103	0.0115333	0.972887	0.981599	0.00805729	no significance
mws0178	C16H18O9	Chlorogenic acid (3-O-Caffeoylquinic acid)	Phenolic acids	Phenolic acids	327-97-9	3	22220	31666	533210	66914	80660	86715	0.0413814	0.558093	0.672497	-1.32531	no significance
mws2108	C16H18O9	Cryptochlorogenic acid (4-O-Caffeoylquinic acid)	Phenolic acids	Phenolic acids	905-99-7	3	16023	22842	178870	52131	45413	73302	0.276022	0.797771	0.843965	-0.349877	no significance
Zmhn002422	C16H20O9	1-O-Feruloyl-β-D-glucose	Phenolic acids	Phenolic acids	7196-71-6	1	2430400	2385900	2022400	2008700	1817900	1849700	1.10869	0.0778056	0.17474	-0.268771	no significance
Zmhn002334	C16H20O9	6-O-Feruloyl-D-glucose	Phenolic acids	Phenolic acids	137887-25-3	3	2013800	2302400	2132300	1717700	2407600	1996500	0.369526	0.654339	0.74217	-0.0750077	no significance
Jmyn002224	C16H22O9	glucoacetosyringone	Phenolic acids	Phenolic acids	86402-41-7	3	73782	82538	87896	73544	73235	86520	0.401666	0.577473	0.687704	-0.0659776	no significance
pmb3107	C15H20O10	Glucosyringic Acid	Phenolic acids	Phenolic acids	-	3	175980	168020	179900	181560	188510	213180	0.972723	0.165255	0.285214	0.154823	no significance
pmb0108	C19H18O8	Feruloyl syringic acid	Phenolic acids	Phenolic acids	-	3	28658	27984	44428	41739	39076	45639	0.8369	0.251745	0.378176	0.323258	no significance
Lmwp011196	C24H38O4	Bis(2-ethylhexyl)phthalate*	Phenolic acids	Phenolic acids	117-81-7	1	3582300	4397800	4326400	3632600	12576000	10208000	0.875708	0.219917	0.348685	1.10202	no significance
Lmmp010562	C24H38O4	Diisooctyl Phthalate*	Phenolic acids	Phenolic acids	27554-26-3	1	3582300	4397800	4326400	3632600	12576000	10208000	0.875708	0.219917	0.348685	1.10202	no significance
Li512113	C20H20O12	Maleoyl-caffeoylquinic acid	Phenolic acids	Phenolic acids	-	3	39948	52558	55526	34796	36352	52322	0.677605	0.329764	0.456804	-0.261749	no significance
pmb2654	C19H27NO12	Anthranilate-1-O-Sophoroside	Phenolic acids	Phenolic acids	-	3	4873500	6290000	5781300	5916000	7081800	4993100	0.290492	0.661992	0.747089	0.0864248	no significance
Lmhn002321	C21H18O12	Vnilloylcaffeoyltartaric acid	Phenolic acids	Phenolic acids	-	3	54575	38405	34044	32229	24618	19080	1.06908	0.0941662	0.19955	-0.742416	no significance
Lmhn003689	C23H20O11	p-Coumaroylferuloyltartaric acid	Phenolic acids	Phenolic acids	-	3	54408	55719	53546	79380	75995	76321	1.36028	0.000232486	0.00696849	0.501417	no significance
Zmhn004909	C21H18O13	3,4-Digalloylshikimic acid	Phenolic acids	Phenolic acids	-	3	16253	10862	39064	130080	101070	123610	1.25568	0.00145789	0.0193242	2.4224	up-regulation
pmn001525	C23H26O11	3,5-Digalloylshikimic acid	Phenolic acids	Phenolic acids	95753-52-9	3	40162	67573	59975	73840	63649	52908	0.482124	0.501442	0.621972	0.183042	no significance
Wmhn001495	C20H20O14	1,4-Di-O-Galloyl-D-glucose	Phenolic acids	Phenolic acids	-	3	40934	46340	48333	42018	56932	42423	0.204786	0.746295	0.812392	0.060075	no significance
pmn001526	C20H20O14	1,6-di-O-galloyl-β-D-glucose	Phenolic acids	Phenolic acids	-	3	40934	46340	48333	42018	56932	42423	0.204786	0.746295	0.812392	0.060075	no significance
Lmsn002937	C22H22O13	1-O-Caffeoyl-6-O-galloyl-β-D-glucose	Phenolic acids	Phenolic acids	-	3	25853	21012	32549	29853	16988	50273	0.242605	0.613111	0.708484	0.290286	no significance
Lmsn003778	C22H22O13	1-O-Caffeoyl-4-O-galloyl-β-D-glucose	Phenolic acids	Phenolic acids	-	3	196190	165480	190310	478390	341100	474940	1.31181	0.0275619	0.0953131	1.22963	up-regulation
Zmln000668	C19H26O15	Monogalloyl-diglucose	Phenolic acids	Phenolic acids	-	3	242710	240730	270860	148910	136350	150170	1.34803	0.00292484	0.027166	-0.792698	no significance
Lmsn002288	C21H28O14	1-O-Caffeoyl-(6-O-glucosyl)-β-D-glucose	Phenolic acids	Phenolic acids	-	1	3293100	3756600	3371700	3649000	4133600	4042700	1.03175	0.0861424	0.185453	0.182328	no significance
pmn001533	C26H30O19	2-O-Di-gallic acyl-Glucoside-Glucoside	Phenolic acids	Phenolic acids	-	3	18243	14927	9849.2	5493	17208	9351.5	0.594068	0.440567	0.559819	-0.424544	no significance
