# Supplementary material for: Insights into the Jasmonate Signaling in Basal Land Plant Revealed by the Multi-Omics Analysis of an Antarctic Moss Pohlia nutans Treated with OPDA
Source: Int J Mol Sci. 2022 Nov 4;23(21):13507. doi: 10.3390/ijms232113507 (PMC9658390; doi:10.3390/ijms232113507)
Supplement: Supplementary file 1 [file ijms-23-13507-s001.zip › Table S2. Significantly changed metabolites in Pohila nutans.xlsx]

## Sheet: Sheet1
Table S2. Significantly changed metabolites in Pohila nutans under OPDA treatment. Index,compound ID; Level, metabolite annotation level (1: the matching score of secondary mass spectrometry and the retention time (RT) from sample metabolites is larger than 0.7 compared with the compounds in databases; 2: the matching scores of secondary mass spectrometry and the retention time (RT) from sample m…
Index	Formula	Compounds	Class I	Class II	CAS number	Level	CK_1	CK_2	CK_3	OPDA_1	OPDA_2	OPDA_3	VIP	P_value	FDR	Fold_Change	Log2(Fold change)	Type
pme2914	C6H10O5	3-Hydroxy-3-methylpentane-1,5-dioic acid	Amino acids and derivatives	Amino acids and derivatives	503-49-1	1	9	9	9	634500	369790	723950	1.36688	0.0324202	0.104861	64008.9	15.966	up-regulation
mws0823	C5H8O3	3-Methyl-2-Oxobutanoic acid	Organic acids	Organic acids	759-05-7	3	9	9	9	107390	75325	98135	1.36737	0.0102024	0.0489135	10401.9	13.3446	up-regulation
Lmmn001294	C14H20O9	Koaburaside	Phenolic acids	Phenolic acids	41653-73-0	3	9	9	9	37179	29827	32359	1.36755	0.00421394	0.0347393	3680.19	11.8456	up-regulation
MWS1962	C10H16O	cis-Citral	Organic acids	Organic acids	5392-40-5	3	9	9	9	27766	44463	21370	1.36585	0.0454174	0.128461	3466.63	11.7593	up-regulation
pmb0998	C10H14N5O8P	Guanosine 5'-monophosphate	Nucleotides and derivatives	Nucleotides and derivatives	85-32-5	3	9	9	9	15342	6030	19044	1.36128	0.0736696	0.168227	1496.89	10.5478	up-regulation
mws1488	C16H32O2	Palmitic acid	Lipids	Free fatty acids	57-10-3	3	9	9	9	4039	7028.2	9984.7	1.36432	0.0550716	0.145424	779.7	9.60678	up-regulation
Lmhp009190	C33H58O14	2-Linoleoylglycerol-1,3-di-O-glucoside	Lipids	Glycerol ester	-	3	9	9	9	3122.3	5439.9	8096.2	1.36359	0.0610924	0.153526	616.978	9.26907	up-regulation
Lmhp009384	C33H58O14	1-Linoleoylglycerol-2,3-di-O-glucoside	Lipids	Glycerol ester	-	3	9	9	9	3122.3	5439.9	8096.2	1.36359	0.0610924	0.153526	616.978	9.26907	up-regulation
pmp001271	C33H58O14	1-Linoleoyl-sn-glycerol-diglucoside	Lipids	Free fatty acids	-	3	9	9	9	3122.3	5439.9	8096.2	1.36359	0.0610924	0.153526	616.978	9.26907	up-regulation
MWS2070	C10H12O3	Propyl 4-hydroxybenzoate	Phenolic acids	Phenolic acids	94-13-3	3	15208	15626	16860	245140	254400	267100	1.36726	0.000659676	0.0134695	16.0741	4.00667	up-regulation
mws2218	C8H10N4O2	Caffeine	Alkaloids	Alkaloids	58-08-2	2	38791	36134	96831	772050	741210	843650	1.32967	0.000108395	0.00523395	13.7224	3.77846	up-regulation
mws1661	C28H32O15	Diosmetin-7-O-rutinoside (Diosmin)	Flavonoids	Flavones	520-27-4	3	4860.2	9712.9	2272.5	33687	46626	28135	1.2536	0.0194045	0.0753876	6.43776	2.68656	up-regulation
pme0001	C28H34O15	Hesperetin-7-O-neohesperidoside(Neohesperidin)*	Flavonoids	Flavanones	13241-33-3	3	4860.2	9712.9	2272.5	33687	46626	28135	1.2536	0.0194045	0.0753876	6.43776	2.68656	up-regulation
Lmmp002755	C33H40O21	Quercetin-7-O-rutinoside-4'-O-glucoside	Flavonoids	Flavonols	-	3	5746.2	20021	17964	97706	92302	79473	1.26171	0.000513894	0.0119537	6.16221	2.62345	up-regulation
Lmmp002334	C33H40O21	Quercetin-3-O-rutinoside-7-O-glucoside	Flavonoids	Flavonols	-	3	5746.2	20021	17964	97706	92302	79473	1.26171	0.000513894	0.0119537	6.16221	2.62345	up-regulation
Zmhn004909	C21H18O13	3,4-Digalloylshikimic acid	Phenolic acids	Phenolic acids	-	3	16253	10862	39064	130080	101070	123610	1.25568	0.00145789	0.0193242	5.36061	2.4224	up-regulation
Hmqp003435	C29H30O17	Apigenin-7-O-(2''-O-apiosyl)(6''-Malonyl)glucoside	Flavonoids	Flavones	-	3	58313	65235	62366	326820	272590	272030	1.36159	0.00578493	0.0383445	4.68733	2.22877	up-regulation
MWSHY0094	C22H18O11	Gallocatechin gallate*	Flavonoids	Flavanols	4233-96-9	1	108360	101970	150730	653620	418450	538740	1.32833	0.0212222	0.0802242	4.46134	2.15748	up-regulation
mws0036	C28H34O15	Hesperetin-7-O-rutinoside (Hesperidin)*	Flavonoids	Flavanones	520-26-3	3	10402	8093.2	8846.1	31986	35373	46618	1.34552	0.0206208	0.0792027	4.16868	2.05959	up-regulation
mws0355	C22H18O10	Catechin gallate*	Flavonoids	Flavanols	130405-40-2	3	51355	55735	110530	350960	245010	307860	1.28379	0.00577893	0.0383445	4.15325	2.05424	up-regulation
MWSHY0060	C22H18O11	Epigallocatechin-3-gallate*	Flavonoids	Flavanols	989-51-5	1	120400	123820	167620	569330	464440	525960	1.34394	0.00165259	0.0206879	3.78722	1.92114	up-regulation
Lmbn002072	C7H12O4	2-Propylsuccinic acid*	Organic acids	Organic acids	618-57-5	3	122420	106570	97443	388410	384870	363480	1.35996	1.50025e-05	0.00246348	3.48237	1.80007	up-regulation
mws1397	C22H18O10	Epicatechin gallate*	Flavonoids	Flavanols	1257-08-5	3	45674	36115	113390	232730	178880	233870	1.19571	0.00949713	0.0482711	3.30712	1.72557	up-regulation
Hmqp006235	C26H46NO7P	LysoPC 18:4	Lipids	LPC	-	2	100860	105760	79625	287340	315050	303320	1.35277	5.36843e-05	0.00362906	3.16411	1.6618	up-regulation
MWSHY0174	C15H14O6	Epicatechin*	Flavonoids	Flavanols	490-46-0	3	16735	12717	14253	52567	26912	51878	1.25006	0.0716045	0.165352	3.00554	1.58762	up-regulation
MWSHY0167	C15H14O6	Catechin*	Flavonoids	Flavanols	154-23-4	3	16735	12717	14253	52567	26912	51878	1.25006	0.0716045	0.165352	3.00554	1.58762	up-regulation
mws0091	C21H20O12	Quercetin-3-O-glucoside (Isoquercitrin)*	Flavonoids	Flavonols	482-35-9	3	25331	23566	27610	64227	81042	82499	1.34911	0.0108848	0.0518178	2.97709	1.5739	up-regulation
pmd0143	C28H58NO7P	LysoPC 20:0	Lipids	LPC	108341-80-6	3	19041	17991	18654	47787	53199	52482	1.36466	0.0020738	0.0233648	2.75595	1.46255	up-regulation
pmd0146	C28H54NO7P	LysoPC 20:2(2n isomer)	Lipids	LPC	-	3	91072	92489	101060	222380	257640	251530	1.35857	0.00309078	0.0277336	2.57026	1.36191	up-regulation
mws0064	C15H12O6	Eriodictyol (5,7,3',4'-Tetrahydroxyflavanone)	Flavonoids	Flavanones	552-58-9	1	48145	46335	52015	114070	119300	138800	1.35376	0.00751719	0.0416526	2.5405	1.34511	up-regulation
mws0061	C21H20O12	Quercetin-3-O-galactoside (Hyperin)*	Flavonoids	Flavonols	482-36-0	3	51187	48896	58162	136000	118220	147530	1.3458	0.00634062	0.0383445	2.53878	1.34414	up-regulation
pmp001309	C21H20O12	6-Hydroxykaempferol-7-O-glucoside	Flavonoids	Flavonols	-	3	59714	62895	79394	175290	171510	165370	1.34169	0.000789418	0.0136832	2.53546	1.34225	up-regulation
MWSmce675	C12H16O7	Arbutin	Phenolic acids	Phenolic acids	497-76-7	3	54425	60952	64327	138140	156010	145240	1.35522	0.000550317	0.0119537	2.44508	1.28988	up-regulation
mws0983	C20H39NO2	N-Oleoylethanolamine	Alkaloids	Alkaloids	111-58-0	3	10870	10283	13789	23552	30753	30649	1.31597	0.00967977	0.0484355	2.43129	1.28172	up-regulation
Hmbp002730	C15H10O6	Isoscutellarein	Flavonoids	Flavones	41440-05-5	3	21048	23504	13554	44866	49748	45049	1.28209	0.0037982	0.0325011	2.40359	1.26519	up-regulation
pme0088	C15H10O6	Luteolin (5,7,3',4'-Tetrahydroxyflavone)	Flavonoids	Flavones	491-70-3	3	57795	66789	75342	158170	151810	159100	1.34439	0.000779374	0.0136832	2.34627	1.23037	up-regulation
Lmsn003778	C22H22O13	1-O-Caffeoyl-4-O-galloyl-β-D-glucose	Phenolic acids	Phenolic acids	-	3	196190	165480	190310	478390	341100	474940	1.31181	0.0275619	0.0953131	2.34507	1.22963	up-regulation
pmb0962	C10H22N2O4	L-Lysine-Butanoic Acid	Amino acids and derivatives	Amino acids and derivatives	80407-71-2	3	191640	370230	301350	581300	810120	622250	1.22245	0.0142677	0.0614328	2.33274	1.22203	up-regulation
Lmhp008742	C28H48NO7P	LysoPC 20:5	Lipids	LPC	162440-04-2	1	1982500	1907700	2050300	3642300	5125800	4785000	1.32531	0.0289889	0.0979825	2.28147	1.18997	up-regulation
Lmdp003286	C21H20O12	Isohyperoside*	Flavonoids	Flavonols	35589-21-0	3	48324	25203	91966	140650	109750	124900	1.06093	0.052417	0.141171	2.26777	1.18127	up-regulation
Hmcn001884	C21H20O12	6-Hydroxyluteolin 5-glucoside	Flavonoids	Flavones	-	3	52896	26032	20588	73539	71104	69023	1.13927	0.0602086	0.153526	2.14705	1.10236	up-regulation
Lmhp010908	C27H54NO7P	LysoPC 19:1	Lipids	LPC	-	1	317430	333490	336880	727520	690780	696170	1.36436	8.52559e-05	0.00443331	2.14059	1.09801	up-regulation
pmc0960	C28H50NO7P	LysoPC 20:4	Lipids	LPC	-	3	14296000	15301000	15992000	29936000	33685000	33577000	1.35611	0.00188593	0.0223665	2.13205	1.09224	up-regulation
MWS3035	C6H11NO4	N-Methyl-L-Glutamate	Amino acids and derivatives	Amino acids and derivatives	35989-16-3	3	15075	17332	15814	33835	32181	31624	1.35622	6.20594e-05	0.00381383	2.02484	1.01781	up-regulation
MWS2430	C15H30O2	13-methylmyristic acid	Lipids	Free fatty acids	2485-71-4	3	13761	14680	13446	29154	20657	34326	1.24866	0.0703488	0.164553	2.00867	1.00624	up-regulation
mws0612	C10H12O4	3,4-Dimethoxyphenyl acetic acid	Phenolic acids	Phenolic acids	93-40-3	3	196860	162530	177440	88008	90805	88474	1.35016	0.0115465	0.053526	0.497899	-1.00608	down-regulation
MWS2684	C20H30O3	12-HEPE; 12-Hydroxy-5,8,10,14,17-eicosapentaenoic acid	Lipids	Free fatty acids	81187-21-5	3	9901.6	10642	8210.6	5279.5	4080.3	4880.2	1.30596	0.00995489	0.0489135	0.495232	-1.01382	down-regulation
mws5045	C12H24O3	12-Hydroxydodecanoic acid	Lipids	Free fatty acids	505-95-3	3	46434	54462	49363	24375	26672	22368	1.34348	0.00223076	0.0243224	0.48859	-1.0333	down-regulation
pmn001691	C18H32O5	9,12,13-Trihydroxy-10,15-octadecadienoic acid	Lipids	Free fatty acids	-	1	163040	159190	170340	75989	74389	88784	1.34942	0.000210579	0.00696849	0.485539	-1.04234	down-regulation
Lmhp011562	C21H36O4	1-α-Linolenoyl-glycerol	Lipids	Glycerol ester	-	1	374280	405730	342310	222910	113390	207010	1.18697	0.0148394	0.06155	0.484095	-1.04664	down-regulation
Zmyn004732	C18H30O3	2R-hydroxy-9Z,12Z,15Z-octadecatrienoic acid	Lipids	Free fatty acids	-	3	93316	87427	98462	44866	46403	43869	1.36123	0.00300505	0.0274515	0.48401	-1.04689	down-regulation
Hmln002199	C23H22O13	Quercetin-3-O-(6''-O-acetyl)galactoside	Flavonoids	Flavonols	-	2	27361	26837	27707	9941.6	9089.3	20574	1.1437	0.0616564	0.154369	0.483547	-1.04827	down-regulation
Lmlp004754	C14H17NO7	Ehretioside B	Alkaloids	Phenolamine	156368-84-2	3	219640	223980	220110	107240	106030	107430	1.36749	3.65243e-05	0.00355953	0.483178	-1.04937	down-regulation
pmb2804	C18H32O4	13S-Hydroperoxy-9Z,11E-octadecadienoic acid	Lipids	Free fatty acids	33964-75-9	3	121370	121100	126340	62376	64996	45289	1.3131	0.00577088	0.0383445	0.468157	-1.09494	down-regulation
Lmbn005662	C18H32O3	9(10)-EpOME;(9R,10S)-(12Z)-9,10-Epoxyoctadecenoic acid*	Lipids	Free fatty acids	16833-56-0	1	63486	64686	64063	26974	28225	30916	1.36001	0.000459011	0.0119537	0.447967	-1.15853	down-regulation
mws0805	C11H19NO9	N-Acetylneuraminic acid	Amino acids and derivatives	Amino acids and derivatives	131-48-6	3	8451.3	8953.3	7627.1	4553.6	3868.2	2559.8	1.2645	0.00427713	0.0348355	0.438708	-1.18867	down-regulation
mws0052	C21H18O11	Baicalin	Flavonoids	Flavones	21967-41-9	3	27043	38458	19152	11489	10715	14282	1.198	0.0983082	0.201995	0.431007	-1.21422	down-regulation
mws0668	C10H12N4O6	Xanthosine	Nucleotides and derivatives	Nucleotides and derivatives	146-80-5	2	170280	129330	96408	55453	46891	56284	1.27126	0.0631414	0.156115	0.400558	-1.31992	down-regulation
pmn001694	C18H34O5	9,10,13-Trihydroxy-11-Octadecenoic Acid	Lipids	Free fatty acids	29907-57-1	2	661180	620110	650330	253930	250320	242790	1.36658	0.000475862	0.0119537	0.386743	-1.37055	down-regulation
Zmyn004676	C18H30O3	17-Hydroxylinolenic acid	Lipids	Free fatty acids	-	1	1357900	1321800	1393300	507310	524750	487210	1.36632	4.21246e-05	0.00355953	0.37301	-1.42271	down-regulation
Zmpn003368	C18H30O3	13S-Hydroxy-9Z,11E,15Z-octadecatrienoic acid	Lipids	Free fatty acids	87984-82-5	3	1049600	1085900	1195200	421900	394660	400030	1.36373	0.0029336	0.027166	0.365266	-1.45298	down-regulation
mws0474	C12H22O4	Dodecanedioic aicd	Lipids	Free fatty acids	693-23-2	1	26887	21059	23775	7962.2	10873	6442.1	1.30498	0.00239854	0.0253346	0.352439	-1.50455	down-regulation
pme3732	C9H13N3O5	Cytidine	Nucleotides and derivatives	Nucleotides and derivatives	65-46-3	3	374300	308220	367560	81899	52401	227950	1.11808	0.0380434	0.113294	0.344974	-1.53544	down-regulation
Lmbn003970	C18H34O5	9,12,13-TriHOME; 9(S),12(S),13(S)-Trihydroxy-10(E)-octadecenoic acid	Lipids	Free fatty acids	97134-11-7	2	57807	61457	71968	22375	22103	19130	1.35452	0.00708281	0.0398998	0.332622	-1.58804	down-regulation
mws0945	C20H30O3	15-Oxo-5Z,8Z,11Z,13E-eicosatetraenoic acid*	Lipids	Free fatty acids	81416-72-0	1	334560	343780	331010	101970	102730	111440	1.36541	1.98957e-06	0.000672476	0.313211	-1.67479	down-regulation
mws0955	C20H30O3	12-Oxo-5,8,10,14-eicosatetraenoic acid*	Lipids	Free fatty acids	108437-64-5	1	334560	343780	331010	101970	102730	111440	1.36541	1.98957e-06	0.000672476	0.313211	-1.67479	down-regulation
Lmbn005369	C18H32O3	13(S)-HODE;13(S)-Hydroxyoctadeca-9Z,11E-dienoic acid*	Lipids	Free fatty acids	10219-69-9	1	3304600	3427200	3440400	978850	965490	1027000	1.36683	3.89309e-05	0.00355953	0.292104	-1.77545	down-regulation
pmb0889	C18H30O2	Punicic acid (9Z,11E,13Z-octadecatrienoic acid)	Lipids	Free fatty acids	544-72-9	3	3793800	4076800	4757500	1246900	1214200	1215900	1.36081	0.00898956	0.0463889	0.291176	-1.78004	down-regulation
pme1086	C10H17N3O6S	Glutathione reduced form	Amino acids and derivatives	Amino acids and derivatives	70-18-8	1	265720	370780	395930	89091	79271	128240	1.30864	0.0159824	0.0643294	0.287285	-1.79944	down-regulation
Rfmb091	C18H32O3	9S-Hydroxy-10E,12Z-octadecadienoic acid*	Lipids	Free fatty acids	15514-85-9	1	3403500	3457700	3779500	930530	1055800	995010	1.36388	0.000959221	0.0149879	0.280183	-1.83556	down-regulation
MWS20022	C20H34O3	15S-Hydroxy-8,11,13-eicosatrienoic acid	Lipids	Free fatty acids	92693-02-2	1	84284	81841	94276	13694	16430	15078	1.36377	0.00198572	0.0227516	0.173586	-2.52628	down-regulation
pme3146	C5H10N2O3	β-Ureidoisobutyric acid	Organic acids	Organic acids	2905-86-4	3	7066.5	5909.1	2835.3	9	9	9	1.36167	0.053042	0.141725	0.00170768	-9.19374	down-regulation
pma0584	C16H25N3O3	Caffeoylspermidine	Alkaloids	Phenolamine	-	3	9006.3	2484.8	10571	9	9	9	1.35539	0.0973394	0.200614	0.00122382	-9.67439	down-regulation
Lmhp010573	C27H48O9	1-Linoleoylglycerol-3-O-glucoside	Lipids	Glycerol ester	-	3	10390	7004.5	6700.4	9	9	9	1.36648	0.0210403	0.0802242	0.00112057	-9.80155	down-regulation
Lmyn001269	C27H30O16	Kaempferol-3-O-sophoroside	Flavonoids	Flavonols	19895-95-5	3	12894	11487	5858.5	9	9	9	1.36378	0.0426578	0.122709	0.000892872	-10.1293	down-regulation
Lmtn004049	C15H20O4	Abscisic acid	Organic acids	Organic acids	21293-29-8	3	28294	28413	22196	9	9	9	1.36736	0.00604076	0.0383445	0.000342192	-11.5129	down-regulation
Lmbn001181	C22H28O15	Fraxetin-7,8-di-O-glucoside	Lignans and Coumarins	Coumarins	-	3	49093	45120	62159	9	9	9	1.36771	0.00961325	0.0484355	0.000172665	-12.4997	down-regulation
MWSmce689	C19H32O2	Methyl linolenate	Lipids	Free fatty acids	301-00-8	1	78005	60607	52851	9	9	9	1.36721	0.0133123	0.0593466	0.000141019	-12.7918	down-regulation
Lmhp010040	C25H46NO7P	LysoPE 20:3	Lipids	LPE	-	3	81470	90573	88774	9	9	9	1.36783	0.00102362	0.0152685	0.000103521	-13.2378	down-regulation
Hmqp005411	C18H32O3	9-Oxo-12Z-Octadecenoic acid*	Lipids	Free fatty acids	112543-32-5	3	69625	64142	193390	9	9	9	1.36457	0.12278	0.235794	8.25292e-05	-13.5647	down-regulation
Hmqp005455	C18H32O3	15(R)-Hydroxylinoleic Acid*	Lipids	Free fatty acids	177931-23-6	3	69625	64142	193390	9	9	9	1.36457	0.12278	0.235794	8.25292e-05	-13.5647	down-regulation
pma1303	C24H46NO7P	LysoPC 16:2	Lipids	LPC	-	3	141410	130410	134830	9	9	9	1.36782	0.000555453	0.0119537	6.63962e-05	-13.8785	down-regulation
