# Supplementary material for: Insights into the Jasmonate Signaling in Basal Land Plant Revealed by the Multi-Omics Analysis of an Antarctic Moss Pohlia nutans Treated with OPDA
Source: Int J Mol Sci. 2022 Nov 4;23(21):13507. doi: 10.3390/ijms232113507 (PMC9658390; doi:10.3390/ijms232113507)
Supplement: Supplementary file 1 [file ijms-23-13507-s001.zip › Table S4. A list of differentially expressed genes in Pohila nutans.xlsx]

## Sheet: All DGES
Table S4. A list of differentially expressed genes in Pohila nutans under OPDA treatment. CK, control group; OPDA, OPDA treatment group; Padj, adjust p-value calculated by Benjamini and Hochberg method.
Gene ID	CK_1_count	CK_2_count	CK_3_count	OPDA_1_count	OPDA_2_count	OPDA_3_count	Padj	up- or down-regulated	log2(Fold Change)	functional annotation
Poh0278570.1	284	273	287	861	864	841	9.20066e-103	up	2.02671	(-)-isopiperitenone reductase EC=1.3.1.82 OS=Mentha piperita (Peppermint) (Mentha aquatica x Mentha spicata) PE=1
Poh0157090.1	40	34	48	13	10	20	0.0168227	down	-1.08004	(S)-N-methylcoclaurine 3'-hydroxylase isozyme 1 EC=1.14.13.71 Cytochrome P450 80B1 Fragment OS=Eschscholzia californica (California poppy) Name=CYP80B1 PE=2
Poh0244820.1	185	122	112	246	237	245	1.84594e-12	up	1.22215	(S)-scoulerine 9-O-methyltransferase EC=2.1.1.117 OS=Coptis japonica (Japanese goldthread) Name=SMT PE=1
Poh0142290.1	24	15	8	26	24	26	0.0243922	up	1.12031	1-(5-phosphoribosyl)-5-[(5-phosphoribosylamino)methylideneamino] imidazole-4-carboxamide isomerase, chloroplastic EC=5.3.1.16 5-proFAR isomerase BBM II Phosphoribosylformimino-5-aminoimidazole carboxamide ribotide isomerase Protein ALBINO AND PALE GREEN 10 Protein HISTIDINE BIOSYNTHESIS 3 Precursor OS=Arabidopsis thaliana (Mouse-ear cress) ORFNames=F2H17.16 PE=2
Poh0057770.1	3572	3234	3642	520	481	458	2.02394e-217	down	-2.41875	1,4-alpha-glucan-branching enzyme, chloroplastic/amyloplastic EC=2.4.1.18 Q-enzyme Starch-branching enzyme Precursor OS=Oryza sativa subsp. japonica (Rice) ORFNames=P0017G10.8-1, P0017G10.8-2, P0548E04.28-1, P0548E04.28-2 PE=1
Poh0224250.1	2480	2346	2438	254	309	273	9.61614e-212	down	-2.69612	1,4-alpha-glucan-branching enzyme, chloroplastic/amyloplastic EC=2.4.1.18 Q-enzyme Starch-branching enzyme Precursor OS=Oryza sativa subsp. japonica (Rice) ORFNames=P0017G10.8-1, P0017G10.8-2, P0548E04.28-1, P0548E04.28-2 PE=1
Poh0250560.1	29	40	25	88	69	105	4.03758e-11	up	1.9039	1,4-beta-D-glucanase-like
Poh0029110.1	1217	1390	1259	429	442	432	1.31735e-37	down	-1.14647	1,4-dihydroxy-2-naphthoyl-CoA thioesterase 1 {ECO:0000303|PubMed:22372525} Short=AtDHNAT1 {ECO:0000303|PubMed:22372525} Short=DHNA-CoA thioesterase 1 {ECO:0000303|PubMed:22372525} EC=3.1.2.- {ECO:0000305} OS=Arabidopsis thaliana (Mouse-ear cress) ORFNames=F11A17.13 {ECO:0000312|EMBL:AAD49765.1} PE=1
Poh0101280.1	3	10	13	24	28	15	0.00226656	up	1.78049	11-beta-hydroxysteroid dehydrogenase 1A EC=1.1.1.146 17-beta-hydroxysteroid dehydrogenase 1A EC=1.1.1.- Hydroxysteroid dehydrogenase 1 Short=AtHSD1 OS=Arabidopsis thaliana (Mouse-ear cress) Name=HSD1 OrderedLocusNames=At5g50600 ORFNames=MBA10.16 PE=1
Poh0195510.1	49	36	36	71	91	76	2.52541e-07	up	1.40054	11-beta-hydroxysteroid dehydrogenase 1A EC=1.1.1.146 17-beta-hydroxysteroid dehydrogenase 1A EC=1.1.1.- Hydroxysteroid dehydrogenase 1 Short=AtHSD1 OS=Arabidopsis thaliana (Mouse-ear cress) Name=HSD1 OrderedLocusNames=At5g50600 ORFNames=MBA10.16 PE=1
Poh0249010.1	81	57	82	397	423	378	5.34189e-76	up	2.86733	11-beta-hydroxysteroid dehydrogenase 1A EC=1.1.1.146 17-beta-hydroxysteroid dehydrogenase 1A EC=1.1.1.- Hydroxysteroid dehydrogenase 1 Short=AtHSD1 OS=Arabidopsis thaliana (Mouse-ear cress) Name=HSD1 OrderedLocusNames=At5g50600 ORFNames=MBA10.16 PE=1
Poh0267410.1	17	8	25	69	86	68	1.20751e-13	up	2.57818	11-beta-hydroxysteroid dehydrogenase 1A EC=1.1.1.146 17-beta-hydroxysteroid dehydrogenase 1A EC=1.1.1.- Hydroxysteroid dehydrogenase 1 Short=AtHSD1 OS=Arabidopsis thaliana (Mouse-ear cress) Name=HSD1 OrderedLocusNames=At5g50600 ORFNames=MBA10.16 PE=1
Poh0101380.1	29	31	26	124	141	143	6.43821e-28	up	2.67057	11-oxo-beta-amyrin 30-oxidase EC=1.14.13.173 Cytochrome P450 72A154 OS=Glycyrrhiza uralensis (Chinese licorice) (Glycyrrhiza shiheziensis) Name=CYP72A154 PE=1
Poh0114530.1	86	54	70	338	308	354	2.38373e-57	up	2.67544	12-oxophytodienoate reductase 1 EC=1.3.1.42 12-oxophytodienoate-10,11-reductase 1 Short=OPDA-reductase 1 LeOPR1 OS=Solanum lycopersicum (Tomato) (Lycopersicon esculentum) Name=OPR1 PE=1
Poh0051570.1	4	10	4	21	20	18	0.000528115	up	2.13429	12-oxophytodienoate reductase 1 EC=1.3.1.42 12-oxophytodienoate-10,11-reductase 1 Short=OPDA-reductase 1 Short=OsOPR1 OS=Oryza sativa subsp. japonica (Rice) ORFNames=OsJ_20595, OSJNBb0024N18.13, P0537F07.35 PE=2
Poh0219930.1	67	61	77	581	455	522	1.91769e-106	up	3.34719	12-oxophytodienoate reductase 7 EC=1.3.1.42 12-oxophytodienoate-10,11-reductase 7 Short=OPDA-reductase 7 Short=OsOPR7 OS=Oryza sativa subsp. japonica (Rice) ORFNames=OsJ_27573, P0493A04.35, P0690E03.3 PE=2
Poh0326660.1	306	332	322	1265	547	607	1.17822e-05	up	1.74528	14-3-3-like protein OS=Lilium longiflorum (Trumpet lily) PE=2
Poh0347480.1	247	301	260	430	410	408	8.81143e-19	up	1.04925	14-3-3-like protein OS=Lilium longiflorum (Trumpet lily) PE=2
Poh0190370.1	289	246	238	657	509	619	4.16686e-42	up	1.63032	15-cis-zeta-carotene isomerase, chloroplastic EC=5.2.1.12 Precursor OS=Arabidopsis thaliana (Mouse-ear cress) Name=Z-ISO OrderedLocusNames=At1g10830 ORFNames=T16B5.3 PE=1
Poh0005970.1	22	27	16	184	134	115	1.59288e-30	up	3.1546	17.9 kDa class II heat shock protein OS=Helianthus annuus (Common sunflower) Name=HSP17.9 PE=2
Poh0108480.1	9	12	12	160	168	122	2.41058e-39	up	4.18944	17.9 kDa class II heat shock protein OS=Helianthus annuus (Common sunflower) Name=HSP17.9 PE=2
Poh0113560.1	2	2	0	39	42	42	1.04986e-10	up	5.36704	18.1 kDa class I heat shock protein Fragment OS=Medicago sativa (Alfalfa) Name=HSP18.1 PE=2
Poh0093270.1	5	12	3	19	18	14	0.00670798	up	1.77192	18.1 kDa class I heat shock protein HSP 18.1 OS=Pisum sativum (Garden pea) Name=HSP18.1 PE=1
Poh0288430.1	8	3	1	21	15	28	3.18694e-05	up	2.84544	18.1 kDa class I heat shock protein HSP 18.1 OS=Pisum sativum (Garden pea) Name=HSP18.1 PE=1
Poh0080320.1	0	1	0	17	23	21	3.7966e-06	up	6.25138	18.5 kDa class I heat shock protein HSP 18.5 OS=Glycine max (Soybean) (Glycine hispida) Name=HSP18.5-C PE=3
Poh0119870.1	125	127	135	253	209	214	4.82689e-15	up	1.2255	18S rRNA (guanine-N(7))-methyltransferase RID2 {ECO:0000305} EC=2.1.1.309 {ECO:0000250|UniProtKB:P25627} Protein ROOT INITIATION DEFECTIVE 2 {ECO:0000303|PubMed:14522871} OS=Arabidopsis thaliana (Mouse-ear cress) ORFNames=MJB24.9 {ECO:0000312|EMBL:BAA96951.1} PE=1
Poh0022490.1	17	10	18	4	4	3	0.0441599	down	-1.61185	1-phosphatidylinositol-4-phosphate 5-kinase activity
Poh0089590.1	445	553	453	1375	1337	1311	2.35774e-101	up	1.89349	2,3-bisphosphoglycerate-independent phosphoglycerate mutase Short=BPG-independent PGAM Short=Phosphoglyceromutase EC=5.4.2.12 PGAM-I OS=Ricinus communis (Castor bean) PE=1
Poh0334040.1	835	767	756	1995	2052	1873	3.45919e-135	up	1.75067	2,3-bisphosphoglycerate-independent phosphoglycerate mutase Short=BPG-independent PGAM Short=Phosphoglyceromutase EC=5.4.2.12 PGAM-I OS=Ricinus communis (Castor bean) PE=1
Poh0005940.1	417	510	393	693	733	712	2.54712e-26	up	1.11914	26S proteasome non-ATPase regulatory subunit
Poh0108450.1	220	232	160	347	295	361	1.96425e-14	up	1.13735	26S proteasome non-ATPase regulatory subunit
Poh0241220.1	179	191	193	65	52	78	6.96456e-08	down	-1.10624	26S proteasome regulatory subunit 10B homolog A 26S proteasome AAA-ATPase subunit RPT4a 26S proteasome subunit 10B homolog A Regulatory particle triple-A ATPase subunit 4a OS=Arabidopsis thaliana (Mouse-ear cress) Name=RPT4A OrderedLocusNames=At5g43010 ORFNames=MBD2.21 PE=1
Poh0136750.1	259	263	202	1509	1527	1514	1.16341e-235	up	3.07554	2-acylglycerol O-acyltransferase activity
Poh0168810.1	147	132	176	568	586	561	1.2478e-79	up	2.33623	2-acylglycerol O-acyltransferase activity
Poh0288860.1	3	12	13	29	28	22	0.000340467	up	1.91304	2-acylglycerol O-acyltransferase activity
Poh0105690.1	27	25	21	64	50	37	2.69976e-05	up	1.46745	2-alkenal reductase (NADP(+)-dependent) EC=1.3.1.102 {ECO:0000269|PubMed:17945329, ECO:0000269|Ref.3, ECO:0000269|Ref.4} Alkenal double bound reductase Allylic alcohol dehydrogenase 1 {ECO:0000303|PubMed:11117876} Short=allyl-ADH1 {ECO:0000303|PubMed:11117876} Flavin-free double bond reductase {ECO:0000303|Ref.4} Short=NtDBR Pulegone reductase {ECO:0000303|Ref.3} Short=NtRed-1 OS=Nicotiana tabacu…
Poh0191410.1	472	528	501	1008	1031	855	2.67788e-49	up	1.36804	2-alkenal reductase (NADP(+)-dependent) EC=1.3.1.102 {ECO:0000269|PubMed:17945329, ECO:0000269|Ref.3, ECO:0000269|Ref.4} Alkenal double bound reductase Allylic alcohol dehydrogenase 1 {ECO:0000303|PubMed:11117876} Short=allyl-ADH1 {ECO:0000303|PubMed:11117876} Flavin-free double bond reductase {ECO:0000303|Ref.4} Short=NtDBR Pulegone reductase {ECO:0000303|Ref.3} Short=NtRed-1 OS=Nicotiana tabacu…
Poh0280280.1	841	765	690	1188	1104	1195	7.72078e-34	up	1.02672	2-C-methyl-D-erythritol 4-phosphate cytidylyltransferase, chloroplastic EC=2.7.7.60 4-diphosphocytidyl-2C-methyl-D-erythritol synthase Short=OsCMS MEP cytidylyltransferase Precursor OS=Oryza sativa subsp. japonica (Rice) ORFNames=OsJ_04342, P0408G07.39, P0434C04.18 PE=2
Poh0237860.1	16	15	17	31	20	28	0.0137668	up	1.14017	2-oxoisovalerate dehydrogenase subunit alpha 2, mitochondrial EC=1.2.4.4 Branched-chain alpha-keto acid dehydrogenase E1 component alpha chain Short=BCKDE1A Short=BCKDH E1-alpha Precursor OS=Arabidopsis thaliana (Mouse-ear cress) OrderedLocusNames=At5g09300 ORFNames=T5E8_100 PE=1
Poh0081320.1	535	487	422	2207	2254	2200	3.86306e-239	up	2.62951	3-dehydrosphinganine reductase TSC10B EC=1.1.1.102 3-ketodihydrosphingosine reductase Short=KDS reductase 3-ketosphinganine reductase OS=Arabidopsis thaliana (Mouse-ear cress) Name=TSC10B OrderedLocusNames=At5g19200 ORFNames=T24G5 PE=1
Poh0264450.1	37	48	47	80	86	80	3.34753e-07	up	1.32002	3-dehydrosphinganine reductase TSC10B EC=1.1.1.102 3-ketodihydrosphingosine reductase Short=KDS reductase 3-ketosphinganine reductase OS=Arabidopsis thaliana (Mouse-ear cress) Name=TSC10B OrderedLocusNames=At5g19200 ORFNames=T24G5 PE=1
Poh0102020.1	97	112	120	203	183	161	4.72795e-11	up	1.15322	3-isopropylmalate dehydratase small subunit 3 EC=4.2.1.33 AtLEUD3 Isopropylmalate isomerase small subunit 3 Precursor OS=Arabidopsis thaliana (Mouse-ear cress) OrderedLocusNames=At2g43090 ORFNames=MFL8.15 PE=1
Poh0194820.1	264	281	245	925	851	795	5.61231e-103	up	2.12396	3-isopropylmalate dehydratase small subunit 3 EC=4.2.1.33 AtLEUD3 Isopropylmalate isomerase small subunit 3 Precursor OS=Arabidopsis thaliana (Mouse-ear cress) OrderedLocusNames=At2g43090 ORFNames=MFL8.15 PE=1
Poh0320660.1	263	261	221	539	489	501	7.85101e-39	up	1.46003	3-ketoacyl-CoA synthase 11 {ECO:0000303|PubMed:18465198} Short=KCS-11 {ECO:0000303|PubMed:18465198} EC=2.3.1.199 {ECO:0000269|PubMed:16765910} Very long-chain fatty acid condensing enzyme 11 {ECO:0000303|PubMed:18465198} Short=VLCFA condensing enzyme 11 {ECO:0000303|PubMed:18465198} OS=Arabidopsis thaliana (Mouse-ear cress) ORFNames=F18A8.1 {ECO:0000312|EMBL:AAB95298.1} PE=1
Poh0339680.1	98	68	92	43	33	19	0.0014332	down	-1.02396	3-ketoacyl-CoA synthase 11 {ECO:0000303|PubMed:18465198} Short=KCS-11 {ECO:0000303|PubMed:18465198} EC=2.3.1.199 {ECO:0000269|PubMed:16765910} Very long-chain fatty acid condensing enzyme 11 {ECO:0000303|PubMed:18465198} Short=VLCFA condensing enzyme 11 {ECO:0000303|PubMed:18465198} OS=Arabidopsis thaliana (Mouse-ear cress) ORFNames=F18A8.1 {ECO:0000312|EMBL:AAB95298.1} PE=1
Poh0339920.1	28	39	28	42	55	51	0.00148685	up	1.06402	3-ketoacyl-CoA synthase 11 {ECO:0000303|PubMed:18465198} Short=KCS-11 {ECO:0000303|PubMed:18465198} EC=2.3.1.199 {ECO:0000269|PubMed:16765910} Very long-chain fatty acid condensing enzyme 11 {ECO:0000303|PubMed:18465198} Short=VLCFA condensing enzyme 11 {ECO:0000303|PubMed:18465198} OS=Arabidopsis thaliana (Mouse-ear cress) ORFNames=F18A8.1 {ECO:0000312|EMBL:AAB95298.1} PE=1
Poh0149530.1	193	156	171	334	276	275	6.05317e-17	up	1.18852	3-ketoacyl-CoA thiolase 2, peroxisomal EC=2.3.1.16 Acetyl-CoA acyltransferase 2 Beta-ketothiolase 2 Peroxisomal 3-oxoacyl-CoA thiolase 2 Peroxisome defective protein 1 Precursor OS=Arabidopsis thaliana (Mouse-ear cress) ORFNames=F25I18.11 PE=1
Poh0372590.1	84	103	94	149	162	153	6.24063e-10	up	1.14612	3-ketoacyl-CoA thiolase 2, peroxisomal EC=2.3.1.16 Acetyl-CoA acyltransferase 2 Beta-ketothiolase 2 Peroxisomal 3-oxoacyl-CoA thiolase 2 Peroxisome defective protein 1 Precursor OS=Arabidopsis thaliana (Mouse-ear cress) ORFNames=F25I18.11 PE=1
Poh0029570.1	188	168	172	505	520	490	2.43221e-62	up	1.94352	3'-N-debenzoyl-2'-deoxytaxol N-benzoyltransferase Short=DBTNBT EC=2.3.1.- OS=Taxus canadensis (Canadian yew) Name=TAX10 PE=1
Poh0216410.1	40	116	223	18	35	31	0.0350212	down	-1.75562	3-oxoacyl-[acyl-carrier-protein] synthase II, chloroplastic EC=2.3.1.41 Beta-ketoacyl-acyl-carrier-protein synthase II Short=AtKAS2 Short=Beta-ketoacyl-ACP synthetase 2 Protein FATTY ACID BIOSYNTHESIS 1 Precursor OS=Arabidopsis thaliana (Mouse-ear cress) ORFNames=F25A4.7, F9E10.19 PE=1
Poh0082400.1	1643	1602	1726	4928	4748	4688	6.20301e-247	up	1.95279	3-oxo-Delta(4,5)-steroid 5-beta-reductase EC=1.3.1.3 {ECO:0000269|PubMed:16386278, ECO:0000269|PubMed:18032383} Delta(4)-3-oxosteroid 5-beta-reductase Delta-4,5-steroid 5-beta-reductase Short=At5beta-StR Progesterone 5-beta-reductase Short=5beta-POR OS=Digitalis lanata (Grecian foxglove) PE=1
Poh0263370.1	490	520	456	2051	2042	1962	1.21836e-240	up	2.4689	3-oxo-Delta(4,5)-steroid 5-beta-reductase EC=1.3.1.3 {ECO:0000269|PubMed:16386278, ECO:0000269|PubMed:18032383} Delta(4)-3-oxosteroid 5-beta-reductase Delta-4,5-steroid 5-beta-reductase Short=At5beta-StR Progesterone 5-beta-reductase Short=5beta-POR OS=Digitalis lanata (Grecian foxglove) PE=1
Poh0269510.1	1319	1358	1214	2048	2164	1931	2.12059e-54	up	1.08148	40S ribosomal protein S27-2 OS=Arabidopsis thaliana (Mouse-ear cress) ORFNames=T20K12.10, T27I15_200 PE=2
Poh0103580.1	53	51	38	75	101	87	3.81909e-07	up	1.31452	40S ribosomal protein S28 OS=Zea mays (Maize) Name=RPS28 PE=3
Poh0298820.1	221	297	224	63	65	49	2.06762e-16	down	-1.64656	4-alpha-glucanotransferase DPE1, chloroplastic/amyloplastic EC=2.4.1.25 Amylomaltase Disproportionating enzyme Short=D-enzyme Protein DISPROPORTIONATING ENZYME 1 Precursor OS=Arabidopsis thaliana (Mouse-ear cress) Name=DPE1 OrderedLocusNames=At5g64860 ORFNames=MXK3.9 PE=1
Poh0257380.1	2113	2024	1891	4091	3848	4148	1.68562e-116	up	1.42731	4-alpha-glucanotransferase DPE2 EC=2.4.1.25 Amylomaltase Disproportionating enzyme Short=D-enzyme Protein DISPROPORTIONATING ENZYME 2 OS=Oryza sativa subsp. japonica (Rice) ORFNames=P0453E03.120 PE=2
Poh0362220.1	334	277	267	609	527	543	4.17918e-34	up	1.3579	4-alpha-glucanotransferase DPE2 EC=2.4.1.25 Amylomaltase Disproportionating enzyme Short=D-enzyme Protein DISPROPORTIONATING ENZYME 2 OS=Oryza sativa subsp. japonica (Rice) ORFNames=P0453E03.120 PE=2
Poh0154960.1	67	89	63	16	9	16	1.02424e-07	down	-1.99446	4-coumarate--CoA ligase-like 5 EC=6.2.1.- 4-coumarate--CoA ligase isoform 9 Short=At4CL9 Peroxisomal OPC-8:0-CoA ligase 1 OS=Arabidopsis thaliana (Mouse-ear cress) ORFNames=F5M15.17 PE=1
Poh0181940.1	41	44	40	109	109	92	5.28756e-13	up	1.73175	4-coumarate--CoA ligase-like 5 EC=6.2.1.- 4-coumarate--CoA ligase isoform 9 Short=At4CL9 Peroxisomal OPC-8:0-CoA ligase 1 OS=Arabidopsis thaliana (Mouse-ear cress) ORFNames=F5M15.17 PE=1
Poh0250660.1	259	268	255	623	549	552	3.84161e-49	up	1.56214	4-coumarate--CoA ligase-like 5 EC=6.2.1.- 4-coumarate--CoA ligase isoform 9 Short=At4CL9 Peroxisomal OPC-8:0-CoA ligase 1 OS=Arabidopsis thaliana (Mouse-ear cress) ORFNames=F5M15.17 PE=1
Poh0275690.1	84	110	68	20	19	19	1.20744e-07	down	-1.75208	4-coumarate--CoA ligase-like 5 EC=6.2.1.- 4-coumarate--CoA ligase isoform 9 Short=At4CL9 Peroxisomal OPC-8:0-CoA ligase 1 OS=Arabidopsis thaliana (Mouse-ear cress) ORFNames=F5M15.17 PE=1
Poh0090670.1	134	143	177	1022	940	953	1.84776e-171	up	3.1039	4-coumarate--CoA ligase-like 7 EC=6.2.1.- 4-coumarate--CoA ligase isoform 6 Short=At4CL6 OS=Arabidopsis thaliana (Mouse-ear cress) Name=4CLL7 OrderedLocusNames=At4g05160 ORFNames=C17L7.80 PE=1
Poh0332810.1	69	36	38	483	481	487	3.0309e-106	up	3.76731	4-coumarate--CoA ligase-like 7 EC=6.2.1.- 4-coumarate--CoA ligase isoform 6 Short=At4CL6 OS=Arabidopsis thaliana (Mouse-ear cress) Name=4CLL7 OrderedLocusNames=At4g05160 ORFNames=C17L7.80 PE=1
Poh0347510.1	40	40	39	2	3	2	1.41101e-07	down	-3.66495	4F5 protein family
Poh0064510.1	370	367	346	621	689	637	2.30342e-37	up	1.26955	4-hydroxy-tetrahydrodipicolinate synthase 2, chloroplastic Short=HTPA synthase 2 EC=4.3.3.7 Precursor OS=Arabidopsis thaliana (Mouse-ear cress) Name=DHDPS2 OrderedLocusNames=At2g45440 ORFNames=F4L23.5 PE=1
Poh0311050.1	301	305	333	510	506	480	1.82834e-24	up	1.09362	4-hydroxy-tetrahydrodipicolinate synthase 2, chloroplastic Short=HTPA synthase 2 EC=4.3.3.7 Precursor OS=Arabidopsis thaliana (Mouse-ear cress) Name=DHDPS2 OrderedLocusNames=At2g45440 ORFNames=F4L23.5 PE=1
Poh0145430.1	244	231	272	90	78	74	8.70231e-12	down	-1.2055	50S ribosomal protein L11, chloroplastic CL11 Precursor OS=Arabidopsis thaliana (Mouse-ear cress) Name=RPL11 OrderedLocusNames=At1g32990 ORFNames=F9L11.15 PE=2
Poh0236840.1	47	26	32	15	10	10	0.0184532	down	-1.16301	50S ribosomal protein L12, chloroplastic {ECO:0000303|PubMed:10874046} CL12 Chloroplastic large ribosomal subunit protein bL12c {ECO:0000303|PubMed:28007896} Precursor OS=Spinacia oleracea (Spinach) Name=RPL12 ORFNames=SOVF_040080 PE=1
Poh0259630.1	314	305	362	149	98	115	7.66693e-10	down	-1.0188	5-methyltetrahydropteroyltriglutamate--homocysteine methyltransferase EC=2.1.1.14 Cobalamin-independent methionine synthase isozyme Vitamin-B12-independent methionine synthase isozyme OS=Mesembryanthemum crystallinum (Common ice plant) (Cryophytum crystallinum) Name=METE PE=2
Poh0117950.1	60	52	63	163	169	187	4.51343e-24	up	1.9922	5-methyltetrahydropteroyltriglutamate-homocysteine S-methyltransferase activity
Poh0255310.1	189	234	170	96	70	54	3.05278e-06	down	-1.0117	5'-nucleotidase domain-containing protein
Poh0321300.1	167	199	156	58	51	64	3.85304e-08	down	-1.16968	5'-nucleotidase domain-containing protein
Poh0256850.1	11	18	6	28	27	7	0.0484353	up	1.24017	60S ribosomal protein L15-2 OS=Picea mariana (Black spruce) (Abies mariana) Name=SB62 PE=2
Poh0131490.1	327	272	239	426	416	416	2.45562e-16	up	1.01012	60S ribosomal protein L18a-like protein OS=Arabidopsis thaliana (Mouse-ear cress) OrderedLocusNames=At1g29970 ORFNames=T1P2.8 PE=2
Poh0151600.1	462	438	407	955	908	789	2.85917e-54	up	1.4423	60S ribosomal protein L18a-like protein OS=Arabidopsis thaliana (Mouse-ear cress) OrderedLocusNames=At1g29970 ORFNames=T1P2.8 PE=2
Poh0248250.1	133	170	172	240	245	229	6.52195e-11	up	1.00923	60S ribosomal protein L18a-like protein OS=Arabidopsis thaliana (Mouse-ear cress) OrderedLocusNames=At1g29970 ORFNames=T1P2.8 PE=2
Poh0156940.1	65	182	204	39	42	37	0.00696844	down	-1.51835	60S ribosomal protein L19-3 OS=Arabidopsis thaliana (Mouse-ear cress) Name=RPL19C OrderedLocusNames=At4g02230 ORFNames=T2H3.3 PE=2
Poh0239890.1	98	79	111	353	244	281	1.11204e-31	up	2.0277	60S ribosomal protein L19-3 OS=Arabidopsis thaliana (Mouse-ear cress) Name=RPL19C OrderedLocusNames=At4g02230 ORFNames=T2H3.3 PE=2
Poh0010800.1	35	31	19	36	58	52	0.000791539	up	1.20871	60S ribosomal protein L35a-2 OS=Arabidopsis thaliana (Mouse-ear cress) Name=RPL35AB OrderedLocusNames=At1g41880 ORFNames=F5A13.4 PE=3
Poh0103490.1	18	22	18	39	21	33	0.0112141	up	1.10209	60S ribosomal protein L37-1 OS=Arabidopsis thaliana (Mouse-ear cress) Name=RPL37A OrderedLocusNames=At1g15250 ORFNames=F9L1.46 PE=3
Poh0022820.1	3348	3301	3202	920	759	908	3.35264e-90	down	-1.50622	6-phosphofructo-2-kinase/fructose-2,6-bisphosphatase Short=6PF-2-K/Fru-2,6-P2ase Short=AtF2KP Short=PFK/FBPase 6-phosphofructo-2-kinase EC=2.7.1.105 Fructose-2,6-bisphosphatase EC=3.1.3.46 OS=Arabidopsis thaliana (Mouse-ear cress) ORFNames=F10K1.19 PE=1
Poh0181850.1	138	137	135	48	52	46	2.39678e-06	down	-1.06723	6-phosphofructo-2-kinase/fructose-2,6-bisphosphatase Short=6PF-2-K/Fru-2,6-P2ase Short=AtF2KP Short=PFK/FBPase 6-phosphofructo-2-kinase EC=2.7.1.105 Fructose-2,6-bisphosphatase EC=3.1.3.46 OS=Arabidopsis thaliana (Mouse-ear cress) ORFNames=F10K1.19 PE=1
Poh0336860.1	564	594	550	181	182	193	4.04326e-24	down	-1.196	6-phosphofructo-2-kinase/fructose-2,6-bisphosphatase Short=6PF-2-K/Fru-2,6-P2ase Short=AtF2KP Short=PFK/FBPase 6-phosphofructo-2-kinase EC=2.7.1.105 Fructose-2,6-bisphosphatase EC=3.1.3.46 OS=Arabidopsis thaliana (Mouse-ear cress) ORFNames=F10K1.19 PE=1
Poh0236270.1	494	537	540	935	939	804	5.15291e-39	up	1.19035	6-phosphogluconate dehydrogenase, decarboxylating 1 EC=1.1.1.44 OS=Spinacia oleracea (Spinach) Name=pgdC PE=1
Poh0260860.1	818	839	813	1409	1430	1389	2.97308e-62	up	1.19813	6-phosphogluconate dehydrogenase, decarboxylating 1 EC=1.1.1.44 OS=Spinacia oleracea (Spinach) Name=pgdC PE=1
Poh0046540.1	50	40	45	124	119	124	9.76554e-17	up	1.86589	7-deoxyloganetic acid glucosyltransferase EC=2.4.1.323 UDP-glucose glucosyltransferase 8 Short=CrUGT8 UDP-glycosyltransferase 709C2 OS=Catharanthus roseus (Madagascar periwinkle) (Vinca rosea) Name=UGT709C2 Synonyms=UGT8 PE=1
Poh0002760.1	35	24	32	80	88	95	1.11378e-12	up	1.9557	8-hydroxygeraniol dehydrogenase Short=Cr10HGO EC=1.1.1.324 OS=Catharanthus roseus (Madagascar periwinkle) (Vinca rosea) Name=10HGO PE=1
Poh0018160.1	301	297	268	985	968	919	7.23849e-121	up	2.15216	8-hydroxygeraniol dehydrogenase Short=Cr10HGO EC=1.1.1.324 OS=Catharanthus roseus (Madagascar periwinkle) (Vinca rosea) Name=10HGO PE=1
Poh0296550.1	179	188	213	51	57	23	1.20768e-12	down	-1.7292	8-hydroxygeraniol dehydrogenase Short=Cr10HGO EC=1.1.1.324 OS=Catharanthus roseus (Madagascar periwinkle) (Vinca rosea) Name=10HGO PE=1
Poh0114080.1	28	50	43	258	231	202	1.96641e-45	up	2.9331	9-cis-epoxycarotenoid dioxygenase NCED3, chloroplastic {ECO:0000305} Short=OsNCED3 {ECO:0000312|EMBL:AAW21319.1} EC=1.13.11.51 {ECO:0000250|UniProtKB:O24592} Precursor OS=Oryza sativa subsp. japonica (Rice) ORFNames=OsJ_11896 {ECO:0000312|EMBL:EAZ27934.1} PE=2
Poh0154420.1	79	58	66	23	31	20	0.00226543	down	-1.03306	A Receptor for Ubiquitination Targets
Poh0192670.1	58	70	66	258	290	242	2.22482e-45	up	2.4477	A Receptor for Ubiquitination Targets
Poh0238580.1	30	66	38	102	92	78	4.1259e-07	up	1.44096	A Receptor for Ubiquitination Targets
Poh0258490.1	366	300	302	595	599	550	7.86979e-33	up	1.27222	A Receptor for Ubiquitination Targets
Poh0271360.1	107	153	89	44	28	35	7.93384e-06	down	-1.28385	AAA-ATPase At3g28540 EC=3.6.1.3 {ECO:0000250|UniProtKB:Q9FLD5} OS=Arabidopsis thaliana (Mouse-ear cress) ORFNames=T20D4.4 {ECO:0000312|EMBL:BAB01955.1} PE=3
Poh0150400.1	50	28	46	71	71	71	2.76011e-05	up	1.20351	AAA-ATPase At3g28600 EC=3.6.1.3 {ECO:0000250|UniProtKB:Q9FLD5} Precursor OS=Arabidopsis thaliana (Mouse-ear cress) ORFNames=MZN14.6 {ECO:0000312|EMBL:BAB02175.1} PE=2
Poh0096120.1	376	420	391	753	749	710	3.67915e-45	up	1.32008	AAA-ATPase At4g25835 EC=3.6.1.3 {ECO:0000250|UniProtKB:Q9FLD5} Precursor OS=Arabidopsis thaliana (Mouse-ear cress) ORFNames=F14M19.110 {ECO:0000312|EMBL:AL049480} PE=2
Poh0100840.1	79	88	93	141	197	176	5.01183e-13	up	1.40734	AAA-ATPase At4g25835 EC=3.6.1.3 {ECO:0000250|UniProtKB:Q9FLD5} Precursor OS=Arabidopsis thaliana (Mouse-ear cress) ORFNames=F14M19.110 {ECO:0000312|EMBL:AL049480} PE=2
Poh0152890.1	11	3	5	440	346	442	2.75257e-71	up	6.43749	AAA-ATPase At4g25835 EC=3.6.1.3 {ECO:0000250|UniProtKB:Q9FLD5} Precursor OS=Arabidopsis thaliana (Mouse-ear cress) ORFNames=F14M19.110 {ECO:0000312|EMBL:AL049480} PE=2
Poh0198650.1	41	23	36	67	93	42	2.37906e-05	up	1.43421	AAA-ATPase At4g25835 EC=3.6.1.3 {ECO:0000250|UniProtKB:Q9FLD5} Precursor OS=Arabidopsis thaliana (Mouse-ear cress) ORFNames=F14M19.110 {ECO:0000312|EMBL:AL049480} PE=2
Poh0295920.1	96	110	116	279	270	203	9.00698e-23	up	1.64278	AAA-ATPase At4g25835 EC=3.6.1.3 {ECO:0000250|UniProtKB:Q9FLD5} Precursor OS=Arabidopsis thaliana (Mouse-ear cress) ORFNames=F14M19.110 {ECO:0000312|EMBL:AL049480} PE=2
Poh0344910.1	3	3	2	138	130	106	2.12923e-26	up	5.96747	AAA-ATPase At4g25835 EC=3.6.1.3 {ECO:0000250|UniProtKB:Q9FLD5} Precursor OS=Arabidopsis thaliana (Mouse-ear cress) ORFNames=F14M19.110 {ECO:0000312|EMBL:AL049480} PE=2
Poh0326090.1	173	174	152	439	358	381	4.58076e-37	up	1.66105	ABC transporter A family member 1 Short=ABC transporter ABCA.1 Short=AtABCA1 ABC one homolog protein 1 Short=AtAOH1 OS=Arabidopsis thaliana (Mouse-ear cress) ORFNames=T32G6.22 PE=2
Poh0347030.1	350	360	360	830	894	809	1.15222e-71	up	1.66568	ABC transporter A family member 1 Short=ABC transporter ABCA.1 Short=AtABCA1 ABC one homolog protein 1 Short=AtAOH1 OS=Arabidopsis thaliana (Mouse-ear cress) ORFNames=T32G6.22 PE=2
Poh0351590.1	172	173	163	58	52	53	3.99701e-09	down	-1.2177	ABC transporter A family member 7 Short=ABC transporter ABCA.7 Short=AtABCA7 Probable ABC2 homolog 6 OS=Arabidopsis thaliana (Mouse-ear cress) ORFNames=T23J7.110 PE=3
Poh0143040.1	104	88	99	192	207	216	7.85255e-19	up	1.50354	ABC transporter B family member 11 Short=ABC transporter ABCB.11 Short=AtABCB11 Multidrug resistance protein 8 P-glycoprotein 11 OS=Arabidopsis thaliana (Mouse-ear cress) ORFNames=T14P4.15 PE=2
Poh0315130.1	837	744	796	2502	2452	2334	5.28802e-197	up	2.03866	ABC transporter B family member 11 Short=ABC transporter ABCB.11 Short=AtABCB11 Multidrug resistance protein 8 P-glycoprotein 11 OS=Arabidopsis thaliana (Mouse-ear cress) ORFNames=T14P4.15 PE=2
Poh0014920.1	262	259	261	359	405	449	7.98264e-17	up	1.05825	ABC transporter B family member 19 Short=ABC transporter ABCB.19 Short=AtABCB19 Multidrug resistance protein 11 P-glycoprotein 19 OS=Arabidopsis thaliana (Mouse-ear cress) ORFNames=MLD15.2 PE=1
Poh0117070.1	174	194	144	350	403	526	1.98912e-27	up	1.74902	ABC transporter B family member 19 Short=ABC transporter ABCB.19 Short=AtABCB19 Multidrug resistance protein 11 P-glycoprotein 19 OS=Arabidopsis thaliana (Mouse-ear cress) ORFNames=MLD15.2 PE=1
Poh0117100.1	171	188	211	385	386	417	4.0276e-30	up	1.48211	ABC transporter B family member 19 Short=ABC transporter ABCB.19 Short=AtABCB19 Multidrug resistance protein 11 P-glycoprotein 19 OS=Arabidopsis thaliana (Mouse-ear cress) ORFNames=MLD15.2 PE=1
Poh0041550.1	1725	1407	1443	470	429	411	4.17082e-50	down	-1.38161	ABC transporter B family member 2 Short=ABC transporter ABCB.2 Short=AtABCB2 Multidrug resistance protein 2 P-glycoprotein 2 Precursor OS=Arabidopsis thaliana (Mouse-ear cress) ORFNames=F20B18.70 PE=1
Poh0180400.1	431	411	424	119	118	122	2.24773e-24	down	-1.39547	ABC transporter B family member 2 Short=ABC transporter ABCB.2 Short=AtABCB2 Multidrug resistance protein 2 P-glycoprotein 2 Precursor OS=Arabidopsis thaliana (Mouse-ear cress) ORFNames=F20B18.70 PE=1
Poh0162770.1	282	343	295	503	508	424	1.51664e-19	up	1.06236	ABC transporter B family member 25 Short=ABC transporter ABCB.25 Short=OsABCB25 Protein ALS1 homolog OS=Oryza sativa subsp. japonica (Rice) ORFNames=OSJNBb0081K01.19 PE=2
Poh0169660.1	252	210	240	952	782	802	2.34115e-99	up	2.27408	ABC transporter B family member 25 Short=ABC transporter ABCB.25 Short=OsABCB25 Protein ALS1 homolog OS=Oryza sativa subsp. japonica (Rice) ORFNames=OSJNBb0081K01.19 PE=2
Poh0096150.1	1481	1399	1300	3170	2788	2914	4.19846e-113	up	1.50828	ABC transporter B family member 26, chloroplastic Short=ABC transporter ABCB.26 Short=AtABCB26 Antigen peptide transporter-like 1 Transporter associated with antigen processing-like protein 1 Short=AtTAP1 Precursor OS=Arabidopsis thaliana (Mouse-ear cress) ORFNames=F24J13.18, F5A18.21 PE=1
Poh0271380.1	601	511	508	822	812	809	4.83732e-29	up	1.01608	ABC transporter B family member 26, chloroplastic Short=ABC transporter ABCB.26 Short=AtABCB26 Antigen peptide transporter-like 1 Transporter associated with antigen processing-like protein 1 Short=AtTAP1 Precursor OS=Arabidopsis thaliana (Mouse-ear cress) ORFNames=F24J13.18, F5A18.21 PE=1
Poh0313710.1	47	54	44	106	80	85	1.09892e-07	up	1.32314	ABC transporter C family member 1 Short=ABC transporter ABCC.1 Short=AtABCC1 EC=3.6.3.44 ATP-energized glutathione S-conjugate pump 1 Glutathione S-conjugate-transporting ATPase 1 Multidrug resistance-associated protein 1 OS=Arabidopsis thaliana (Mouse-ear cress) ORFNames=T4K22.12 PE=1
Poh0022040.1	863	720	845	176	174	157	9.40534e-55	down	-1.83783	ABC transporter C family member 11 Short=ABC transporter ABCC.11 Short=AtABCC11 EC=3.6.3.44 ATP-energized glutathione S-conjugate pump 12 Glutathione S-conjugate-transporting ATPase 12 Multidrug resistance-associated protein 12 OS=Arabidopsis thaliana (Mouse-ear cress) ORFNames=F26G16.1, T4K22.1 PE=2
Poh0061770.1	249	272	227	455	411	332	4.09176e-17	up	1.09972	ABC transporter C family member 11 Short=ABC transporter ABCC.11 Short=AtABCC11 EC=3.6.3.44 ATP-energized glutathione S-conjugate pump 12 Glutathione S-conjugate-transporting ATPase 12 Multidrug resistance-associated protein 12 OS=Arabidopsis thaliana (Mouse-ear cress) ORFNames=F26G16.1, T4K22.1 PE=2
Poh0338500.1	187	128	165	44	37	53	3.52586e-09	down	-1.41634	ABC transporter C family member 11 Short=ABC transporter ABCC.11 Short=AtABCC11 EC=3.6.3.44 ATP-energized glutathione S-conjugate pump 12 Glutathione S-conjugate-transporting ATPase 12 Multidrug resistance-associated protein 12 OS=Arabidopsis thaliana (Mouse-ear cress) ORFNames=F26G16.1, T4K22.1 PE=2
Poh0089390.1	1080	1090	942	2073	1970	1816	3.80263e-75	up	1.33492	ABC transporter E family member 2 Short=ABC transporter ABCE.2 Short=AtABCE2 RNase L inhibitor-like protein 2 Short=AtRLI2 Short=AthaRLI2 OS=Arabidopsis thaliana (Mouse-ear cress) ORFNames=T18B16.180 PE=2
Poh0334240.1	530	624	541	1035	988	1017	4.8089e-47	up	1.26531	ABC transporter E family member 2 Short=ABC transporter ABCE.2 Short=AtABCE2 RNase L inhibitor-like protein 2 Short=AtRLI2 Short=AthaRLI2 OS=Arabidopsis thaliana (Mouse-ear cress) ORFNames=T18B16.180 PE=2
Poh0104380.1	570	620	600	1091	1113	1068	3.24483e-57	up	1.29255	ABC transporter F family member 1 Short=ABC transporter ABCF.1 Short=AtABCF1 GCN20-type ATP-binding cassette protein GCN1 OS=Arabidopsis thaliana (Mouse-ear cress) ORFNames=MAE1.10 PE=2
Poh0192580.1	1053	1024	957	1666	1739	1675	3.76606e-62	up	1.16695	ABC transporter F family member 1 Short=ABC transporter ABCF.1 Short=AtABCF1 GCN20-type ATP-binding cassette protein GCN1 OS=Arabidopsis thaliana (Mouse-ear cress) ORFNames=MAE1.10 PE=2
Poh0092850.1	1927	1806	1973	648	703	732	2.38024e-36	down	-1.03021	ABC transporter F family member 5 Short=ABC transporter ABCF.5 Short=AtABCF5 GCN20-type ATP-binding cassette protein GCN5 OS=Arabidopsis thaliana (Mouse-ear cress) ORFNames=MXK3.6 PE=2
Poh0102840.1	1123	1030	1011	285	271	261	6.24414e-58	down	-1.53078	ABC transporter F family member 5 Short=ABC transporter ABCF.5 Short=AtABCF5 GCN20-type ATP-binding cassette protein GCN5 OS=Arabidopsis thaliana (Mouse-ear cress) ORFNames=MXK3.6 PE=2
Poh0287840.1	691	545	635	208	207	223	4.50268e-20	down	-1.12859	ABC transporter F family member 5 Short=ABC transporter ABCF.5 Short=AtABCF5 GCN20-type ATP-binding cassette protein GCN5 OS=Arabidopsis thaliana (Mouse-ear cress) ORFNames=MXK3.6 PE=2
Poh0039370.1	4	6	5	67	62	94	5.19383e-20	up	4.3201	ABC transporter G family member 11 Short=ABC transporter ABCG.11 Short=AtABCG11 Protein CUTICULAR DEFECT AND ORGAN FUSION 1 Protein DESPERADO Protein PERMEABLE LEAVES 1 White-brown complex homolog protein 11 Short=AtWBC11 OS=Arabidopsis thaliana (Mouse-ear cress) OrderedLocusNames=At1g17840 ORFNames=F2H15.7 PE=1
Poh0035160.1	969	1116	875	6507	6579	6117	0	up	3.12038	ABC transporter G family member 22 Short=ABC transporter ABCG.22 Short=AtABCG22 White-brown complex homolog protein 23 Short=AtWBC23 OS=Arabidopsis thaliana (Mouse-ear cress) ORFNames=F15M7.6 PE=1
Poh0173800.1	144	158	126	875	889	807	1.60856e-160	up	3.00908	ABC transporter G family member 22 Short=ABC transporter ABCG.22 Short=AtABCG22 White-brown complex homolog protein 23 Short=AtWBC23 OS=Arabidopsis thaliana (Mouse-ear cress) ORFNames=F15M7.6 PE=1
Poh0167740.1	215	201	208	96	76	56	1.59959e-07	down	-1.03348	ABC transporter G family member 28 Short=ABC transporter ABCG.28 Short=AtABCG28 Putative white-brown complex homolog protein 29 Short=AtWBC29 OS=Arabidopsis thaliana (Mouse-ear cress) ORFNames=MUP24.16 PE=3
Poh0304600.1	16	14	18	8	0	2	0.031745	down	-1.8519	ABC transporter G family member 28 Short=ABC transporter ABCG.28 Short=AtABCG28 Putative white-brown complex homolog protein 29 Short=AtWBC29 OS=Arabidopsis thaliana (Mouse-ear cress) ORFNames=MUP24.16 PE=3
Poh0272910.1	321	267	271	817	825	771	4.11902e-83	up	1.91301	ABC transporter G family member 31 Short=ABC transporter ABCG.31 Short=AtABCG31 Pleiotropic drug resistance protein 3 OS=Arabidopsis thaliana (Mouse-ear cress) ORFNames=F23F1.14 PE=1
Poh0157850.1	703	806	706	2218	2213	1997	7.1562e-150	up	1.95877	ABC transporter G family member 36 {ECO:0000303|PubMed:18299247} Short=OsABCG36 {ECO:0000303|PubMed:18299247} Pleiotropic drug resistance protein 9 {ECO:0000303|PubMed:12644668, ECO:0000303|PubMed:16506311} Short=OsPDR9 {ECO:0000303|PubMed:16506311} OS=Oryza sativa subsp. japonica (Rice) ECO:0000312|EMBL:BAD52521.1} PE=2
Poh0014550.1	11	12	10	21	12	23	0.0364712	up	1.18679	ABC transporter G family member 36 Short=ABC transporter ABCG.36 Short=AtABCG36 Pleiotropic drug resistance protein 8 Protein PENETRATION 3 OS=Arabidopsis thaliana (Mouse-ear cress) ORFNames=F23H11.19 PE=1
Poh0061020.1	3336	3011	3160	537	517	505	7.55049e-202	down	-2.18593	ABC transporter G family member 36 Short=ABC transporter ABCG.36 Short=AtABCG36 Pleiotropic drug resistance protein 8 Protein PENETRATION 3 OS=Arabidopsis thaliana (Mouse-ear cress) ORFNames=F23H11.19 PE=1
Poh0220910.1	308	283	285	88	100	125	3.05903e-10	down	-1.05924	ABC transporter G family member 36 Short=ABC transporter ABCG.36 Short=AtABCG36 Pleiotropic drug resistance protein 8 Protein PENETRATION 3 OS=Arabidopsis thaliana (Mouse-ear cress) ORFNames=F23H11.19 PE=1
Poh0056360.1	322	269	275	2046	1926	2117	2.68867e-297	up	3.23755	ABC transporter G family member 42 {ECO:0000303|PubMed:18299247} Short=OsABCG42 {ECO:0000303|PubMed:18299247} Pleiotropic drug resistance protein 12 {ECO:0000303|PubMed:12644668, ECO:0000303|PubMed:16506311} Short=OsPDR12 {ECO:0000303|PubMed:16506311} OS=Oryza sativa subsp. japonica (Rice) P0458E11.3-2 {ECO:0000312|EMBL:BAD53546.1} PE=2
Poh0191560.1	604	640	545	183	187	183	1.365e-26	down	-1.27063	ABC transporter G family member 42 {ECO:0000303|PubMed:18299247} Short=OsABCG42 {ECO:0000303|PubMed:18299247} Pleiotropic drug resistance protein 12 {ECO:0000303|PubMed:12644668, ECO:0000303|PubMed:16506311} Short=OsPDR12 {ECO:0000303|PubMed:16506311} OS=Oryza sativa subsp. japonica (Rice) P0458E11.3-2 {ECO:0000312|EMBL:BAD53546.1} PE=2
Poh0225590.1	65	71	50	413	355	429	7.54859e-80	up	3.10991	ABC transporter G family member 42 {ECO:0000303|PubMed:18299247} Short=OsABCG42 {ECO:0000303|PubMed:18299247} Pleiotropic drug resistance protein 12 {ECO:0000303|PubMed:12644668, ECO:0000303|PubMed:16506311} Short=OsPDR12 {ECO:0000303|PubMed:16506311} OS=Oryza sativa subsp. japonica (Rice) P0458E11.3-2 {ECO:0000312|EMBL:BAD53546.1} PE=2
Poh0151290.1	336	323	325	62	84	86	5.14933e-23	down	-1.65994	ABC transporter G family member 5 Short=ABC transporter ABCG.5 Short=AtABCG5 White-brown complex homolog protein 5 Short=AtWBC5 OS=Arabidopsis thaliana (Mouse-ear cress) ORFNames=T10F5.15 PE=2
Poh0359460.1	78	72	113	28	26	24	2.41037e-05	down	-1.33426	ABC transporter G family member 5 Short=ABC transporter ABCG.5 Short=AtABCG5 White-brown complex homolog protein 5 Short=AtWBC5 OS=Arabidopsis thaliana (Mouse-ear cress) ORFNames=T10F5.15 PE=2
Poh0023850.1	632	635	609	3473	3291	3320	0	up	2.84881	ABC transporter I family member 10 Short=ABC transporter ABCI.10 Short=AtABCI10 Non-intrinsic ABC protein 13 Protein EMBRYO DEFECTIVE 2751 OS=Arabidopsis thaliana (Mouse-ear cress) ORFNames=F17M5.220 PE=2
Poh0281190.1	198	190	182	437	441	380	1.09658e-37	up	1.56394	ABC transporter I family member 10 Short=ABC transporter ABCI.10 Short=AtABCI10 Non-intrinsic ABC protein 13 Protein EMBRYO DEFECTIVE 2751 OS=Arabidopsis thaliana (Mouse-ear cress) ORFNames=F17M5.220 PE=2
Poh0319880.1	196	205	207	66	56	58	5.51584e-12	down	-1.33465	ABC transporter I family member 20 Short=ABC transporter ABCI.20 Short=AtABCI20 GCN-related protein 3 Non-intrinsic ABC protein 9 OS=Arabidopsis thaliana (Mouse-ear cress) ORFNames=T1E22.30 PE=2
Poh0055800.1	370	337	321	1314	1196	1134	1.29765e-142	up	2.2475	ABC1 family
Poh0226220.1	72	88	72	239	250	224	1.30181e-33	up	2.04202	ABC1 family
Poh0164230.1	78	90	54	21	25	19	8.3424e-05	down	-1.34813	Abnormal spindle-like microcephaly-associated protein homolog
Poh0342490.1	97	65	71	29	9	38	0.0021006	down	-1.18925	Abnormal spindle-like microcephaly-associated protein homolog
Poh0237310.1	389	419	366	791	768	681	5.36561e-45	up	1.35369	Abscisic acid receptor PYL4 ABI1-binding protein 2 PYR1-like protein 4 Regulatory components of ABA receptor 10 OS=Arabidopsis thaliana (Mouse-ear cress) ORFNames=T19C21.20 PE=1
Poh0259730.1	926	865	871	1781	1644	1588	2.76002e-80	up	1.33502	Abscisic acid receptor PYL4 ABI1-binding protein 2 PYR1-like protein 4 Regulatory components of ABA receptor 10 OS=Arabidopsis thaliana (Mouse-ear cress) ORFNames=T19C21.20 PE=1
Poh0077470.1	1387	1391	1265	2663	2359	2494	3.28005e-86	up	1.31707	ABSCISIC ACID-INSENSITIVE 5-like protein 5 ABA-responsive element-binding protein 1 Abscisic acid responsive elements-binding factor 2 Short=ABRE-binding factor 2 bZIP transcription factor 36 Short=AtbZIP36 OS=Arabidopsis thaliana (Mouse-ear cress) ORFNames=T2P3 PE=1
Poh0253920.1	674	816	629	1382	1383	1320	4.40269e-53	up	1.36968	ABSCISIC ACID-INSENSITIVE 5-like protein 5 ABA-responsive element-binding protein 1 Abscisic acid responsive elements-binding factor 2 Short=ABRE-binding factor 2 bZIP transcription factor 36 Short=AtbZIP36 OS=Arabidopsis thaliana (Mouse-ear cress) ORFNames=T2P3 PE=1
Poh0115180.1	375	382	314	688	686	633	1.11383e-39	up	1.32886	acetate kinase
Poh0325280.1	105	133	134	407	448	443	2.15326e-58	up	2.22573	acetolactate synthase
Poh0346200.1	138	137	149	581	451	474	8.19104e-66	up	2.24886	acetolactate synthase
Poh0208220.1	184	195	198	485	427	411	7.51589e-41	up	1.61803	Acetyl-CoA acetyltransferase, cytosolic 1 EC=2.3.1.9 Cytosolic acetoacetyl-CoA thiolase 1 Short=Thiolase 1 Protein EMBRYO DEFECTIVE 1276 OS=Arabidopsis thaliana (Mouse-ear cress) ORFNames=MIF21.12 PE=1
Poh0123700.1	1310	984	1159	426	348	398	6.052e-25	down	-1.13619	Acetyl-CoA carboxylase 1 Short=AtACC1 EC=6.4.1.2 {ECO:0000269|PubMed:9008389} Protein EMBRYO DEFECTIVE 22 Protein GURKE Protein PASTICCINO 3 Biotin carboxylase EC=6.3.4.14 OS=Arabidopsis thaliana (Mouse-ear cress) ORFNames=F15C21.1 PE=1
Poh0229300.1	282	217	248	70	75	67	3.41806e-14	down	-1.39406	Acetyl-CoA carboxylase 1 Short=AtACC1 EC=6.4.1.2 {ECO:0000269|PubMed:9008389} Protein EMBRYO DEFECTIVE 22 Protein GURKE Protein PASTICCINO 3 Biotin carboxylase EC=6.3.4.14 OS=Arabidopsis thaliana (Mouse-ear cress) ORFNames=F15C21.1 PE=1
Poh0163360.1	143	102	111	262	230	205	8.056e-17	up	1.39079	Acetyl-coenzyme A synthetase, chloroplastic/glyoxysomal EC=6.2.1.1 Acetate--CoA ligase Acetyl-CoA synthetase Precursor OS=Arabidopsis thaliana (Mouse-ear cress) Name=ACS OrderedLocusNames=At5g36880 ORFNames=F5H8.15 PE=1
Poh0025960.1	942	1064	1040	1756	1832	1681	6.98776e-59	up	1.21245	Acetylornithine aminotransferase, chloroplastic/mitochondrial Short=ACOAT EC=2.6.1.11 Acetylornithine transaminase Short=AOTA Protein HOPW1-1-INTERACTING 1 Precursor OS=Arabidopsis thaliana (Mouse-ear cress) Name=WIN1 OrderedLocusNames=At1g80600 ORFNames=T21F11.7 PE=1
Poh0283360.1	511	515	435	993	1025	951	2.94249e-60	up	1.44614	Acetylornithine aminotransferase, chloroplastic/mitochondrial Short=ACOAT EC=2.6.1.11 Acetylornithine transaminase Short=AOTA Protein HOPW1-1-INTERACTING 1 Precursor OS=Arabidopsis thaliana (Mouse-ear cress) Name=WIN1 OrderedLocusNames=At1g80600 ORFNames=T21F11.7 PE=1
Poh0281160.1	92	130	101	188	195	166	4.78121e-11	up	1.18665	Acid phosphatase 1 EC=3.1.3.2 Apase-1(1) Precursor OS=Solanum lycopersicum (Tomato) (Lycopersicon esculentum) Name=APS1 Synonyms=APS-1(1) PE=2
Poh0003910.1	157	189	194	51	62	54	1.87265e-09	down	-1.27128	Aconitate hydratase 3, mitochondrial {ECO:0000303|PubMed:25061985} Short=Aconitase 3 {ECO:0000303|PubMed:25061985} Short=mACO1 {ECO:0000303|PubMed:24296071} EC=4.2.1.3 {ECO:0000250|UniProtKB:P19414} Citrate hydro-lyase 3 {ECO:0000303|PubMed:25061985} Precursor OS=Arabidopsis thaliana (Mouse-ear cress) ORFNames=T3P4.5 {ECO:0000312|EMBL:AAD25640.1} PE=1
Poh0017160.1	311	389	307	137	113	102	1.22283e-11	down	-1.09589	Aconitate hydratase 3, mitochondrial {ECO:0000303|PubMed:25061985} Short=Aconitase 3 {ECO:0000303|PubMed:25061985} Short=mACO1 {ECO:0000303|PubMed:24296071} EC=4.2.1.3 {ECO:0000250|UniProtKB:P19414} Citrate hydro-lyase 3 {ECO:0000303|PubMed:25061985} Precursor OS=Arabidopsis thaliana (Mouse-ear cress) ORFNames=T3P4.5 {ECO:0000312|EMBL:AAD25640.1} PE=1
Poh0153170.1	834	833	831	1466	1439	1440	1.98815e-66	up	1.22117	ACT domain-containing protein ACR3 {ECO:0000305} Protein ACT DOMAIN REPEATS 3 {ECO:0000303|PubMed:12481063} OS=Arabidopsis thaliana (Mouse-ear cress) ORFNames=F22K20.9 {ECO:0000312|EMBL:AAC00631.1} PE=2
Poh0344620.1	167	160	153	290	278	280	1.08851e-19	up	1.24378	ACT domain-containing protein ACR3 {ECO:0000305} Protein ACT DOMAIN REPEATS 3 {ECO:0000303|PubMed:12481063} OS=Arabidopsis thaliana (Mouse-ear cress) ORFNames=F22K20.9 {ECO:0000312|EMBL:AAC00631.1} PE=2
Poh0105840.1	440	351	413	637	645	560	2.85989e-22	up	1.03524	ACT domain-containing protein ACR9 {ECO:0000305} Protein ACT DOMAIN REPEATS 9 {ECO:0000303|PubMed:21861936} OS=Arabidopsis thaliana (Mouse-ear cress) OrderedLocusNames=At2g39570 {ECO:0000312|Araport:AT2G39570} PE=2
Poh0247620.1	459	428	407	924	872	838	9.30328e-61	up	1.44774	Acts as an adapter for the XPO1 CRM1-mediated export of the 60S ribosomal subunit
Poh0268790.1	151	137	136	266	242	254	3.05733e-18	up	1.26842	Acts as an adapter for the XPO1 CRM1-mediated export of the 60S ribosomal subunit
Poh0307810.1	2933	3267	2922	6144	5898	5732	2.31167e-123	up	1.3844	Acyl carrier protein 1, chloroplastic Short=ACP-1 Precursor OS=Arabidopsis thaliana (Mouse-ear cress) Name=ACP1 OrderedLocusNames=At3g05020 ORFNames=T9J14.3 PE=1
Poh0368050.1	284	356	315	629	615	625	1.20971e-38	up	1.39098	Acyl carrier protein 1, chloroplastic Short=ACP-1 Precursor OS=Arabidopsis thaliana (Mouse-ear cress) Name=ACP1 OrderedLocusNames=At3g05020 ORFNames=T9J14.3 PE=1
Poh0120880.1	832	934	826	163	171	195	9.89898e-59	down	-1.86892	Acylamino-acid-releasing enzyme 1 {ECO:0000305} Short=AARE1 {ECO:0000305} EC=3.4.19.1 {ECO:0000305} OS=Oryza sativa subsp. japonica (Rice) ORFNames=OsJ_31520 {ECO:0000312|EMBL:EEE50961.1} PE=3
Poh0100360.1	75	85	39	208	215	155	1.43563e-18	up	1.96078	Acyl-CoA N-acyltransferase with RING FYVE PHD-type zinc finger domain
Poh0310620.1	71	54	58	153	123	129	1.06129e-13	up	1.56792	Acyl-CoA N-acyltransferase with RING FYVE PHD-type zinc finger domain
Poh0000090.1	109	93	125	40	33	43	5.65579e-05	down	-1.07303	Acyl-CoA-binding domain-containing protein 4 Short=Acyl-CoA binding protein 4 OS=Arabidopsis thaliana (Mouse-ear cress) Name=ACBP4 OrderedLocusNames=At3g05420 ORFNames=F22F7.13 PE=1
Poh0030830.1	1817	1525	1809	3021	3010	2627	6.68615e-53	up	1.17038	Acyl-CoA-binding protein Short=ACBP OS=Brassica napus (Rape) PE=3
Poh0199450.1	87	58	74	189	179	188	5.33567e-21	up	1.76743	Acyl-CoA-binding protein Short=ACBP OS=Brassica napus (Rape) PE=3
Poh0025450.1	442	404	387	718	642	651	7.64798e-32	up	1.12811	Acyl-coenzyme A oxidase 2, peroxisomal Short=AOX 2 EC=1.3.3.6 Long-chain acyl-CoA oxidase Short=AtCX2 Precursor OS=Arabidopsis thaliana (Mouse-ear cress) Name=ACX2 OrderedLocusNames=At5g65110 ORFNames=MQN23.4 PE=1
Poh0282910.1	77	70	55	131	149	150	1.6493e-13	up	1.51523	Acyl-coenzyme A oxidase 2, peroxisomal Short=AOX 2 EC=1.3.3.6 Long-chain acyl-CoA oxidase Short=AtCX2 Precursor OS=Arabidopsis thaliana (Mouse-ear cress) Name=ACX2 OrderedLocusNames=At5g65110 ORFNames=MQN23.4 PE=1
Poh0085420.1	86	76	87	176	168	150	1.57116e-14	up	1.40963	Acyl-coenzyme A oxidase 4, peroxisomal Short=AOX 4 EC=1.3.3.6 G6p Short-chain acyl-CoA oxidase Short=AtCX4 Short=AtG6 Short=SAOX OS=Arabidopsis thaliana (Mouse-ear cress) Name=ACX4 Synonyms=G6 OrderedLocusNames=At3g51840 ORFNames=ATEM1.9 PE=1
Poh0234230.1	1001	907	877	389	341	284	8.6307e-23	down	-1.03679	Acyl-lipid (8-3)-desaturase {ECO:0000305} EC=1.14.19.30 {ECO:0000305|PubMed:16728405} AN Delta(5)-fatty-acid desaturase {ECO:0000305} Acyl-lipid 5-desaturase {ECO:0000305} Delta-5 desaturase {ECO:0000305} Short=PPDES5 {ECO:0000303|PubMed:16728405} OS=Physcomitrella patens subsp. patens (Moss) ORFNames=PHYPADRAFT_165175 {ECO:0000312|EMBL:EDQ68896.1} PE=1
Poh0072400.1	97	92	101	224	232	221	1.76752e-24	up	1.64557	Acyltransferase-like protein At1g54570, chloroplastic EC=2.3.1.- Precursor OS=Arabidopsis thaliana (Mouse-ear cress) OrderedLocusNames=At1g54570 ORFNames=T22H22.2 PE=1
Poh0277300.1	408	362	378	594	614	551	3.88809e-25	up	1.03804	Acyltransferase-like protein At1g54570, chloroplastic EC=2.3.1.- Precursor OS=Arabidopsis thaliana (Mouse-ear cress) OrderedLocusNames=At1g54570 ORFNames=T22H22.2 PE=1
Poh0123610.1	159	152	153	276	252	230	5.4408e-15	up	1.12933	Acyltransferase-like protein At3g26840, chloroplastic EC=2.3.1.- Precursor OS=Arabidopsis thaliana (Mouse-ear cress) OrderedLocusNames=At3g26840 ORFNames=MDJ14.16 PE=1
Poh0045510.1	292	286	317	546	587	536	3.17063e-35	up	1.32124	Adenine nucleotide transporter BT1, chloroplastic/mitochondrial Protein BRITTLE 1 homolog Short=AtBT1 Protein EMBRYO DEFECTIVE 104 Protein EMBRYO DEFECTIVE 42 Protein SODIUM HYPERSENSITIVE 1 Precursor OS=Arabidopsis thaliana (Mouse-ear cress) ORFNames=F8B4.100 PE=1
Poh0132220.1	7	20	18	49	39	46	9.70098e-07	up	1.99386	Adenine/guanine permease AZG1 AzgA-homolog protein Protein AZAGUANINE RESISTANT 1 Short=AtAzg1 OS=Arabidopsis thaliana (Mouse-ear cress) Name=AZG1 OrderedLocusNames=At3g10960 ORFNames=F9F8.22 PE=2
Poh0331640.1	4	0	1	16	16	14	6.95342e-05	up	3.62618	Adenine/guanine permease AZG1 AzgA-homolog protein Protein AZAGUANINE RESISTANT 1 Short=AtAzg1 OS=Arabidopsis thaliana (Mouse-ear cress) Name=AZG1 OrderedLocusNames=At3g10960 ORFNames=F9F8.22 PE=2
Poh0034000.1	1279	1322	1351	2273	2155	2173	3.49202e-72	up	1.16208	Adenylyl-sulfate kinase 1, chloroplastic EC=2.7.1.25 ATP adenosine-5'-phosphosulfate 3'-phosphotransferase 1 Adenosine-5'-phosphosulfate kinase 1 Short=APS kinase 1 Precursor OS=Arabidopsis thaliana (Mouse-ear cress) ORFNames=F26C24.11, T6B13.1 PE=1
Poh0218730.1	2329	2462	2489	866	759	703	3.18214e-57	down	-1.22453	ADP binding
Poh0368610.1	30	25	20	62	47	29	0.00058074	up	1.29752	ADP,ATP carrier protein 2, mitochondrial ADP/ATP translocase 2 Adenine nucleotide translocator 2 Short=ANT 2 Precursor OS=Zea mays (Maize) Name=ANT2 Synonyms=ANT-G2 PE=2
Poh0308240.1	583	590	599	1220	1181	1210	1.03819e-76	up	1.44956	ADP,ATP carrier protein, mitochondrial ADP/ATP translocase Adenine nucleotide translocator Short=ANT Precursor OS=Oryza sativa subsp. japonica (Rice) ORFNames=OJ2056_H01.33 PE=2
Poh0308260.1	628	623	665	1069	1073	967	2.70789e-42	up	1.11984	ADP,ATP carrier protein, mitochondrial ADP/ATP translocase Adenine nucleotide translocator Short=ANT Precursor; Fragment OS=Solanum tuberosum (Potato) Name=ANT1 Synonyms=AAC PE=2
Poh0371310.1	31	36	28	12	14	8	0.0335639	down	-1.06136	ADP-glucose phosphorylase EC=2.7.7.- ADP-glucose:phosphate adenylyltransferase OS=Arabidopsis thaliana (Mouse-ear cress) OrderedLocusNames=At5g18200 ORFNames=MRG7.16 PE=1
Poh0194340.1	94	126	156	380	362	288	3.78974e-29	up	1.87158	ADP-ribosylation factor 1 OS=Chlamydomonas reinhardtii (Chlamydomonas smithii) Name=ARF1 PE=2
Poh0240870.1	1716	1477	1621	2477	2353	2612	6.04833e-46	up	1.05215	Agglutinin CCA OS=Castanea crenata (Japanese chestnut) PE=1
Poh0249050.1	40	20	59	172	188	171	9.83716e-10	up	2.57752	Agglutinin CCA OS=Castanea crenata (Japanese chestnut) PE=1
Poh0267360.1	7	6	3	105	89	76	2.14814e-24	up	4.49739	Agglutinin CCA OS=Castanea crenata (Japanese chestnut) PE=1
Poh0095040.1	1480	1568	1445	3963	3768	3461	1.6632e-171	up	1.73815	Alcohol dehydrogenase class-3 EC=1.1.1.1 {ECO:0000269|PubMed:8643621} Alcohol dehydrogenase class-III Glutathione-dependent formaldehyde dehydrogenase Short=FALDH Short=FDH Short=GSH-FDH EC=1.1.1.- S-(hydroxymethyl)glutathione dehydrogenase EC=1.1.1.284 {ECO:0000269|PubMed:8643621} OS=Pisum sativum (Garden pea) PE=1
Poh0103800.1	50	43	57	18	14	21	0.00622309	down	-1.07819	Alcohol dehydrogenase class-3 EC=1.1.1.1 {ECO:0000269|PubMed:8643621} Alcohol dehydrogenase class-III Glutathione-dependent formaldehyde dehydrogenase Short=FALDH Short=FDH Short=GSH-FDH EC=1.1.1.- S-(hydroxymethyl)glutathione dehydrogenase EC=1.1.1.284 {ECO:0000269|PubMed:8643621} OS=Pisum sativum (Garden pea) PE=1
Poh0234710.1	159	162	189	348	344	369	2.28681e-28	up	1.4794	Alcohol dehydrogenase class-3 EC=1.1.1.1 {ECO:0000269|PubMed:8643621} Alcohol dehydrogenase class-III Glutathione-dependent formaldehyde dehydrogenase Short=FALDH Short=FDH Short=GSH-FDH EC=1.1.1.- S-(hydroxymethyl)glutathione dehydrogenase EC=1.1.1.284 {ECO:0000269|PubMed:8643621} OS=Pisum sativum (Garden pea) PE=1
Poh0290120.1	253	249	236	731	657	629	4.63161e-73	up	1.87207	Alcohol dehydrogenase class-3 EC=1.1.1.1 {ECO:0000269|PubMed:8643621} Alcohol dehydrogenase class-III Glutathione-dependent formaldehyde dehydrogenase Short=FALDH Short=FDH Short=GSH-FDH EC=1.1.1.- S-(hydroxymethyl)glutathione dehydrogenase EC=1.1.1.284 {ECO:0000269|PubMed:8643621} OS=Pisum sativum (Garden pea) PE=1
Poh0235580.1	32	26	26	53	52	49	6.33043e-05	up	1.2973	Alcohol dehydrogenase class-P {ECO:0000305} Short=AtADH {ECO:0000303|PubMed:25447145} EC=1.1.1.1 {ECO:0000269|PubMed:23707506, ECO:0000269|PubMed:3377754} OS=Arabidopsis thaliana (Mouse-ear cress) ORFNames=F22K20.19 {ECO:0000312|EMBL:AAC00625.1} PE=1
Poh0240840.1	168	142	167	581	527	483	1.26379e-69	up	2.15881	Alcohol dehydrogenase class-P {ECO:0000305} Short=AtADH {ECO:0000303|PubMed:25447145} EC=1.1.1.1 {ECO:0000269|PubMed:23707506, ECO:0000269|PubMed:3377754} OS=Arabidopsis thaliana (Mouse-ear cress) ORFNames=F22K20.19 {ECO:0000312|EMBL:AAC00625.1} PE=1
Poh0151060.1	263	239	216	72	95	69	1.58138e-10	down	-1.18171	Alcohol dehydrogenase GroES-like domain
Poh0245350.1	9	6	8	20	24	9	0.00986591	up	1.62206	Aldehyde dehydrogenase EC=1.2.1.3 Cp-ALDH OS=Craterostigma plantagineum (Blue gem) (Torenia plantagineum) Name=ALDH PE=1
Poh0029180.1	38	33	38	74	63	71	1.35318e-06	up	1.35452	Aldehyde oxidase GLOX {ECO:0000305} EC=1.2.3.1 {ECO:0000305} Glyoxal oxidase {ECO:0000303|Ref.1} Short=VpGLOX {ECO:0000303|PubMed:20512385} Precursor OS=Vitis pseudoreticulata (Chinese wild grapevine) Name=GLOX {ECO:0000303|PubMed:23090239} PE=2
Poh0037520.1	336	377	323	725	635	673	3.44598e-43	up	1.39476	Aldehyde oxidase GLOX {ECO:0000305} EC=1.2.3.1 {ECO:0000305} Glyoxal oxidase {ECO:0000303|Ref.1} Short=VpGLOX {ECO:0000303|PubMed:20512385} Precursor OS=Vitis pseudoreticulata (Chinese wild grapevine) Name=GLOX {ECO:0000303|PubMed:23090239} PE=2
Poh0106230.1	36	36	32	16	9	12	0.0241484	down	-1.06992	Aldehyde oxidase GLOX {ECO:0000305} EC=1.2.3.1 {ECO:0000305} Glyoxal oxidase {ECO:0000303|Ref.1} Short=VpGLOX {ECO:0000303|PubMed:20512385} Precursor OS=Vitis pseudoreticulata (Chinese wild grapevine) Name=GLOX {ECO:0000303|PubMed:23090239} PE=2
Poh0134280.1	289	257	197	474	396	402	3.54271e-19	up	1.19853	Aldehyde oxidase GLOX {ECO:0000305} EC=1.2.3.1 {ECO:0000305} Glyoxal oxidase {ECO:0000303|Ref.1} Short=VpGLOX {ECO:0000303|PubMed:20512385} Precursor OS=Vitis pseudoreticulata (Chinese wild grapevine) Name=GLOX {ECO:0000303|PubMed:23090239} PE=2
Poh0154320.1	6	4	4	39	14	20	1.12059e-05	up	2.79857	Aldehyde oxidase GLOX {ECO:0000305} EC=1.2.3.1 {ECO:0000305} Glyoxal oxidase {ECO:0000303|Ref.1} Short=VpGLOX {ECO:0000303|PubMed:20512385} Precursor OS=Vitis pseudoreticulata (Chinese wild grapevine) Name=GLOX {ECO:0000303|PubMed:23090239} PE=2
Poh0166130.1	9	15	23	39	34	23	0.00171279	up	1.44492	Aldehyde oxidase GLOX {ECO:0000305} EC=1.2.3.1 {ECO:0000305} Glyoxal oxidase {ECO:0000303|Ref.1} Short=VpGLOX {ECO:0000303|PubMed:20512385} Precursor OS=Vitis pseudoreticulata (Chinese wild grapevine) Name=GLOX {ECO:0000303|PubMed:23090239} PE=2
Poh0176230.1	21	18	31	58	35	45	0.000177872	up	1.39746	Aldehyde oxidase GLOX {ECO:0000305} EC=1.2.3.1 {ECO:0000305} Glyoxal oxidase {ECO:0000303|Ref.1} Short=VpGLOX {ECO:0000303|PubMed:20512385} Precursor OS=Vitis pseudoreticulata (Chinese wild grapevine) Name=GLOX {ECO:0000303|PubMed:23090239} PE=2
Poh0343330.1	2	2	2	15	12	14	0.000236561	up	3.19465	Aldehyde oxidase GLOX {ECO:0000305} EC=1.2.3.1 {ECO:0000305} Glyoxal oxidase {ECO:0000303|Ref.1} Short=VpGLOX {ECO:0000303|PubMed:20512385} Precursor OS=Vitis pseudoreticulata (Chinese wild grapevine) Name=GLOX {ECO:0000303|PubMed:23090239} PE=2
Poh0076870.1	62	61	63	178	186	174	1.65675e-25	up	1.95482	Aliphatic (R)-hydroxynitrile lyase Short=LuHNL EC=4.1.2.46 OS=Linum usitatissimum (Flax) (Linum humile) PE=1
Poh0254510.1	48	57	50	288	283	280	6.34849e-61	up	2.87935	Aliphatic (R)-hydroxynitrile lyase Short=LuHNL EC=4.1.2.46 OS=Linum usitatissimum (Flax) (Linum humile) PE=1
Poh0217020.1	5634	5462	5369	2042	1893	1916	7.78917e-85	down	-1.07029	Allantoate deiminase 2 {ECO:0000305} EC=3.5.3.9 {ECO:0000269|PubMed:23940254} Allantoate amidohydrolase 2 {ECO:0000303|PubMed:23940254} Short=GmAAH2 {ECO:0000303|PubMed:23940254} Precursor OS=Glycine max (Soybean) (Glycine hispida) {ECO:0000312|EnsemblPlants:GLYMA09G05600.1} PE=1
Poh0198960.1	282	268	243	468	489	463	7.97966e-30	up	1.26379	Allantoinase Short=AtALN EC=3.5.2.5 OS=Arabidopsis thaliana (Mouse-ear cress) Name=ALN OrderedLocusNames=At4g04955 ORFNames=T1J1 PE=1
Poh0296220.1	1570	1540	1335	2755	2684	2685	1.21739e-82	up	1.29344	Allantoinase Short=AtALN EC=3.5.2.5 OS=Arabidopsis thaliana (Mouse-ear cress) Name=ALN OrderedLocusNames=At4g04955 ORFNames=T1J1 PE=1
Poh0027780.1	55	45	73	520	502	560	5.16543e-114	up	3.61574	Allene oxide cyclase, chloroplastic {ECO:0000303|Ref.1} Short=OsAOC {ECO:0000305} EC=5.3.99.6 {ECO:0000250|UniProtKB:Q75KD7} Precursor OS=Oryza sativa subsp. indica (Rice) ORFNames=OsI_12194 {ECO:0000312|EMBL:EAY90593.1} PE=2
Poh0045240.1	432	423	415	1595	1460	1500	2.42301e-181	up	2.26491	Allene oxide cyclase, chloroplastic {ECO:0000303|Ref.1} Short=OsAOC {ECO:0000305} EC=5.3.99.6 {ECO:0000250|UniProtKB:Q75KD7} Precursor OS=Oryza sativa subsp. indica (Rice) ORFNames=OsI_12194 {ECO:0000312|EMBL:EAY90593.1} PE=2
Poh0217380.1	1440	1226	1451	4325	4042	4364	1.50458e-176	up	2.05148	Allene oxide cyclase, chloroplastic {ECO:0000303|Ref.1} Short=OsAOC {ECO:0000305} EC=5.3.99.6 {ECO:0000250|UniProtKB:Q75KD7} Precursor OS=Oryza sativa subsp. indica (Rice) ORFNames=OsI_12194 {ECO:0000312|EMBL:EAY90593.1} PE=2
Poh0285230.1	12	8	11	107	86	122	3.10902e-27	up	3.76927	Allene oxide cyclase, chloroplastic {ECO:0000303|Ref.1} Short=OsAOC {ECO:0000305} EC=5.3.99.6 {ECO:0000250|UniProtKB:Q75KD7} Precursor OS=Oryza sativa subsp. indica (Rice) ORFNames=OsI_12194 {ECO:0000312|EMBL:EAY90593.1} PE=2
Poh0010630.1	89	76	64	336	352	352	1.51041e-62	up	2.60739	Allene oxide synthase 1, chloroplastic {ECO:0000303|PubMed:12351632} Short=LeAOS1 {ECO:0000303|PubMed:12351632} EC=4.2.1.92 {ECO:0000305} Cytochrome P450 74A {ECO:0000305} Precursor OS=Solanum lycopersicum (Tomato) (Lycopersicon esculentum) {ECO:0000312|EnsemblPlants:Solyc04g079730.1.1} PE=2
Poh0112930.1	293	272	287	1075	941	957	8.44075e-124	up	2.22461	Allene oxide synthase 1, chloroplastic {ECO:0000303|PubMed:12351632} Short=LeAOS1 {ECO:0000303|PubMed:12351632} EC=4.2.1.92 {ECO:0000305} Cytochrome P450 74A {ECO:0000305} Precursor OS=Solanum lycopersicum (Tomato) (Lycopersicon esculentum) {ECO:0000312|EnsemblPlants:Solyc04g079730.1.1} PE=2
Poh0370410.1	23	32	28	77	58	306	0.000784145	up	2.85038	Allene oxide synthase 1, chloroplastic {ECO:0000303|PubMed:12351632} Short=LeAOS1 {ECO:0000303|PubMed:12351632} EC=4.2.1.92 {ECO:0000305} Cytochrome P450 74A {ECO:0000305} Precursor OS=Solanum lycopersicum (Tomato) (Lycopersicon esculentum) {ECO:0000312|EnsemblPlants:Solyc04g079730.1.1} PE=2
Poh0208790.1	358	285	382	806	727	762	2.4032e-48	up	1.5846	Allene oxide synthase, chloroplastic EC=4.2.1.92 Cytochrome P450 74A Hydroperoxide dehydrase Precursor OS=Linum usitatissimum (Flax) (Linum humile) Name=CYP74A Synonyms=CYP74 PE=1
Poh0234000.1	3	8	10	45	64	53	9.89535e-14	up	3.36985	Allene oxide synthase, chloroplastic EC=4.2.1.92 Cytochrome P450 74A Hydroperoxide dehydrase Precursor OS=Linum usitatissimum (Flax) (Linum humile) Name=CYP74A Synonyms=CYP74 PE=1
Poh0239270.1	29	35	69	117	114	112	6.62975e-11	up	1.78513	Allene oxide synthase, chloroplastic EC=4.2.1.92 Cytochrome P450 74A Hydroperoxide dehydrase Precursor OS=Linum usitatissimum (Flax) (Linum humile) Name=CYP74A Synonyms=CYP74 PE=1
Poh0051550.1	30	32	41	101	126	87	9.87868e-15	up	2.02861	Alpha beta hydrolase
Poh0105390.1	54	61	45	22	20	16	0.00564022	down	-1.04237	Alpha,alpha-trehalose-phosphate synthase [UDP-forming] 1 EC=2.4.1.15 Trehalose-6-phosphate synthase 1 Short=AtTPS1 OS=Arabidopsis thaliana (Mouse-ear cress) Name=TPS1 OrderedLocusNames=At1g78580 ORFNames=T30F21.9 PE=1
Poh0091440.1	249	233	273	506	503	474	2.33565e-35	up	1.39567	Alpha/beta hydrolase family
Poh0153750.1	817	744	775	1229	1257	1168	1.49033e-44	up	1.06795	Alpha/beta hydrolase family
Poh0186470.1	85	78	94	278	281	234	3.56408e-36	up	2.04639	Alpha/beta hydrolase family
Poh0209280.1	227	276	219	691	660	682	2.97989e-69	up	1.91637	Alpha/beta hydrolase family
Poh0286460.1	40	63	57	101	85	98	5.44875e-07	up	1.24895	Alpha/beta hydrolase family
Poh0344010.1	365	355	383	668	670	705	7.56783e-41	up	1.31229	Alpha/beta hydrolase family
Poh0234700.1	82	80	74	21	29	26	9.76347e-05	down	-1.21042	alpha/beta hydrolase fold
Poh0240000.1	457	390	403	107	93	124	3.41078e-24	down	-1.52364	alpha/beta hydrolase fold
Poh0028560.1	815	915	796	340	320	270	5.50541e-22	down	-1.02055	Alpha-1,4 glucan phosphorylase L isozyme, chloroplastic/amyloplastic EC=2.4.1.1 Starch phosphorylase L Precursor OS=Ipomoea batatas (Sweet potato) (Convolvulus batatas) PE=2
Poh0053110.1	251	225	279	89	84	96	1.28573e-09	down	-1.06646	Alpha-1,4 glucan phosphorylase L isozyme, chloroplastic/amyloplastic EC=2.4.1.1 Starch phosphorylase L Precursor OS=Ipomoea batatas (Sweet potato) (Convolvulus batatas) PE=2
Poh0370070.1	777	680	771	255	306	231	4.42185e-20	down	-1.07022	Alpha-1,4 glucan phosphorylase L isozyme, chloroplastic/amyloplastic EC=2.4.1.1 Starch phosphorylase L Precursor OS=Ipomoea batatas (Sweet potato) (Convolvulus batatas) PE=2
Poh0027400.1	113	140	118	255	271	203	1.39796e-17	up	1.39515	Alpha-aminoadipic semialdehyde synthase cAt-LKR/SDH Short=LKR/SDH Lysine ketoglutarate reductase Short=LKR EC=1.5.1.8 Saccharopine dehydrogenase EC=1.5.1.9 cAt-SDH Short=SDH OS=Arabidopsis thaliana (Mouse-ear cress) ORFNames=F4I10.80 PE=1
Poh0284860.1	88	76	64	182	233	223	1.01098e-24	up	1.91043	Alpha-aminoadipic semialdehyde synthase cAt-LKR/SDH Short=LKR/SDH Lysine ketoglutarate reductase Short=LKR EC=1.5.1.8 Saccharopine dehydrogenase EC=1.5.1.9 cAt-SDH Short=SDH OS=Arabidopsis thaliana (Mouse-ear cress) ORFNames=F4I10.80 PE=1
Poh0052040.1	2789	2658	2885	4591	4388	4301	3.02886e-81	up	1.09432	Alpha-amylase isozyme 3B EC=3.2.1.1 {ECO:0000250|UniProtKB:P00693} 1,4-alpha-D-glucan glucanohydrolase Precursor OS=Oryza sativa subsp. japonica (Rice) ORFNames=B1045B05.10, OsJ_29630 {ECO:0000312|EMBL:EAZ44988.1} PE=2
Poh0084740.1	7765	7804	7687	12549	11585	11572	9.51088e-105	up	1.04044	Alpha-amylase isozyme 3B EC=3.2.1.1 {ECO:0000250|UniProtKB:P00693} 1,4-alpha-D-glucan glucanohydrolase Precursor OS=Oryza sativa subsp. japonica (Rice) ORFNames=B1045B05.10, OsJ_29630 {ECO:0000312|EMBL:EAZ44988.1} PE=2
Poh0062670.1	2151	1893	1997	6859	6487	6597	5.53149e-298	up	2.14578	Alpha-glucan phosphorylase, H isozyme EC=2.4.1.1 Starch phosphorylase H OS=Solanum tuberosum (Potato) PE=1
Poh0085840.1	1270	1294	1166	467	453	350	2.20898e-31	down	-1.13352	Alpha-glucan phosphorylase, H isozyme EC=2.4.1.1 Starch phosphorylase H OS=Solanum tuberosum (Potato) PE=1
Poh0220330.1	721	618	587	1423	1339	1442	2.16906e-75	up	1.55012	Alpha-glucan phosphorylase, H isozyme EC=2.4.1.1 Starch phosphorylase H OS=Solanum tuberosum (Potato) PE=1
Poh0012880.1	100	112	60	30	23	35	0.000196668	down	-1.2017	Alpha-L-arabinofuranosidase 1 Short=AtASD1 EC=3.2.1.55 Beta-D-xylosidase EC=3.2.1.- Precursor OS=Arabidopsis thaliana (Mouse-ear cress) ORFNames=T7M13.18 PE=1
Poh0090530.1	371	447	336	655	680	653	5.0591e-29	up	1.20796	Alpha-soluble NSF attachment protein Short=Alpha-SNAP N-ethylmaleimide-sensitive factor attachment protein alpha OS=Vitis vinifera (Grape) PE=2
Poh0333560.1	331	333	292	547	577	493	5.07029e-28	up	1.18064	Alpha-soluble NSF attachment protein Short=Alpha-SNAP N-ethylmaleimide-sensitive factor attachment protein alpha OS=Vitis vinifera (Grape) PE=2
Poh0143470.1	168	215	154	943	818	828	5.99777e-121	up	2.69113	Alpha-xylosidase 1 EC=3.2.1.177 Precursor OS=Arabidopsis thaliana (Mouse-ear cress) OrderedLocusNames=At1g68560 ORFNames=F24J5.20 PE=1
Poh0315550.1	1028	1236	982	2277	2103	1961	8.64053e-63	up	1.38746	Alpha-xylosidase 1 EC=3.2.1.177 Precursor OS=Arabidopsis thaliana (Mouse-ear cress) OrderedLocusNames=At1g68560 ORFNames=F24J5.20 PE=1
Poh0321660.1	807	903	774	2339	2401	2228	1.98396e-153	up	1.91062	Alpha-xylosidase 1 EC=3.2.1.177 Precursor OS=Arabidopsis thaliana (Mouse-ear cress) OrderedLocusNames=At1g68560 ORFNames=F24J5.20 PE=1
Poh0326720.1	55	51	49	105	90	72	1.34133e-06	up	1.2045	Alpha-xylosidase 1 EC=3.2.1.177 Precursor OS=Arabidopsis thaliana (Mouse-ear cress) OrderedLocusNames=At1g68560 ORFNames=F24J5.20 PE=1
Poh0340910.1	70	66	56	73	124	105	1.88737e-05	up	1.0803	Alpha-xylosidase 1 EC=3.2.1.177 Precursor OS=Arabidopsis thaliana (Mouse-ear cress) OrderedLocusNames=At1g68560 ORFNames=F24J5.20 PE=1
Poh0066750.1	61	55	45	17	13	14	0.000229085	down	-1.44856	Aluminum-activated malate transporter 9 Short=AtALMT9 OS=Arabidopsis thaliana (Mouse-ear cress) Name=ALMT9 OrderedLocusNames=At3g18440 ORFNames=MYF24.16 PE=2
Poh0125450.1	669	643	670	1261	1225	1311	1.36569e-66	up	1.36104	Aluminum-activated malate transporter 9 Short=AtALMT9 OS=Arabidopsis thaliana (Mouse-ear cress) Name=ALMT9 OrderedLocusNames=At3g18440 ORFNames=MYF24.16 PE=2
Poh0205380.1	224	182	188	420	424	359	1.34426e-29	up	1.44017	Aluminum-activated malate transporter 9 Short=AtALMT9 OS=Arabidopsis thaliana (Mouse-ear cress) Name=ALMT9 OrderedLocusNames=At3g18440 ORFNames=MYF24.16 PE=2
Poh0230750.1	170	157	192	308	335	340	2.0584e-22	up	1.34455	Aluminum-activated malate transporter 9 Short=AtALMT9 OS=Arabidopsis thaliana (Mouse-ear cress) Name=ALMT9 OrderedLocusNames=At3g18440 ORFNames=MYF24.16 PE=2
Poh0328790.1	109	105	101	226	187	193	2.00652e-16	up	1.36549	Aluminum-activated malate transporter 9 Short=AtALMT9 OS=Arabidopsis thaliana (Mouse-ear cress) Name=ALMT9 OrderedLocusNames=At3g18440 ORFNames=MYF24.16 PE=2
Poh0172860.1	95	66	84	176	123	153	2.87847e-10	up	1.30525	Amidase 1 {ECO:0000303|PubMed:16738862} Short=AtAMI1 {ECO:0000303|PubMed:12620340} EC=3.5.1.4 {ECO:0000269|PubMed:12620340, ECO:0000269|PubMed:17555521, ECO:0000269|PubMed:27135507} Translocon at the outer membrane of chloroplasts 64-I {ECO:0000305} Short=AtTOC64-I {ECO:0000303|PubMed:14741350} OS=Arabidopsis thaliana (Mouse-ear cress) ORFNames=F7G19.15 {ECO:0000312|EMBL:AAB70409.1} PE=1
Poh0354280.1	342	397	357	639	519	521	1.02046e-20	up	1.03581	Amidase 1 {ECO:0000303|PubMed:16738862} Short=AtAMI1 {ECO:0000303|PubMed:12620340} EC=3.5.1.4 {ECO:0000269|PubMed:12620340, ECO:0000269|PubMed:17555521, ECO:0000269|PubMed:27135507} Translocon at the outer membrane of chloroplasts 64-I {ECO:0000305} Short=AtTOC64-I {ECO:0000303|PubMed:14741350} OS=Arabidopsis thaliana (Mouse-ear cress) ORFNames=F7G19.15 {ECO:0000312|EMBL:AAB70409.1} PE=1
Poh0124340.1	258	301	321	512	473	453	2.97481e-22	up	1.12903	Amidohydrolase
Poh0228700.1	15	20	30	25	43	33	0.0145801	up	1.0578	Amidohydrolase
Poh0143400.1	1013	1029	995	347	370	333	6.43645e-34	down	-1.10983	Amino acid kinase family protein
Poh0066230.1	358	345	387	590	531	578	2.11824e-24	up	1.06246	Amino acid permease 5 Amino acid transporter AAP5 OS=Arabidopsis thaliana (Mouse-ear cress) Name=AAP5 OrderedLocusNames=At1g44100 ORFNames=T7O23.19 PE=1
Poh0306320.1	64	56	53	86	115	79	6.16007e-06	up	1.11762	Amino acid permease 5 Amino acid transporter AAP5 OS=Arabidopsis thaliana (Mouse-ear cress) Name=AAP5 OrderedLocusNames=At1g44100 ORFNames=T7O23.19 PE=1
Poh0102040.1	152	156	181	240	245	261	4.74184e-12	up	1.03201	amino acid transporter
Poh0194800.1	627	574	456	1173	1231	1056	1.7206e-50	up	1.48562	amino acid transporter
Poh0055660.1	287	355	309	958	947	823	1.98516e-82	up	1.94133	Amino acid transporter ANT1 {ECO:0000305} Aromatic and neutral amino acid transporter 1 {ECO:0000303|PubMed:11299361} OS=Arabidopsis thaliana (Mouse-ear cress) ORFNames=F26K24.19 {ECO:0000312|EMBL:AAF23206.1} PE=1
Poh0226380.1	46	30	40	93	91	66	2.53475e-08	up	1.52815	Amino acid transporter ANT1 {ECO:0000305} Aromatic and neutral amino acid transporter 1 {ECO:0000303|PubMed:11299361} OS=Arabidopsis thaliana (Mouse-ear cress) ORFNames=F26K24.19 {ECO:0000312|EMBL:AAF23206.1} PE=1
Poh0053820.1	22	50	32	74	53	81	1.25292e-05	up	1.42251	Amino acid transporter AVT1B {ECO:0000305} Short=AtAvt1B {ECO:0000303|PubMed:27925655} OS=Arabidopsis thaliana (Mouse-ear cress) T5N23.1 {ECO:0000312|EMBL:AL138650} PE=3
Poh0155040.1	17	34	17	66	57	69	1.1121e-08	up	1.92081	Amino acid transporter AVT1B {ECO:0000305} Short=AtAvt1B {ECO:0000303|PubMed:27925655} OS=Arabidopsis thaliana (Mouse-ear cress) T5N23.1 {ECO:0000312|EMBL:AL138650} PE=3
Poh0131950.1	1034	950	968	297	292	290	1.78069e-44	down	-1.32499	Amino acid transporter AVT6A {ECO:0000305} Short=AtAvt6A {ECO:0000303|PubMed:27925655} OS=Arabidopsis thaliana (Mouse-ear cress) ORFNames=T6J22.16 {ECO:0000312|EMBL:BAB02239.1} PE=2
Poh0308100.1	162	196	172	56	56	69	7.29324e-08	down	-1.12632	Amino acid transporter AVT6A {ECO:0000305} Short=AtAvt6A {ECO:0000303|PubMed:27925655} OS=Arabidopsis thaliana (Mouse-ear cress) ORFNames=T6J22.16 {ECO:0000312|EMBL:BAB02239.1} PE=2
Poh0331370.1	294	353	299	103	76	71	3.39029e-18	down	-1.49995	Amino acid transporter AVT6A {ECO:0000305} Short=AtAvt6A {ECO:0000303|PubMed:27925655} OS=Arabidopsis thaliana (Mouse-ear cress) ORFNames=T6J22.16 {ECO:0000312|EMBL:BAB02239.1} PE=2
Poh0368390.1	162	159	189	69	56	44	7.42481e-08	down	-1.17478	Amino acid transporter AVT6A {ECO:0000305} Short=AtAvt6A {ECO:0000303|PubMed:27925655} OS=Arabidopsis thaliana (Mouse-ear cress) ORFNames=T6J22.16 {ECO:0000312|EMBL:BAB02239.1} PE=2
Poh0199590.1	141	172	143	429	365	340	2.11038e-36	up	1.73476	Amino-acid permease
Poh0060610.1	44	40	39	159	175	145	9.72292e-29	up	2.38373	Amino-acid permease BAT1 Bidirectional amino acid transporter 1 GABA permease Short=AtGABP OS=Arabidopsis thaliana (Mouse-ear cress) ORFNames=F10A8.5 PE=2
Poh0243540.1	220	274	203	66	75	59	1.70383e-12	down	-1.37873	Amino-acid permease BAT1 homolog OS=Oryza sativa subsp. japonica (Rice) ORFNames=OsJ_02547 PE=2
Poh0118940.1	6790	5623	6845	1699	1612	1676	2.10793e-90	down	-1.52678	Aminomethyltransferase, mitochondrial EC=2.1.2.10 Glycine cleavage system T protein Short=GCVT Precursor OS=Flaveria pringlei Name=GDCST PE=2
Poh0146290.1	976	863	1066	347	257	289	1.34963e-28	down	-1.28157	Aminomethyltransferase, mitochondrial EC=2.1.2.10 Glycine cleavage system T protein Short=GCVT Precursor OS=Flaveria trinervia (Clustered yellowtops) (Oedera trinervia) Name=GDCST PE=3
Poh0335170.1	0	1	0	44	33	32	4.72176e-08	up	7.08364	Ammonium transporter 1 member 2 LeAMT1;2 OS=Solanum lycopersicum (Tomato) (Lycopersicon esculentum) Name=AMT1-2 PE=2
Poh0088430.1	32	31	23	661	646	597	1.47452e-154	up	4.89076	Ammonium transporter 1 member 3 Short=AtAMT1 OS=Arabidopsis thaliana (Mouse-ear cress) Name=AMT1-3 OrderedLocusNames=At3g24300 ORFNames=K7M2.7 PE=2
Poh0135270.1	189	195	206	437	383	442	2.39428e-34	up	1.51938	Ammonium transporter 1 member 3 Short=AtAMT1 OS=Arabidopsis thaliana (Mouse-ear cress) Name=AMT1-3 OrderedLocusNames=At3g24300 ORFNames=K7M2.7 PE=2
Poh0021180.1	6	10	9	29	25	20	0.000170444	up	1.98403	Ammonium transporter 3 member 1 Short=OsAMT3 OS=Oryza sativa subsp. japonica (Rice) ORFNames=OsJ_04233 PE=2
Poh0337780.1	12	14	15	21	17	31	0.0210512	up	1.17644	Ammonium transporter 3 member 1 Short=OsAMT3 OS=Oryza sativa subsp. japonica (Rice) ORFNames=OsJ_04233 PE=2
Poh0057270.1	49	28	41	83	48	101	1.19642e-05	up	1.40101	Ammonium transporter 3 member 2 Short=OsAMT3 OS=Oryza sativa subsp. japonica (Rice) ORFNames=OsJ_13291, OSJNBa0042I09.15 PE=2
Poh0333060.1	13	23	29	10	2	4	0.0226706	down	-1.61105	Ammonium transporter 3 member 2 Short=OsAMT3 OS=Oryza sativa subsp. japonica (Rice) ORFNames=OsJ_13291, OSJNBa0042I09.15 PE=2
Poh0367730.1	11	8	7	21	10	17	0.0373222	up	1.30662	Ammonium transporter 3 member 2 Short=OsAMT3 OS=Oryza sativa subsp. japonica (Rice) ORFNames=OsJ_13291, OSJNBa0042I09.15 PE=2
Poh0147160.1	1664	1578	1565	3091	3056	2872	1.04194e-112	up	1.33016	Anamorsin homolog 1 {ECO:0000255|HAMAP-Rule:MF_03115} Fe-S cluster assembly protein DRE2 homolog 1 {ECO:0000255|HAMAP-Rule:MF_03115} OS=Physcomitrella patens subsp. patens (Moss) ORFNames=PHYPADRAFT_163171 PE=3
Poh0135920.1	1305	1477	1260	7160	6888	6697	0	up	2.78189	Anaphase-promoting complex subunit 4 Cyclosome subunit 4 OS=Arabidopsis thaliana (Mouse-ear cress) Name=APC4 OrderedLocusNames=At4g21530 ORFNames=F18E5.150 PE=2
Poh0052680.1	49	56	58	326	262	284	3.45574e-58	up	2.84036	Annexin D5 AnnAt5 OS=Arabidopsis thaliana (Mouse-ear cress) ORFNames=T23K23.6 PE=2
Poh0085430.1	140	199	147	1034	932	866	7.47625e-140	up	2.9636	Annexin D5 AnnAt5 OS=Arabidopsis thaliana (Mouse-ear cress) ORFNames=T23K23.6 PE=2
Poh0327030.1	113	71	84	39	22	23	8.94907e-05	down	-1.25347	Annexin D5 AnnAt5 OS=Arabidopsis thaliana (Mouse-ear cress) ORFNames=T23K23.6 PE=2
Poh0009040.1	251	253	238	1979	1949	1838	0	up	3.38031	Anoctamin-like protein Os01g0706700 OS=Oryza sativa subsp. japonica (Rice) OrderedLocusNames=Os01g0706700, LOC_Os01g51040 PE=2
Poh0052480.1	64	59	55	246	265	263	2.79533e-48	up	2.54431	Anoctamin-like protein Os01g0706700 OS=Oryza sativa subsp. japonica (Rice) OrderedLocusNames=Os01g0706700, LOC_Os01g51040 PE=2
Poh0085200.1	144	147	209	616	565	552	1.55991e-62	up	2.2132	Anoctamin-like protein Os01g0706700 OS=Oryza sativa subsp. japonica (Rice) OrderedLocusNames=Os01g0706700, LOC_Os01g51040 PE=2
Poh0111490.1	1428	1470	1328	13016	12557	12243	0	up	3.58413	Anoctamin-like protein Os01g0706700 OS=Oryza sativa subsp. japonica (Rice) OrderedLocusNames=Os01g0706700, LOC_Os01g51040 PE=2
Poh0186130.1	122	112	99	362	360	406	1.6693e-52	up	2.1848	Anoctamin-like protein Os01g0706700 OS=Oryza sativa subsp. japonica (Rice) OrderedLocusNames=Os01g0706700, LOC_Os01g51040 PE=2
Poh0209690.1	167	140	135	415	438	385	2.89542e-48	up	1.90879	Anoctamin-like protein Os01g0706700 OS=Oryza sativa subsp. japonica (Rice) OrderedLocusNames=Os01g0706700, LOC_Os01g51040 PE=2
Poh0212880.1	502	473	462	1464	1475	1519	5.06373e-148	up	2.05687	Anoctamin-like protein Os01g0706700 OS=Oryza sativa subsp. japonica (Rice) OrderedLocusNames=Os01g0706700, LOC_Os01g51040 PE=2
Poh0057820.1	68	109	94	170	137	139	3.59364e-08	up	1.13826	Anthocyanin 3'-O-beta-glucosyltransferase Short=3'GT EC=2.4.1.238 OS=Gentiana triflora (Clustered gentian) PE=1
Poh0057840.1	90	110	80	140	143	137	2.30106e-07	up	1.00802	Anthocyanin 3'-O-beta-glucosyltransferase Short=3'GT EC=2.4.1.238 OS=Gentiana triflora (Clustered gentian) PE=1
Poh0230900.1	122	137	167	54	38	45	5.53924e-07	down	-1.21728	AP-1 complex subunit gamma-1 Adaptor protein complex AP-1 large subunit gamma-1 Adaptor-related protein complex 1 subunit gamma-1 Clathrin assembly protein complex 1 gamma-1 large chain Short=At-g-Ad Short=At-gamma-Ad Gamma-adaptin 1 OS=Arabidopsis thaliana (Mouse-ear cress) Name=GAMMA-ADR OrderedLocusNames=At1g23900 ORFNames=T23E23.7 PE=1
Poh0125570.1	316	324	292	76	72	75	2.16903e-23	down	-1.64043	AP-1 complex subunit gamma-2 Adaptor protein complex AP-1 large subunit gamma-2 Adaptor-related protein complex 1 subunit gamma-2 Clathrin assembly protein complex 1 gamma-2 large chain Gamma-adaptin 2 OS=Arabidopsis thaliana (Mouse-ear cress) OrderedLocusNames=At1g60070 ORFNames=T2K10.12 PE=1
Poh0188800.1	45	47	72	123	125	129	1.71153e-12	up	1.62206	AP-2 complex subunit alpha-1 Adaptor protein complex AP-2 subunit alpha-1 Adaptor-related protein complex 2 subunit alpha-1 Alpha-adaptin 1 Clathrin assembly protein complex 2 alpha large chain 1 Short=At-a-Ad Short=At-alpha-Ad OS=Arabidopsis thaliana (Mouse-ear cress) Name=ALPHA-ADR OrderedLocusNames=At5g22770 ORFNames=MDJ22.19 PE=1
Poh0257950.1	4249	4928	4127	939	889	1012	4.77061e-112	down	-1.80419	AP2-like ethylene-responsive transcription factor AIL5 Protein AINTEGUMENTA-LIKE 5 OS=Arabidopsis thaliana (Mouse-ear cress) Name=AIL5 OrderedLocusNames=At5g57390 ORFNames=MSF19.5 PE=2
Poh0361580.1	596	688	523	99	137	140	6.77093e-35	down	-1.83895	AP2-like ethylene-responsive transcription factor AIL5 Protein AINTEGUMENTA-LIKE 5 OS=Arabidopsis thaliana (Mouse-ear cress) Name=AIL5 OrderedLocusNames=At5g57390 ORFNames=MSF19.5 PE=2
Poh0003510.1	6	4	3	17	23	21	3.74556e-05	up	2.65664	Apoptosis-inducing factor
Poh0017500.1	6	15	8	125	129	172	1.06217e-35	up	4.30267	Apoptosis-inducing factor
Poh0114730.1	339	346	309	956	900	885	1.21175e-95	up	1.88576	Apoptosis-inducing factor
Poh0143410.1	93	115	80	196	180	207	1.05412e-15	up	1.44129	Aquaporin NIP1-1 NOD26-like intrinsic protein 1-1 OsNIP1;1 OS=Oryza sativa subsp. japonica (Rice) ORFNames=OJ1705_E12.32 PE=2
Poh0315490.1	77	63	84	143	132	148	2.62227e-11	up	1.33974	Aquaporin NIP1-1 NOD26-like intrinsic protein 1-1 OsNIP1;1 OS=Oryza sativa subsp. japonica (Rice) ORFNames=OJ1705_E12.32 PE=2
Poh0080520.1	53882	57555	53275	97324	90880	93784	1.42968e-128	up	1.19813	Aquaporin TIP1-3 Gamma-tonoplast intrinsic protein 3 Short=Gamma-TIP3 Tonoplast intrinsic protein 1-3 Short=AtTIP1 OS=Arabidopsis thaliana (Mouse-ear cress) Name=TIP1-3 OrderedLocusNames=At4g01470 ORFNames=F11O4.1 PE=1
Poh0252100.1	11754	13049	11929	20841	19315	20031	1.29451e-92	up	1.13466	Aquaporin TIP1-3 Gamma-tonoplast intrinsic protein 3 Short=Gamma-TIP3 Tonoplast intrinsic protein 1-3 Short=AtTIP1 OS=Arabidopsis thaliana (Mouse-ear cress) Name=TIP1-3 OrderedLocusNames=At4g01470 ORFNames=F11O4.1 PE=1
Poh0207360.1	77	90	56	32	27	18	0.000980802	down	-1.11354	Aquaporin TIP4-3 Tonoplast intrinsic protein 4-3 ZmTIP4-3 ZmTIP4;3 OS=Zea mays (Maize) Name=TIP4-3 PE=2
Poh0029290.1	227	165	183	73	56	62	1.86033e-08	down	-1.16745	ARM repeat superfamily protein
Poh0364740.1	174	172	143	47	49	45	4.09251e-10	down	-1.3708	ARM repeat superfamily protein
Poh0349760.1	376	361	357	118	95	112	2.13594e-19	down	-1.32868	Aspartate--tRNA ligase, chloroplastic/mitochondrial {ECO:0000305} EC=6.1.1.12 {ECO:0000305} Aspartyl-tRNA synthetase {ECO:0000305} Short=AspRS {ECO:0000305} OS=Arabidopsis thaliana (Mouse-ear cress) ORFNames=T16L1.250 {ECO:0000312|EMBL:CAA20589.1} PE=2
Poh0245190.1	0	0	1	15	17	17	1.70835e-05	up	5.93459	Aspartic proteinase CDR1 EC=3.4.23.- Protein CONSTITUTIVE DISEASE RESISTANCE 1 Precursor OS=Arabidopsis thaliana (Mouse-ear cress) Name=CDR1 OrderedLocusNames=At5g33340 ORFNames=F19N2.60 PE=1
Poh0060620.1	540	465	529	3445	3080	3369	0	up	3.11186	Aspartic proteinase nepenthesin-1 EC=3.4.23.12 Nepenthesin-I Precursor OS=Nepenthes gracilis (Slender pitcher plant) Name=nep1 PE=1
Poh0221210.1	62	46	41	420	385	384	9.52957e-92	up	3.41918	Aspartic proteinase nepenthesin-1 EC=3.4.23.12 Nepenthesin-I Precursor OS=Nepenthes gracilis (Slender pitcher plant) Name=nep1 PE=1
Poh0172460.1	1495	1698	1755	536	498	517	3.91167e-45	down	-1.25232	Aspartic proteinase nepenthesin-2 EC=3.4.23.12 Nepenthesin-II Precursor OS=Nepenthes gracilis (Slender pitcher plant) Name=nep2 PE=1
Poh0298550.1	32	24	23	68	52	59	4.41708e-07	up	1.60256	Aspartic proteinase nepenthesin-2 EC=3.4.23.12 Nepenthesin-II Precursor OS=Nepenthes gracilis (Slender pitcher plant) Name=nep2 PE=1
Poh0354630.1	9657	10749	10615	3705	3321	3448	5.46357e-75	down	-1.14515	Aspartic proteinase nepenthesin-2 EC=3.4.23.12 Nepenthesin-II Precursor OS=Nepenthes gracilis (Slender pitcher plant) Name=nep2 PE=1
Poh0055530.1	303	295	331	1321	1364	1290	1.98556e-181	up	2.51944	Aspartic proteinase-like protein 2 EC=3.4.23.- Precursor OS=Arabidopsis thaliana (Mouse-ear cress) OrderedLocusNames=At1g65240 ORFNames=T23K8.15 PE=1
Poh0160780.1	101	89	75	33	28	20	2.21073e-05	down	-1.28881	Aspartic proteinase-like protein 2 EC=3.4.23.- Precursor OS=Arabidopsis thaliana (Mouse-ear cress) OrderedLocusNames=At1g65240 ORFNames=T23K8.15 PE=1
Poh0226510.1	7	15	6	211	193	189	8.27629e-51	up	4.82645	Aspartic proteinase-like protein 2 EC=3.4.23.- Precursor OS=Arabidopsis thaliana (Mouse-ear cress) OrderedLocusNames=At1g65240 ORFNames=T23K8.15 PE=1
Poh0299150.1	282	238	228	83	104	77	1.86991e-09	down	-1.07914	Aspartic proteinase-like protein 2 EC=3.4.23.- Precursor OS=Arabidopsis thaliana (Mouse-ear cress) OrderedLocusNames=At1g65240 ORFNames=T23K8.15 PE=1
Poh0322370.1	1590	1825	1527	2956	2845	2767	1.79411e-67	up	1.21619	Aspartic proteinase-like protein 2 EC=3.4.23.- Precursor OS=Arabidopsis thaliana (Mouse-ear cress) OrderedLocusNames=At1g65240 ORFNames=T23K8.15 PE=1
Poh0328840.1	40	34	39	9	15	15	0.0155521	down	-1.10927	Aspartyl protease
Poh0363060.1	511	447	557	3579	3340	3388	0	up	3.18798	At5g48480
Poh0189080.1	79	76	113	131	139	135	1.1787e-06	up	1.01692	AT-hook motif nuclear-localized protein 24 {ECO:0000312|EMBL:FAA00295.1} OS=Arabidopsis thaliana (Mouse-ear cress) ORFNames=T12H17.200 {ECO:0000312|EMBL:CAA16566.1} PE=2
Poh0193810.1	264	287	304	452	427	502	1.35793e-20	up	1.11481	AT-hook motif nuclear-localized protein 24 {ECO:0000312|EMBL:FAA00295.1} OS=Arabidopsis thaliana (Mouse-ear cress) ORFNames=T12H17.200 {ECO:0000312|EMBL:CAA16566.1} PE=2
Poh0135050.1	209	213	220	81	87	70	2.81938e-08	down	-1.01019	ATP phosphoribosyltransferase 1, chloroplastic Short=ATP-PRTase 1 Short=AtATP-PRT1 EC=2.4.2.17 Precursor OS=Arabidopsis thaliana (Mouse-ear cress) Name=HISN1A OrderedLocusNames=At1g58080 ORFNames=T15M6.9 PE=1
Poh0102500.1	282	240	233	439	508	424	4.7793e-26	up	1.28405	ATPase ARSA2 {ECO:0000305} Short=Cr-ArsA2 {ECO:0000303|PubMed:28382961} EC=3.6.-.- {ECO:0000305} Arsenical pump-driving ATPase homolog 2 {ECO:0000305} Arsenite-stimulated ATPase homolog 2 {ECO:0000305} OS=Chlamydomonas reinhardtii (Chlamydomonas smithii) ORFNames=CHLREDRAFT_102612 {ECO:0000312|EMBL:EDP03358.1} PE=1
Poh0100750.1	237	229	228	71	89	90	4.75157e-09	down	-1.0487	ATP-citrate synthase alpha chain protein 1 Short=ATP-citrate synthase A-1 EC=2.3.3.8 ATP-citrate lyase A-1 Citrate cleavage enzyme A-1 OS=Arabidopsis thaliana (Mouse-ear cress) Name=ACLA-1 OrderedLocusNames=At1g10670 ORFNames=F20B24.11 PE=1
Poh0150690.1	1115	1086	1085	368	351	371	1.07123e-39	down	-1.16922	ATP-citrate synthase beta chain protein 2 Short=ATP-citrate synthase B-2 EC=2.3.3.8 ATP-citrate lyase B-2 Citrate cleavage enzyme B-2 OS=Arabidopsis thaliana (Mouse-ear cress) Name=ACLB-2 OrderedLocusNames=At5g49460 ORFNames=K7J8.14 PE=1
Poh0359020.1	292	267	296	85	108	105	3.58685e-11	down	-1.09675	ATP-citrate synthase beta chain protein 2 Short=ATP-citrate synthase B-2 EC=2.3.3.8 ATP-citrate lyase B-2 Citrate cleavage enzyme B-2 OS=Arabidopsis thaliana (Mouse-ear cress) Name=ACLB-2 OrderedLocusNames=At5g49460 ORFNames=K7J8.14 PE=1
Poh0151150.1	282	276	215	475	378	390	1.99925e-17	up	1.10726	ATP-dependent (S)-NAD(P)H-hydrate dehydratase {ECO:0000255|HAMAP-Rule:MF_03157} EC=4.2.1.93 {ECO:0000255|HAMAP-Rule:MF_03157} ATP-dependent NAD(P)HX dehydratase {ECO:0000255|HAMAP-Rule:MF_03157} OS=Physcomitrella patens subsp. patens (Moss) ORFNames=PHYPADRAFT_121160 PE=3
Poh0114660.1	243	218	205	661	641	663	2.56449e-77	up	1.98437	ATP-dependent 6-phosphofructokinase 4, chloroplastic {ECO:0000255|HAMAP-Rule:MF_03186} Short=ATP-PFK 4 {ECO:0000255|HAMAP-Rule:MF_03186} Short=Phosphofructokinase 4 {ECO:0000255|HAMAP-Rule:MF_03186} EC=2.7.1.11 {ECO:0000255|HAMAP-Rule:MF_03186} Phosphohexokinase 4 {ECO:0000255|HAMAP-Rule:MF_03186} Precursor OS=Arabidopsis thaliana (Mouse-ear cress) OrderedLocusNames=At5g61580 ORFNames=K11J9.3 PE=1
Poh0266540.1	97	103	106	50	29	33	0.00018654	down	-1.03106	ATP-dependent 6-phosphofructokinase 5, chloroplastic {ECO:0000255|HAMAP-Rule:MF_03186} Short=ATP-PFK 5 {ECO:0000255|HAMAP-Rule:MF_03186} Short=Phosphofructokinase 5 {ECO:0000255|HAMAP-Rule:MF_03186} EC=2.7.1.11 {ECO:0000255|HAMAP-Rule:MF_03186} Phosphohexokinase 5 {ECO:0000255|HAMAP-Rule:MF_03186} Precursor OS=Arabidopsis thaliana (Mouse-ear cress) OrderedLocusNames=At2g22480 ORFNames=F14M13.12 P…
Poh0299620.1	551	541	519	872	771	794	1.71779e-31	up	1.01922	ATP-dependent 6-phosphofructokinase 5, chloroplastic {ECO:0000255|HAMAP-Rule:MF_03186} Short=ATP-PFK 5 {ECO:0000255|HAMAP-Rule:MF_03186} Short=Phosphofructokinase 5 {ECO:0000255|HAMAP-Rule:MF_03186} EC=2.7.1.11 {ECO:0000255|HAMAP-Rule:MF_03186} Phosphohexokinase 5 {ECO:0000255|HAMAP-Rule:MF_03186} Precursor OS=Arabidopsis thaliana (Mouse-ear cress) OrderedLocusNames=At2g22480 ORFNames=F14M13.12 P…
Poh0012360.1	203	197	209	502	537	417	3.01481e-42	up	1.67845	ATP-dependent 6-phosphofructokinase 6 {ECO:0000255|HAMAP-Rule:MF_03186} Short=ATP-PFK 6 {ECO:0000255|HAMAP-Rule:MF_03186} Short=Phosphofructokinase 6 {ECO:0000255|HAMAP-Rule:MF_03186} EC=2.7.1.11 {ECO:0000255|HAMAP-Rule:MF_03186} Phosphohexokinase 6 {ECO:0000255|HAMAP-Rule:MF_03186} OS=Arabidopsis thaliana (Mouse-ear cress) OrderedLocusNames=At4g32840 ORFNames=T16I18.50 PE=1
Poh0024600.1	293	246	275	89	86	83	1.9936e-13	down	-1.23524	ATP-dependent DNA helicase MER3 homolog {ECO:0000305} EC=3.6.4.12 {ECO:0000305} Protein RICE MEIOTIC CROSSOVER 1 {ECO:0000303|PubMed:19470578} OS=Oryza sativa subsp. japonica (Rice) LOC_Os02g40450 {ECO:0000305} PE=2
Poh0281990.1	46	61	71	26	13	24	0.00461218	down	-1.079	ATP-dependent DNA helicase MER3 homolog {ECO:0000305} EC=3.6.4.12 {ECO:0000305} Protein RICE MEIOTIC CROSSOVER 1 {ECO:0000303|PubMed:19470578} OS=Oryza sativa subsp. japonica (Rice) LOC_Os02g40450 {ECO:0000305} PE=2
Poh0310760.1	113	117	132	47	33	41	4.02499e-06	down	-1.16031	ATP-dependent DNA helicase Q-like 4A EC=3.6.4.12 RecQ-like protein 4A Short=AtRecQ4A Short=AtRecQl4A SGS1-like protein Short=AtSGS1 OS=Arabidopsis thaliana (Mouse-ear cress) OrderedLocusNames=At1g10930 ORFNames=T19D16.15 PE=2
Poh0003080.1	19	26	48	5	5	2	0.00014083	down	-2.54059	ATP-dependent DNA helicase Q-like 5 EC=3.6.4.12 RecQ-like protein 5 Short=AtRecQ5 Short=AtRecQl5 OS=Arabidopsis thaliana (Mouse-ear cress) ORFNames=F28L5.4 PE=2
Poh0017860.1	79	55	69	18	14	15	3.60184e-06	down	-1.68861	ATP-dependent DNA helicase Q-like 5 EC=3.6.4.12 RecQ-like protein 5 Short=AtRecQ5 Short=AtRecQl5 OS=Arabidopsis thaliana (Mouse-ear cress) ORFNames=F28L5.4 PE=2
Poh0035050.1	51	30	37	15	17	10	0.019987	down	-1.06821	ATP-dependent DNA helicase SRS2-like protein At4g25120 EC=3.6.4.12 AtSRS2 OS=Arabidopsis thaliana (Mouse-ear cress) Name=SRS2 OrderedLocusNames=At4g25120 ORFNames=F13M23.260 PE=1
Poh0012790.1	58	53	62	25	17	18	0.00225371	down	-1.1078	ATP-dependent helicase hrq1
Poh0032470.1	129	149	107	46	51	36	8.24294e-06	down	-1.11129	AUGMIN subunit 1 {ECO:0000303|PubMed:22505726} OS=Arabidopsis thaliana (Mouse-ear cress) ORFNames=F13H10.10 {ECO:0000312|EMBL:AAC78538.2} PE=1
Poh0202610.1	56	73	115	29	27	34	0.00300435	down	-1.01928	AUGMIN subunit 1 {ECO:0000303|PubMed:22505726} OS=Arabidopsis thaliana (Mouse-ear cress) ORFNames=F13H10.10 {ECO:0000312|EMBL:AAC78538.2} PE=1
Poh0284320.1	41	27	38	16	12	8	0.0189261	down	-1.13929	AUGMIN subunit 2 {ECO:0000303|PubMed:22505726} OS=Arabidopsis thaliana (Mouse-ear cress) ORFNames=T21L14.8 {ECO:0000312|EMBL:AAL27508.1} PE=1
Poh0253960.1	83	86	66	38	15	33	0.00237566	down	-1.02787	AUGMIN subunit 3 {ECO:0000303|PubMed:22505726} OS=Arabidopsis thaliana (Mouse-ear cress) ORFNames=MJE7.16 {ECO:0000312|EMBL:BAA96972.1} PE=1
Poh0348670.1	262	252	276	97	91	105	1.10045e-09	down	-1.00818	AUGMIN subunit 5 {ECO:0000303|PubMed:22505726} OS=Arabidopsis thaliana (Mouse-ear cress) ORFNames=K15E6.9 {ECO:0000312|EMBL:BAB08644.1} PE=1
Poh0356980.1	180	188	203	67	75	65	8.33392e-08	down	-1.0421	AUGMIN subunit 8 {ECO:0000303|PubMed:22505726} QWRF motif-containing protein 8 {ECO:0000303|PubMed:20978221} ROP1 enhancer 2 {ECO:0000303|PubMed:23735294} OS=Arabidopsis thaliana (Mouse-ear cress) ORFNames=T10C21.60 {ECO:0000312|EMBL:CAB52444.1} PE=1
Poh0077940.1	33	20	19	71	87	77	2.32264e-12	up	2.13199	Aureusidin synthase Short=AmAS1 EC=1.21.3.6 {ECO:0000269|PubMed:11073455, ECO:0000269|PubMed:11418122} OS=Antirrhinum majus (Garden snapdragon) Name=AS1 PE=1
Poh0096330.1	238	251	193	612	574	518	7.96211e-51	up	1.74309	Autophagy-related protein 18d Short=AtATG18d OS=Arabidopsis thaliana (Mouse-ear cress) Name=ATG18D OrderedLocusNames=At3g56440 ORFNames=T5P19_90 PE=2
Poh0271620.1	52	37	66	153	145	118	1.0104e-15	up	1.84352	Autophagy-related protein 18d Short=AtATG18d OS=Arabidopsis thaliana (Mouse-ear cress) Name=ATG18D OrderedLocusNames=At3g56440 ORFNames=T5P19_90 PE=2
Poh0293680.1	277	324	244	95	92	101	3.76086e-11	down	-1.12916	Aux IAA proteins are short-lived transcriptional factors that function as repressors of early auxin response genes at low auxin concentrations
Poh0242080.1	1241	1294	1163	423	385	365	2.41989e-44	down	-1.23468	Auxin response factor 5 OS=Oryza sativa subsp. japonica (Rice) ORFNames=OJ1679_B08.29, OsJ_005181 PE=2
Poh0044440.1	519	544	555	155	205	166	3.07377e-20	down	-1.19833	Auxin response factor 6 OS=Arabidopsis thaliana (Mouse-ear cress) Name=ARF6 OrderedLocusNames=At1g30330 ORFNames=T4K22.6 PE=1
Poh0218170.1	2337	2578	2095	779	763	750	3.49383e-49	down	-1.18976	Auxin response factor 6 OS=Arabidopsis thaliana (Mouse-ear cress) Name=ARF6 OrderedLocusNames=At1g30330 ORFNames=T4K22.6 PE=1
Poh0323510.1	4669	5357	4365	1956	1712	1605	4.20954e-39	down	-1.02744	Auxin transporter protein 1 Auxin influx carrier protein 1 Polar auxin transport inhibitor-resistant protein 1 OS=Arabidopsis thaliana (Mouse-ear cress) ORFNames=F16M14.5 PE=1
Poh0348320.1	797	868	751	329	264	252	3.46237e-23	down	-1.09482	Auxin transporter protein 1 Auxin influx carrier protein 1 Polar auxin transport inhibitor-resistant protein 1 OS=Arabidopsis thaliana (Mouse-ear cress) ORFNames=F16M14.5 PE=1
Poh0240070.1	28	22	26	73	75	57	1.19214e-09	up	1.85248	Auxin-binding protein T85 Short=ABP Precursor OS=Nicotiana tabacum (Common tobacco) Name=T85 PE=3
Poh0352510.1	23	20	19	29	46	50	0.000201721	up	1.43964	auxin-induced protein
Poh0265150.1	1108	1246	1155	2378	2235	2101	3.95291e-84	up	1.35735	Auxin-induced protein 5NG4 OS=Pinus taeda (Loblolly pine) PE=2
Poh0334710.1	1	1	1	13	17	20	1.93516e-05	up	4.48569	Auxin-responsive protein SAUR71 {ECO:0000305} Protein SMALL AUXIN UP RNA 71 {ECO:0000303|PubMed:12036261} OS=Arabidopsis thaliana (Mouse-ear cress) T6H22.5 {ECO:0000312|EMBL:AAF02834.1} PE=2
Poh0006230.1	455	624	385	4722	4735	4321	4.22306e-69	up	3.65728	AWPM-19-like membrane family protein
Poh0108740.1	983	1231	892	13618	13574	12714	3.48153e-194	up	4.10618	AWPM-19-like membrane family protein
Poh0205160.1	86	51	81	22	27	30	0.00228958	down	-1.03951	B3 domain-containing protein
Poh0239630.1	30	28	26	7	7	11	0.0154506	down	-1.32255	B3 domain-containing protein At3g19184 OS=Arabidopsis thaliana (Mouse-ear cress) OrderedLocusNames=At3g19184 ORFNames=MVI11 PE=2
Poh0122820.1	300	345	334	112	129	112	7.34079e-12	down	-1.04957	B3 domain-containing protein Os07g0563300 OS=Oryza sativa subsp. japonica (Rice) ORFNames=OJ1720_F04.105 PE=3
Poh0007820.1	214	254	214	53	73	68	1.03717e-12	down	-1.38957	B3 domain-containing transcription factor ABI3 Protein ABSCISIC ACID-INSENSITIVE 3 OS=Arabidopsis thaliana (Mouse-ear cress) Name=ABI3 OrderedLocusNames=At3g24650 ORFNames=MSD24.2 PE=1
Poh0110160.1	1012	1091	900	290	255	294	2.02331e-41	down	-1.41626	B3 domain-containing transcription factor ABI3 Protein ABSCISIC ACID-INSENSITIVE 3 OS=Arabidopsis thaliana (Mouse-ear cress) Name=ABI3 OrderedLocusNames=At3g24650 ORFNames=MSD24.2 PE=1
Poh0046470.1	54	58	44	280	251	254	4.43936e-53	up	2.75351	BAG family molecular chaperone regulator 6 {ECO:0000303|Ref.3} Bcl-2-associated athanogene 6 {ECO:0000303|Ref.3} CaM-binding protein 1 {ECO:0000303|PubMed:16003391} Cleaved BAG6 {ECO:0000303|PubMed:26739014} OS=Arabidopsis thaliana (Mouse-ear cress) ORFNames=T3F17.11 {ECO:0000312|EMBL:AAC62882.1} PE=1
Poh0216100.1	83	78	66	383	381	370	9.77855e-75	up	2.74374	BAG family molecular chaperone regulator 6 {ECO:0000303|Ref.3} Bcl-2-associated athanogene 6 {ECO:0000303|Ref.3} CaM-binding protein 1 {ECO:0000303|PubMed:16003391} Cleaved BAG6 {ECO:0000303|PubMed:26739014} OS=Arabidopsis thaliana (Mouse-ear cress) ORFNames=T3F17.11 {ECO:0000312|EMBL:AAC62882.1} PE=1
Poh0241660.1	857	908	877	1512	1403	1271	2.31177e-45	up	1.0848	BAG-associated GRAM protein 1 {ECO:0000303|PubMed:26739014} OS=Arabidopsis thaliana (Mouse-ear cress) ORFNames=T16L24.21 {ECO:0000312|EMBL:CAB75463.1} PE=1
Poh0371780.1	18	14	19	30	26	35	0.0036391	up	1.25912	basic helix-loop-helix protein
Poh0135780.1	323	287	290	767	713	771	1.21002e-69	up	1.7458	Basic helix-loop-helix protein A OS=Pisum sativum (Garden pea) Name=BHLH PE=3
Poh0167760.1	130	90	101	292	244	335	1.64209e-27	up	1.86541	Basic helix-loop-helix protein A OS=Pisum sativum (Garden pea) Name=BHLH PE=3
Poh0160620.1	24	31	55	10	7	3	0.000357191	down	-2.04772	Basic leucine zipper 19 Short=OsbZIP19 Short=bZIP protein 19 OS=Oryza sativa subsp. japonica (Rice) ORFNames=OSJNBa0090H18.24 PE=2
Poh0266080.1	52	26	36	7	7	4	5.17647e-05	down	-2.24059	Basic leucine zipper 19 Short=OsbZIP19 Short=bZIP protein 19 OS=Oryza sativa subsp. japonica (Rice) ORFNames=OSJNBa0090H18.24 PE=2
Poh0298980.1	233	229	234	55	60	66	4.84562e-16	down	-1.51958	Basic leucine zipper 19 Short=OsbZIP19 Short=bZIP protein 19 OS=Oryza sativa subsp. japonica (Rice) ORFNames=OSJNBa0090H18.24 PE=2
Poh0079660.1	130	150	162	16	19	18	4.94487e-20	down	-2.63833	Basic leucine zipper 2 Short=OsbZIP02 Short=bZIP protein 2 OS=Oryza sativa subsp. japonica (Rice) ORFNames=P0031E09.34 PE=2
Poh0201450.1	1418	1442	1549	596	502	462	1.81746e-32	down	-1.07913	Basic leucine zipper 63 Short=AtbZIP63 Short=bZIP protein 63 Basic leucine zipper OPAQUE 2 homolog 3 Short=Basic leucine zipper O2 homolog 3 OS=Arabidopsis thaliana (Mouse-ear cress) ORFNames=T32B20.4 PE=1
Poh0207900.1	2293	2372	2303	790	632	662	1.26477e-63	down	-1.32045	B-box zinc finger protein 18 {ECO:0000303|PubMed:19920209} Protein DOUBLE B-BOX 1A {ECO:0000303|PubMed:20872270} Protein SALT TOLERANCE HOMOLOG 4 OS=Arabidopsis thaliana (Mouse-ear cress) ORFNames=F3K23.8 PE=1
Poh0334400.1	8	5	5	18	20	18	0.000759411	up	2.06167	Belongs to the acylphosphatase family
Poh0062430.1	171	213	232	59	53	46	3.16794e-13	down	-1.54368	Belongs to the carbohydrate kinase PfkB family
Poh0220080.1	246	279	229	71	84	71	2.40686e-13	down	-1.31522	Belongs to the carbohydrate kinase PfkB family
Poh0039230.1	163	148	139	758	783	679	5.49899e-127	up	2.72483	Belongs to the chalcone isomerase family
Poh0178020.1	60	50	84	218	231	203	1.61364e-29	up	2.16954	Belongs to the chalcone isomerase family
Poh0164080.1	146	223	158	37	32	39	5.22452e-14	down	-1.86422	Belongs to the CTL (choline transporter-like) family
Poh0299740.1	91	95	80	296	261	245	1.61772e-36	up	2.01359	Belongs to the CTL (choline transporter-like) family
Poh0299780.1	22	30	32	50	50	34	0.00221353	up	1.09198	Belongs to the CTL (choline transporter-like) family
Poh0342300.1	724	941	786	199	173	205	4.35294e-40	down	-1.66433	Belongs to the CTL (choline transporter-like) family
Poh0062590.1	282	254	282	87	83	85	3.94767e-14	down	-1.25926	Belongs to the eIF-2B alpha beta delta subunits family
Poh0288670.1	290	364	333	558	558	384	1.02946e-13	up	1.0223	Belongs to the eIF-2B alpha beta delta subunits family
Poh0237850.1	137	110	88	193	200	180	2.02765e-11	up	1.19843	Belongs to the glutamine synthetase family
Poh0259240.1	112	162	149	329	312	276	1.14642e-23	up	1.53625	Belongs to the glutamine synthetase family
Poh0183290.1	8	7	8	43	34	37	4.79768e-09	up	2.7306	Belongs to the glycosyl hydrolase 18 family
Poh0182740.1	425	428	468	756	704	717	2.92792e-34	up	1.14245	Belongs to the glycosyl hydrolase 2 family
Poh0251110.1	1260	1262	1287	2786	2529	2700	2.17394e-117	up	1.49558	Belongs to the glycosyl hydrolase 2 family
Poh0199180.1	27	31	17	7	11	6	0.0392042	down	-1.21968	Belongs to the glycosyl hydrolase 43 family
Poh0354150.1	1003	1103	1061	377	315	362	4.37415e-33	down	-1.16532	Belongs to the glycosyl hydrolase 5 (cellulase A) family
Poh0027720.1	45	45	58	18	19	16	0.00685493	down	-1.06107	Belongs to the histidine acid phosphatase family
Poh0077540.1	451	446	454	2086	2073	1819	1.92041e-238	up	2.56699	Belongs to the histidine acid phosphatase family
Poh0253840.1	340	371	286	1722	1844	1661	9.22615e-215	up	2.81351	Belongs to the histidine acid phosphatase family
Poh0279110.1	239	224	190	555	571	560	1.27135e-56	up	1.79223	Belongs to the histidine acid phosphatase family
Poh0303620.1	149	180	154	421	417	456	3.00693e-46	up	1.8452	Belongs to the histidine acid phosphatase family
Poh0080010.1	15	38	17	49	31	53	0.00109933	up	1.34934	Belongs to the iron ascorbate-dependent oxidoreductase family
Poh0036770.1	4520	4414	4479	11807	12175	11324	3.36692e-289	up	1.81868	Belongs to the peroxisomal membrane protein PXMP2 4 family
Poh0175490.1	1192	1222	1202	2787	2738	2714	1.1743e-152	up	1.61054	Belongs to the peroxisomal membrane protein PXMP2 4 family
Poh0298770.1	106	108	112	275	287	213	4.46104e-25	up	1.66963	Belongs to the peroxisomal membrane protein PXMP2 4 family
Poh0138540.1	6	5	5	26	23	36	4.47056e-07	up	2.83577	Belongs to the plant LTP family
Poh0038030.1	94	76	75	28	27	30	0.000252188	down	-1.10311	Belongs to the TRAFAC class myosin-kinesin ATPase superfamily. Kinesin family
Poh0044970.1	156	158	172	703	689	711	5.10871e-115	up	2.536	benzodiazepine receptor activity
Poh0217660.1	641	736	627	3119	2882	2739	2.58319e-261	up	2.54623	benzodiazepine receptor activity
Poh0276090.1	2213	2221	2176	6124	5829	5966	1.44531e-268	up	1.86136	benzodiazepine receptor activity
Poh0301100.1	217	230	220	806	800	837	1.52188e-113	up	2.29602	benzodiazepine receptor activity
Poh0320470.1	1995	2188	2280	26483	23872	22895	0	up	3.92275	benzodiazepine receptor activity
Poh0320480.1	1288	1455	1375	15926	15253	15141	0	up	3.91355	benzodiazepine receptor activity
Poh0339610.1	232	253	278	3656	2243	2107	2.09635e-48	up	3.8055	benzodiazepine receptor activity
Poh0049040.1	26	20	8	47	54	54	3.36962e-07	up	1.949	Berberine bridge enzyme-like 23 {ECO:0000303|PubMed:26037923} Short=AtBBE-like 23 {ECO:0000303|PubMed:26037923} EC=1.1.1.- {ECO:0000250|UniProtKB:O64743} Precursor OS=Arabidopsis thaliana (Mouse-ear cress) ORFNames=K9L2.15 {ECO:0000312|EMBL:BAB10121.1} PE=2
Poh0213390.1	17	9	15	74	62	66	1.03443e-14	up	2.72259	Berberine bridge enzyme-like 4 {ECO:0000303|PubMed:26037923} Short=AtBBE-like 4 {ECO:0000303|PubMed:26037923} EC=1.1.1.- {ECO:0000250|UniProtKB:O64743} Flavin-dependent oxidoreductase FOX2 {ECO:0000303|PubMed:26352477} EC=1.-.-.- {ECO:0000305} Precursor OS=Arabidopsis thaliana (Mouse-ear cress) ORFNames=T1K7.23 {ECO:0000312|EMBL:AAF98577.1} PE=2
Poh0063240.1	13	18	12	57	54	49	2.85618e-10	up	2.31734	Bergaptol O-methyltransferase {ECO:0000312|EMBL:BAF81987.1} Short=BMT {ECO:0000303|PubMed:18974989} EC=2.1.1.69 OS=Glehnia littoralis (Beach silvertop) (Phellopterus littoralis) Name=BMT {ECO:0000312|EMBL:BAF81987.1} PE=1
Poh0030390.1	4	5	3	23	29	34	5.85699e-08	up	3.26823	BEST Arabidopsis thaliana protein match is
Poh0136230.1	97	117	72	44	30	27	0.00033486	down	-1.08109	BEST Arabidopsis thaliana protein match is
Poh0160790.1	211	294	236	446	449	413	5.19144e-22	up	1.24143	BEST Arabidopsis thaliana protein match is
Poh0199970.1	5	3	2	43	52	41	4.41196e-13	up	4.18915	BEST Arabidopsis thaliana protein match is
Poh0299160.1	996	1053	870	1819	1930	1722	9.27607e-65	up	1.32933	BEST Arabidopsis thaliana protein match is
Poh0043410.1	198	200	230	83	67	71	1.00495e-08	down	-1.08612	BEST Arabidopsis thaliana protein match is 3'-5' exonuclease domain-containing protein K homology domain-containing protein KH domain-containing protein (TAIR AT2G25910.2)
Poh0248730.1	195	166	201	56	64	43	1.21965e-10	down	-1.36483	BEST Arabidopsis thaliana protein match is Leucine-rich repeat (LRR) family protein (TAIR
Poh0272980.1	112	111	75	30	34	32	2.56609e-05	down	-1.20914	BEST Arabidopsis thaliana protein match is nucleolar protein
Poh0063470.1	123	112	111	40	39	49	5.13855e-05	down	-1.01025	BEST Arabidopsis thaliana protein match is Protein of
Poh0038040.1	81	130	92	156	177	187	1.40843e-09	up	1.2033	BEST Arabidopsis thaliana protein match is Uncharacterised conserved protein UCP015417, vWA (TAIR
Poh0176810.1	46	43	42	105	81	108	1.44368e-10	up	1.5895	BEST Arabidopsis thaliana protein match is Uncharacterised conserved protein UCP015417, vWA (TAIR
Poh0042890.1	24	14	22	39	25	32	0.0100991	up	1.09906	Beta carbonic anhydrase 2, chloroplastic Short=AtbCA2 Short=AtbetaCA2 EC=4.2.1.1 Beta carbonate dehydratase 2 Precursor OS=Arabidopsis thaliana (Mouse-ear cress) ORFNames=T9L3.40 PE=1
Poh0012820.1	997	978	845	1676	1692	1508	5.92741e-56	up	1.2126	Beta-amylase 1, chloroplastic EC=3.2.1.2 1,4-alpha-D-glucan maltohydrolase Beta-amylase 7 Thioredoxin-regulated beta-amylase Short=TR-BAMY Precursor OS=Arabidopsis thaliana (Mouse-ear cress) ORFNames=F14O13.12 PE=1
Poh0115120.1	2540	2689	2550	4797	4490	4325	1.97307e-105	up	1.22882	Beta-amylase 1, chloroplastic EC=3.2.1.2 1,4-alpha-D-glucan maltohydrolase Beta-amylase 7 Thioredoxin-regulated beta-amylase Short=TR-BAMY Precursor OS=Arabidopsis thaliana (Mouse-ear cress) ORFNames=F14O13.12 PE=1
Poh0181820.1	884	905	915	1786	1691	1718	8.88464e-87	up	1.36421	Beta-amylase 2, chloroplastic EC=3.2.1.2 1,4-alpha-D-glucan maltohydrolase Beta-amylase 9 Precursor OS=Arabidopsis thaliana (Mouse-ear cress) ORFNames=F6N23.1 PE=1
Poh0250540.1	6708	6217	6405	12274	11679	11832	7.72837e-154	up	1.31115	Beta-amylase 2, chloroplastic EC=3.2.1.2 1,4-alpha-D-glucan maltohydrolase Beta-amylase 9 Precursor OS=Arabidopsis thaliana (Mouse-ear cress) ORFNames=F6N23.1 PE=1
Poh0302600.1	40	35	45	89	63	76	1.03107e-06	up	1.34658	Beta-amylase 2, chloroplastic EC=3.2.1.2 1,4-alpha-D-glucan maltohydrolase Beta-amylase 9 Precursor OS=Arabidopsis thaliana (Mouse-ear cress) ORFNames=F6N23.1 PE=1
Poh0303210.1	26	26	38	10	5	10	0.00908234	down	-1.42786	Beta-amylase 2, chloroplastic EC=3.2.1.2 1,4-alpha-D-glucan maltohydrolase Beta-amylase 9 Precursor OS=Arabidopsis thaliana (Mouse-ear cress) ORFNames=F6N23.1 PE=1
Poh0090420.1	143	90	91	297	341	263	5.24143e-28	up	1.89927	Beta-carotene hydroxylase 2, chloroplastic EC=1.14.13.129 Precursor; Fragment OS=Capsicum annuum (Bell pepper) Name=CA2 PE=2
Poh0026200.1	1072	944	976	3322	3224	3151	1.39029e-239	up	2.1191	Beta-fructofuranosidase, soluble isoenzyme I EC=3.2.1.26 Invertase Saccharase Sucrose hydrolase Precursor OS=Daucus carota (Wild carrot) Name=INV*DC4 PE=1
Poh0068100.1	468	589	468	1638	1746	1462	1.2506e-108	up	2.08969	Beta-fructofuranosidase, soluble isoenzyme I EC=3.2.1.26 Invertase Saccharase Sucrose hydrolase Precursor OS=Daucus carota (Wild carrot) Name=INV*DC4 PE=1
Poh0283590.1	64	71	62	272	280	232	4.48899e-45	up	2.41414	Beta-fructofuranosidase, soluble isoenzyme I EC=3.2.1.26 Invertase Saccharase Sucrose hydrolase Precursor OS=Daucus carota (Wild carrot) Name=INV*DC4 PE=1
Poh0304260.1	20	7	16	57	78	65	4.73285e-13	up	2.64232	Beta-fructofuranosidase, soluble isoenzyme I EC=3.2.1.26 Invertase Saccharase Sucrose hydrolase Precursor OS=Daucus carota (Wild carrot) Name=INV*DC4 PE=1
Poh0374140.1	906	677	563	223	202	221	2.19941e-19	down	-1.30646	Beta-fructofuranosidase, soluble isoenzyme I EC=3.2.1.26 Invertase Saccharase Sucrose hydrolase Precursor OS=Daucus carota (Wild carrot) Name=INV*DC4 PE=1
Poh0124110.1	2801	3266	2806	854	857	835	3.26714e-72	down	-1.37866	Beta-galactosidase 17 Short=Lactase 17 EC=3.2.1.23 Precursor OS=Arabidopsis thaliana (Mouse-ear cress) Name=BGAL17 OrderedLocusNames=At1g72990 ORFNames=F3N23.19 PE=2
Poh0228900.1	1698	1759	1562	491	464	397	9.65579e-66	down	-1.47082	Beta-galactosidase 17 Short=Lactase 17 EC=3.2.1.23 Precursor OS=Arabidopsis thaliana (Mouse-ear cress) Name=BGAL17 OrderedLocusNames=At1g72990 ORFNames=F3N23.19 PE=2
Poh0211130.1	265	219	196	103	79	71	1.65541e-07	down	-1.00491	Beta-glucosidase 4 Short=Os1bglu4 EC=3.2.1.21 OS=Oryza sativa subsp. japonica (Rice) ORFNames=OsJ_04409, P0506A10.5, P0674H09.22 PE=2
Poh0235030.1	247	258	245	85	92	82	4.84775e-11	down	-1.11153	Beta-hexosaminidase 1 EC=3.2.1.52 Beta-GlcNAcase 1 Beta-N-acetylhexosaminidase 1 Beta-hexosaminidase 2 Short=AtHEX2 N-acetyl-beta-glucosaminidase 1 Precursor OS=Arabidopsis thaliana (Mouse-ear cress) ORFNames=T26I12.140 PE=1
Poh0347410.1	69	80	77	395	307	288	3.07654e-53	up	2.55028	Beta-lactamase
Poh0131290.1	318	369	333	1002	987	828	6.30557e-81	up	1.88631	Beta-lactamase superfamily domain
Poh0330710.1	153	139	158	400	400	387	5.64789e-46	up	1.82163	Beta-lactamase superfamily domain
Poh0059690.1	5	11	11	46	40	21	1.09691e-06	up	2.40063	bHLH-MYC and R2R3-MYB transcription factors N-terminal
Poh0115920.1	2	9	10	85	105	111	2.24829e-26	up	4.26518	bHLH-MYC and R2R3-MYB transcription factors N-terminal
Poh0251140.1	35	59	51	151	142	117	6.09101e-17	up	1.91884	bHLH-MYC and R2R3-MYB transcription factors N-terminal
Poh0233210.1	307	334	260	578	605	566	1.91088e-36	up	1.38027	BI1-like protein Protein LIFEGUARD 5 {ECO:0000303|PubMed:23888068} Short=AtLFG5 {ECO:0000303|PubMed:23888068} OS=Arabidopsis thaliana (Mouse-ear cress) FCAALL.58 {ECO:0000312|EMBL:CAB78589.1} PE=2
Poh0131210.1	117	61	62	142	143	151	2.48325e-08	up	1.28786	Bifunctional levopimaradiene synthase, chloroplastic Diterpene synthase GbTPS-Lev Levopimaradiene synthase EC=4.2.3.32 Copalyl diphosphate synthase EC=5.5.1.12 Precursor OS=Ginkgo biloba (Ginkgo) (Maidenhair tree) Name=LPS PE=1
Poh0330630.1	10	7	15	25	20	33	0.0008425	up	1.70901	Bifunctional levopimaradiene synthase, chloroplastic Diterpene synthase GbTPS-Lev Levopimaradiene synthase EC=4.2.3.32 Copalyl diphosphate synthase EC=5.5.1.12 Precursor OS=Ginkgo biloba (Ginkgo) (Maidenhair tree) Name=LPS PE=1
Poh0197110.1	5245	4966	4976	1344	1352	1312	3.28821e-149	down	-1.4991	Bifunctional nuclease 1 Short=AtBBD1 EC=3.1.-.- OS=Arabidopsis thaliana (Mouse-ear cress) Name=BBD1 OrderedLocusNames=At1g75380 ORFNames=F1B16.9, F1B16_15 PE=2
Poh0029410.1	99	138	131	223	212	204	3.97409e-13	up	1.21693	Bifunctional protein FolD 4, chloroplastic Protein EMBRYO DEFECTIVE 3127 Tetrahydrofolate dehydrogenase/cyclohydrolase 4 Methylenetetrahydrofolate dehydrogenase EC=1.5.1.5 Methenyltetrahydrofolate cyclohydrolase EC=3.5.4.9 Precursor OS=Arabidopsis thaliana (Mouse-ear cress) ORFNames=F6N23.26 PE=1
Poh0171860.1	112	102	121	47	35	32	1.39138e-05	down	-1.13558	Bifunctional protein FolD 4, chloroplastic Protein EMBRYO DEFECTIVE 3127 Tetrahydrofolate dehydrogenase/cyclohydrolase 4 Methylenetetrahydrofolate dehydrogenase EC=1.5.1.5 Methenyltetrahydrofolate cyclohydrolase EC=3.5.4.9 Precursor OS=Arabidopsis thaliana (Mouse-ear cress) ORFNames=F6N23.26 PE=1
Poh0232520.1	364	353	362	115	115	134	4.16197e-15	down	-1.14409	Bifunctional UDP-glucose 4-epimerase and UDP-xylose 4-epimerase 1 EC=5.1.3.2 EC=5.1.3.5 UDP-D-xylose 4-epimerase UDP-L-arabinose 4-epimerase UDP-galactose 4-epimerase 1 UDP-glucose 4-epimerase 1 Short=AtUGE1 OS=Arabidopsis thaliana (Mouse-ear cress) Name=UGE1 OrderedLocusNames=At1g12780 ORFNames=F13K23.3 PE=1
Poh0302420.1	19	21	24	42	27	30	0.0108546	up	1.04791	Biogenesis of lysosome-related organelles complex 1 subunit 1 Short=BLOC-1 subunit 1 GCN5-like protein 1 Protein RT14 homolog OS=Arabidopsis thaliana (Mouse-ear cress) ORFNames=T09D09.14 PE=1
Poh0024540.1	6360	5938	6336	38831	36319	36522	0	up	3.0053	biological adhesion
Poh0034170.1	337	296	301	1102	1052	1020	1.86188e-131	up	2.18724	biological adhesion
Poh0163310.1	220	211	245	5756	5592	5417	0	up	5.05423	biological adhesion
Poh0204260.1	53	35	42	164	163	133	1.94873e-24	up	2.24478	biological adhesion
Poh0281900.1	1724	1665	1845	12936	12337	12770	0	up	3.2839	biological adhesion
Poh0341450.1	3182	3307	2919	92163	84330	83383	0	up	5.2099	biological adhesion
Poh0158940.1	16	15	25	6	2	7	0.0396075	down	-1.47974	biosynthesis
Poh0027040.1	529	499	479	888	1055	899	1.9531e-45	up	1.33869	Biotin carboxyl carrier protein of acetyl-CoA carboxylase
Poh0284490.1	514	545	479	850	836	790	1.42841e-36	up	1.10935	Biotin carboxyl carrier protein of acetyl-CoA carboxylase
Poh0273220.1	1082	1293	1022	441	399	427	1.0371e-22	down	-1.0001	Brassinosteroid LRR receptor kinase BRL1 {ECO:0000305} EC=2.7.11.1 {ECO:0000305} BRI1-like receptor kinase 1 {ECO:0000303|PubMed:16407447} Precursor OS=Oryza sativa subsp. japonica (Rice) ORFNames=B1043F11.38 {ECO:0000312|EMBL:BAD34326.1} PE=2
Poh0189950.1	578	533	556	1023	1009	887	5.814e-47	up	1.22977	bromo-adjacent homology (BAH) domain-containing protein
Poh0006630.1	209	198	154	305	357	291	2.44869e-16	up	1.18827	BTB/POZ domain
Poh0109130.1	726	913	752	1410	1415	1261	2.3262e-40	up	1.19457	BTB/POZ domain
Poh0289670.1	35	25	20	44	48	33	0.00414869	up	1.06666	BTB/POZ domain and ankyrin repeat-containing protein NPR2 {ECO:0000305} Short=OsNPR2 {ECO:0000303|PubMed:17309686} NPR1 homolog 2 {ECO:0000305} Short=OsNH2 {ECO:0000303|PubMed:15986920} OS=Oryza sativa subsp. japonica (Rice) OSJNBb0053G03.24 {ECO:0000312|EMBL:BAD53355.1} PE=1
Poh0088270.1	11	12	6	26	28	21	0.000478708	up	1.79368	BTB/POZ domain-containing protein At1g67900 OS=Arabidopsis thaliana (Mouse-ear cress) OrderedLocusNames=At1g67900 ORFNames=T23K23.25 PE=1
Poh0140790.1	359	340	324	130	117	129	1.84586e-12	down	-1.02097	BTB/POZ domain-containing protein At1g67900 OS=Arabidopsis thaliana (Mouse-ear cress) OrderedLocusNames=At1g67900 ORFNames=T23K23.25 PE=1
Poh0276030.1	558	630	486	211	191	157	4.1507e-18	down	-1.1612	BTB/POZ domain-containing protein At1g67900 OS=Arabidopsis thaliana (Mouse-ear cress) OrderedLocusNames=At1g67900 ORFNames=T23K23.25 PE=1
Poh0317350.1	1580	1477	1485	522	477	482	5.37128e-51	down	-1.19444	BTB/POZ domain-containing protein At1g67900 OS=Arabidopsis thaliana (Mouse-ear cress) OrderedLocusNames=At1g67900 ORFNames=T23K23.25 PE=1
Poh0107050.1	301	245	244	720	657	700	3.7384e-65	up	1.81792	BTB/POZ domain-containing protein At3g05675 OS=Arabidopsis thaliana (Mouse-ear cress) OrderedLocusNames=At3g05675 ORFNames=F18C1 PE=2
Poh0189940.1	223	295	271	667	688	600	1.16235e-51	up	1.73005	BTB/POZ domain-containing protein At3g05675 OS=Arabidopsis thaliana (Mouse-ear cress) OrderedLocusNames=At3g05675 ORFNames=F18C1 PE=2
Poh0115030.1	330	414	306	100	109	95	8.68108e-17	down	-1.36549	BTB/POZ domain-containing protein At3g56230 OS=Arabidopsis thaliana (Mouse-ear cress) OrderedLocusNames=At3g56230 ORFNames=F18O21_190 PE=2
Poh0154610.1	1736	2005	1665	644	645	627	9.01942e-37	down	-1.07372	BTB/POZ domain-containing protein NPY2 Protein NAKED PINS IN YUC MUTANTS 2 OS=Arabidopsis thaliana (Mouse-ear cress) Name=NPY2 OrderedLocusNames=At2g14820 ORFNames=F26C24.4 PE=2
Poh0215870.1	366	377	294	116	123	103	4.60919e-14	down	-1.17731	BURP domain-containing protein 17 Short=OsBURP17 Precursor OS=Oryza sativa subsp. japonica (Rice) OrderedLocusNames=Os11g0170900, LOC_Os11g06980 ORFNames=OsJ_33118 PE=2
Poh0353460.1	994	1055	913	1561	1657	1553	1.73028e-49	up	1.11095	BZIP transcription factor
Poh0031250.1	1307	1475	1343	298	287	285	1.09528e-85	down	-1.82318	bZIP transcription factor RISBZ3 {ECO:0000305} Rice seed bZIP3 {ECO:0000305} bZIP transcription factor 20 {ECO:0000303|PubMed:18065552} Short=OsbZIP20 {ECO:0000303|PubMed:18065552} OS=Oryza sativa subsp. japonica (Rice) P0006C08.38 {ECO:0000312|EMBL:BAD27900.1} PE=1
Poh0089330.1	379	355	360	1473	1535	1332	3.88576e-177	up	2.4101	C2 and GRAM domain-containing protein At1g03370 OS=Arabidopsis thaliana (Mouse-ear cress) OrderedLocusNames=At1g03370 ORFNames=F15K9.2 PE=2
Poh0334290.1	474	500	427	2472	2398	2110	1.14632e-260	up	2.73834	C2 and GRAM domain-containing protein At1g03370 OS=Arabidopsis thaliana (Mouse-ear cress) OrderedLocusNames=At1g03370 ORFNames=F15K9.2 PE=2
Poh0332590.1	328	364	290	111	155	84	6.11276e-09	down	-1.06674	C2 domain-containing protein
Poh0141350.1	309	288	217	573	526	476	1.0752e-28	up	1.37481	CAAX prenyl protease 1 homolog EC=3.4.24.84 Farnesylated proteins-converting enzyme 1 Short=AtFACE-1 Short=FACE-1 Prenyl protein-specific endoprotease 1 Zinc metalloproteinase Ste24 homolog Short=AtSTE24 OS=Arabidopsis thaliana (Mouse-ear cress) ORFNames=A_IG002N01.21, F2N1.21 PE=1
Poh0316840.1	451	464	446	877	863	813	3.17597e-53	up	1.32962	CAAX prenyl protease 1 homolog EC=3.4.24.84 Farnesylated proteins-converting enzyme 1 Short=AtFACE-1 Short=FACE-1 Prenyl protein-specific endoprotease 1 Zinc metalloproteinase Ste24 homolog Short=AtSTE24 OS=Arabidopsis thaliana (Mouse-ear cress) ORFNames=A_IG002N01.21, F2N1.21 PE=1
Poh0133300.1	125	158	105	612	616	629	6.78452e-96	up	2.68255	Caffeoylshikimate esterase-like
Poh0165080.1	164	168	137	717	693	633	1.10256e-109	up	2.5452	Caffeoylshikimate esterase-like
Poh0029380.1	433	324	344	1769	1768	1676	4.84262e-193	up	2.66655	Calcineurin-like phosphoesterase
Poh0364910.1	84	76	83	428	431	413	5.10709e-86	up	2.81056	Calcineurin-like phosphoesterase
Poh0042350.1	655	658	637	195	194	174	3.47547e-34	down	-1.37027	Calcium sensing receptor, chloroplastic Sulfurtransferase 3 Short=AtStr3 Precursor OS=Arabidopsis thaliana (Mouse-ear cress) ORFNames=MYJ24.5 PE=1
Poh0181270.1	286	270	228	77	83	84	5.53646e-13	down	-1.25963	Calcium sensing receptor, chloroplastic Sulfurtransferase 3 Short=AtStr3 Precursor OS=Arabidopsis thaliana (Mouse-ear cress) ORFNames=MYJ24.5 PE=1
Poh0321700.1	1819	1610	1700	239	226	195	2.68973e-156	down	-2.53641	Calcium sensing receptor, chloroplastic Sulfurtransferase 3 Short=AtStr3 Precursor OS=Arabidopsis thaliana (Mouse-ear cress) ORFNames=MYJ24.5 PE=1
Poh0340940.1	1156	1177	1129	200	222	181	5.11396e-96	down	-2.09924	Calcium sensing receptor, chloroplastic Sulfurtransferase 3 Short=AtStr3 Precursor OS=Arabidopsis thaliana (Mouse-ear cress) ORFNames=MYJ24.5 PE=1
Poh0002400.1	11	14	15	167	157	139	1.88654e-41	up	3.95361	Calcium-binding EF-hand family protein
Poh0018570.1	128	137	146	1660	1335	1300	2.83868e-247	up	3.80506	Calcium-binding EF-hand family protein
Poh0063700.1	286	257	279	1369	1422	1351	1.24549e-214	up	2.75589	Calcium-binding EF-hand family protein
Poh0312320.1	97	87	97	447	422	445	8.29176e-82	up	2.64804	Calcium-binding EF-hand family protein
Poh0014230.1	437	383	364	855	795	814	2.81346e-56	up	1.4804	Calcium-dependent protein kinase 1 Short=AtCDPK 1 Short=CDPK 1 EC=2.7.11.1 Calcium-dependent protein kinase isoform AK1 OS=Arabidopsis thaliana (Mouse-ear cress) ORFNames=MUK11.19 PE=1
Poh0116670.1	2113	2100	2121	3755	3673	3444	2.88088e-101	up	1.20125	Calcium-dependent protein kinase 1 Short=AtCDPK 1 Short=CDPK 1 EC=2.7.11.1 Calcium-dependent protein kinase isoform AK1 OS=Arabidopsis thaliana (Mouse-ear cress) ORFNames=MUK11.19 PE=1
Poh0161930.1	1456	1495	1378	6602	6168	6207	0	up	2.55453	Calcium-transporting ATPase 8, plasma membrane-type EC=3.6.3.8 Ca(2+)-ATPase isoform 8 OS=Arabidopsis thaliana (Mouse-ear cress) Name=ACA8 OrderedLocusNames=At5g57110 ORFNames=MUL3.5 PE=1
Poh0369220.1	2910	3150	2746	13301	13038	12219	0	up	2.55267	Calcium-transporting ATPase 8, plasma membrane-type EC=3.6.3.8 Ca(2+)-ATPase isoform 8 OS=Arabidopsis thaliana (Mouse-ear cress) Name=ACA8 OrderedLocusNames=At5g57110 ORFNames=MUL3.5 PE=1
Poh0170350.1	716	751	713	1157	1139	1062	6.97002e-42	up	1.04523	Calcium-transporting ATPase, endoplasmic reticulum-type EC=3.6.3.8 OS=Solanum lycopersicum (Tomato) (Lycopersicon esculentum) Name=LCA1 {ECO:0000312|EMBL:AAA34138.1} PE=2
Poh0082780.1	945	1227	1234	2712	2702	2197	2.25392e-24	up	1.57867	Calmodulin Short=CaM OS=Mougeotia scalaris (Green alga) (Sphaerocarpus scalaris) PE=2
Poh0082790.1	746	680	701	1663	1599	2012	1.22921e-74	up	1.73546	Calmodulin Short=CaM OS=Mougeotia scalaris (Green alga) (Sphaerocarpus scalaris) PE=2
Poh0262990.1	3	11	14	16	24	15	0.0256097	up	1.39166	Calmodulin Short=CaM OS=Mougeotia scalaris (Green alga) (Sphaerocarpus scalaris) PE=2
Poh0081290.1	210	181	203	342	316	284	3.46988e-16	up	1.08643	Calmodulin-binding receptor-like cytoplasmic kinase 2 EC=2.7.11.1 OS=Arabidopsis thaliana (Mouse-ear cress) ORFNames=A_IG005I10.8, F5I10.8 PE=2
Poh0304810.1	16	10	8	20	28	15	0.0170074	up	1.31335	Calmodulin-lysine N-methyltransferase isoform X1
Poh0350430.1	524	591	549	900	809	848	1.47991e-31	up	1.04172	Carbon catabolite repressor protein 4 homolog 1 Short=CCR4 homolog 1 EC=3.1.13.4 OS=Arabidopsis thaliana (Mouse-ear cress) Name=CCR4-1 OrderedLocusNames=At3g58560 ORFNames=F14P22.150 PE=2
Poh0081600.1	470	482	446	1018	1035	1015	4.14722e-77	up	1.55692	Carbonic anhydrase, chloroplastic EC=4.2.1.1 Carbonate dehydratase Precursor OS=Hordeum vulgare (Barley) PE=2
Poh0137170.1	13735	12055	13932	4039	3982	4198	2.60323e-84	down	-1.27775	Carbonic anhydrase, chloroplastic EC=4.2.1.1 Carbonate dehydratase Precursor OS=Hordeum vulgare (Barley) PE=2
Poh0170230.1	1286	1087	1090	248	204	240	2.76629e-71	down	-1.8999	Carbonic anhydrase, chloroplastic EC=4.2.1.1 Carbonate dehydratase Precursor OS=Hordeum vulgare (Barley) PE=2
Poh0264190.1	188	258	279	405	371	356	1.04413e-13	up	1.06235	Carbonic anhydrase, chloroplastic EC=4.2.1.1 Carbonate dehydratase Precursor OS=Hordeum vulgare (Barley) PE=2
Poh0341110.1	3642	2885	3693	1169	1172	1287	1.29688e-31	down	-1.07055	Carbonic anhydrase, chloroplastic EC=4.2.1.1 Carbonate dehydratase Precursor OS=Spinacia oleracea (Spinach) PE=1
Poh0142060.1	498	451	515	145	109	134	5.95949e-27	down	-1.49412	Carboxyl-terminal-processing peptidase 3, chloroplastic EC=3.4.21.102 D1 C-terminal processing protease 3 Photosystem II D1 protein processing peptidase 3 Precursor OS=Arabidopsis thaliana (Mouse-ear cress) Name=CTPA3 OrderedLocusNames=At3g57680 ORFNames=F15B8.130 PE=3
Poh0316120.1	430	486	469	177	134	150	1.02678e-17	down	-1.16623	Carboxyl-terminal-processing peptidase 3, chloroplastic EC=3.4.21.102 D1 C-terminal processing protease 3 Photosystem II D1 protein processing peptidase 3 Precursor OS=Arabidopsis thaliana (Mouse-ear cress) Name=CTPA3 OrderedLocusNames=At3g57680 ORFNames=F15B8.130 PE=3
Poh0144700.1	72	80	89	153	172	132	7.4975e-12	up	1.34385	Cardiolipin synthase (CMP-forming), mitochondrial Short=CLS EC=2.7.8.41 {ECO:0000269|PubMed:15527784, ECO:0000269|PubMed:15811335} Phosphatidylglycerophosphate synthase 3 Short=PGP synthase 3 Precursor OS=Arabidopsis thaliana (Mouse-ear cress) ORFNames=T4B21.19 PE=1
Poh0352120.1	180	186	154	308	299	298	1.73955e-19	up	1.22248	Cardiolipin synthase (CMP-forming), mitochondrial Short=CLS EC=2.7.8.41 {ECO:0000269|PubMed:15527784, ECO:0000269|PubMed:15811335} Phosphatidylglycerophosphate synthase 3 Short=PGP synthase 3 Precursor OS=Arabidopsis thaliana (Mouse-ear cress) ORFNames=T4B21.19 PE=1
Poh0005530.1	306	299	266	64	46	53	2.32742e-27	down	-1.99563	Carotenoid 9,10(9',10')-cleavage dioxygenase EC=1.14.99.n4 CsCCD OS=Crocus sativus (Saffron) Name=CCD PE=1
Poh0015690.1	376	366	366	105	77	91	2.95836e-25	down	-1.59929	Carotenoid 9,10(9',10')-cleavage dioxygenase EC=1.14.99.n4 CsCCD OS=Crocus sativus (Saffron) Name=CCD PE=1
Poh0156640.1	1572	1484	1431	444	438	431	3.94774e-62	down	-1.34996	Carotenoid 9,10(9',10')-cleavage dioxygenase EC=1.14.99.n4 CsCCD OS=Crocus sativus (Saffron) Name=CCD PE=1
Poh0255090.1	2	7	1	14	23	27	1.34877e-05	up	3.10782	Carotenoid 9,10(9',10')-cleavage dioxygenase EC=1.14.99.n4 CsCCD OS=Crocus sativus (Saffron) Name=CCD PE=1
Poh0273920.1	623	693	657	243	187	182	1.03959e-25	down	-1.26874	Carotenoid 9,10(9',10')-cleavage dioxygenase EC=1.14.99.n4 CsCCD OS=Crocus sativus (Saffron) Name=CCD PE=1
Poh0005750.1	113	81	92	1493	1617	1495	0	up	4.43247	CASP-like protein 1U4 Short=PpCASPL1U4 OS=Physcomitrella patens subsp. patens (Moss) ORFNames=PHYPADRAFT_108355 PE=2
Poh0108280.1	696	788	614	9010	8624	8511	0	up	4.06223	CASP-like protein 1U4 Short=PpCASPL1U4 OS=Physcomitrella patens subsp. patens (Moss) ORFNames=PHYPADRAFT_108355 PE=2
Poh0206050.1	11	20	16	23	33	29	0.0054373	up	1.2783	CASP-like protein UU1 Short=PpCASPLUU1 OS=Physcomitrella patens subsp. patens (Moss) ORFNames=PHYPADRAFT_234099 PE=2
Poh0088930.1	246	295	274	542	418	440	4.83331e-22	up	1.2006	CASP-like protein UU6 Short=PpCASPLUU6 OS=Physcomitrella patens subsp. patens (Moss) ORFNames=PHYPADRAFT_161913 PE=2
Poh0090280.1	1177	1261	1284	9679	9136	8930	0	up	3.31952	Catalase EC=1.11.1.6 CaCat1 OS=Capsicum annuum (Bell pepper) Name=CAT PE=2
Poh0133630.1	261	280	277	2141	1972	2053	0	up	3.33635	Catalase EC=1.11.1.6 OS=Helianthus annuus (Common sunflower) PE=2
Poh0051410.1	7	4	5	146	132	128	1.59892e-34	up	5.08717	Catalase isozyme 2 EC=1.11.1.6 OS=Hordeum vulgare (Barley) Name=CAT2 PE=2
Poh0165370.1	323	290	321	1942	1754	1813	4.30109e-281	up	2.98235	Catalase isozyme 3 EC=1.11.1.6 OS=Zea mays (Maize) Name=CAT3 PE=2
Poh0333250.1	497	475	485	4489	4020	4145	0	up	3.5405	Catalase isozyme 3 EC=1.11.1.6 OS=Zea mays (Maize) Name=CAT3 PE=2
Poh0084050.1	67	59	56	2743	2754	2580	0	up	5.89426	Catalase-1 EC=1.11.1.6 OS=Arabidopsis thaliana (Mouse-ear cress) Name=CAT1 OrderedLocusNames=At1g20630 ORFNames=F2D10.11, F5M15.31 PE=1
Poh0217120.1	602	569	599	1716	1691	1631	2.40394e-154	up	1.93138	Cation/calcium exchanger 3 Short=AtCCX3 Protein CATION CALCIUM EXCHANGER 3 Protein CATION EXCHANGER 9 OS=Arabidopsis thaliana (Mouse-ear cress) ORFNames=MAG2.9 PE=2
Poh0045540.1	80	70	68	264	238	184	4.89943e-30	up	2.07387	Cation/calcium exchanger 4 Short=AtCCX4 Protein CATION CALCIUM EXCHANGER 4 Protein CATION EXCHANGER 10 OS=Arabidopsis thaliana (Mouse-ear cress) ORFNames=F15I1.21 PE=2
Poh0327800.1	92	91	65	142	143	133	3.84547e-09	up	1.17672	Cation/H(+) antiporter 18 Protein CATION/H+ EXCHANGER 18 Short=AtCHX18 OS=Arabidopsis thaliana (Mouse-ear cress) Name=CHX18 OrderedLocusNames=At5g41610 ORFNames=MBK23.12 PE=2
Poh0047340.1	4	6	7	9	15	22	0.00695535	up	1.86474	Cation-chloride cotransporter 1 Short=AtCCC1 Protein HAPLESS 5 OS=Arabidopsis thaliana (Mouse-ear cress) ORFNames=F26G16.4 PE=1
Poh0198950.1	82	59	60	14	28	32	0.005367	down	-1.01201	Cation-chloride cotransporter 1 Short=OsCCC1 Potassium-chloride cotransporter 1 OS=Oryza sativa subsp. japonica (Rice) ORFNames=OsJ_26882, OSJNBa0078D03.20 PE=2
Poh0311130.1	153	193	210	57	66	52	6.69583e-09	down	-1.24739	Cationic amino acid transporter 2, vacuolar OS=Arabidopsis thaliana (Mouse-ear cress) Name=CAT2 OrderedLocusNames=At1g58030 ORFNames=T15M6 PE=1
Poh0164590.1	10	29	13	31	25	28	0.022428	up	1.11308	Cation-transporting ATPase CA1 EC=3.6.3.- OS=Dunaliella bioculata (Green alga) Name=CA1 PE=2
Poh0339000.1	39	16	27	9	10	6	0.0273537	down	-1.29115	CBBY-like protein {ECO:0000303|PubMed:27246049} Short=AtCbby {ECO:0000303|PubMed:27246049} EC=3.1.3.- {ECO:0000269|PubMed:27246049} Precursor OS=Arabidopsis thaliana (Mouse-ear cress) ORFNames=T29H11.60 {ECO:0000312|EMBL:CAB41156.1} PE=1
Poh0368460.1	124	145	154	46	57	51	7.28315e-06	down	-1.03561	CBL-interacting protein kinase 21 EC=2.7.11.1 OsCIPK21 OS=Oryza sativa subsp. japonica (Rice) ORFNames=OJ1136_D11.123 PE=2
Poh0038400.1	1562	1392	1454	2404	2439	2337	8.3393e-68	up	1.12673	CBL-interacting protein kinase 23 EC=2.7.11.1 OsCIPK23 OS=Oryza sativa subsp. japonica (Rice) ORFNames=OJ1027_G06.32 PE=2
Poh0079070.1	1239	1239	1225	445	358	347	2.92108e-42	down	-1.26645	CDGSH iron-sulfur domain-containing protein NEET Short=At-NEET OS=Arabidopsis thaliana (Mouse-ear cress) Name=NEET OrderedLocusNames=At5g51720 ORFNames=MIO24.14 PE=1
Poh0198190.1	17	15	9	19	20	28	0.0277003	up	1.13706	cdp-diacylglycerol--inositol 3-phosphatidyltransferase
Poh0051200.1	23	23	9	247	249	200	1.05694e-57	up	4.08374	CDP-diacylglycerol--serine O-phosphatidyltransferase 1 EC=2.7.8.8 Phosphatidylserine synthase 1 OS=Arabidopsis thaliana (Mouse-ear cress) Name=PSS1 OrderedLocusNames=At1g15110 ORFNames=F9L1.4 PE=1
Poh0084220.1	7	16	16	271	252	207	4.19473e-61	up	4.64578	CDP-diacylglycerol--serine O-phosphatidyltransferase 1 EC=2.7.8.8 Phosphatidylserine synthase 1 OS=Arabidopsis thaliana (Mouse-ear cress) Name=PSS1 OrderedLocusNames=At1g15110 ORFNames=F9L1.4 PE=1
Poh0124440.1	292	314	286	1537	1477	1413	1.94448e-229	up	2.73324	CDP-diacylglycerol--serine O-phosphatidyltransferase 1 EC=2.7.8.8 Phosphatidylserine synthase 1 OS=Oryza sativa subsp. japonica (Rice) Name=PSS1 OrderedLocusNames=Os01g0118300, LOC_Os01g02890 PE=2
Poh0228610.1	220	227	182	1070	1061	1007	1.43818e-168	up	2.74155	CDP-diacylglycerol--serine O-phosphatidyltransferase 1 EC=2.7.8.8 Phosphatidylserine synthase 1 OS=Oryza sativa subsp. japonica (Rice) Name=PSS1 OrderedLocusNames=Os01g0118300, LOC_Os01g02890 PE=2
Poh0336950.1	80	58	71	19	26	32	0.00272752	down	-1.01403	Cell division cycle-associated
Poh0131170.1	995	1074	994	1637	1646	1686	7.09623e-55	up	1.12112	Cell number regulator 8 ZmCNR08 OS=Zea mays (Maize) Name=CNR8 Synonyms=SAT5 PE=2
Poh0137420.1	1413	1551	1328	2689	2851	2670	1.18371e-84	up	1.35887	Cell number regulator 8 ZmCNR08 OS=Zea mays (Maize) Name=CNR8 Synonyms=SAT5 PE=2
Poh0169910.1	555	701	528	1010	1062	1092	1.12963e-34	up	1.25063	Cell number regulator 8 ZmCNR08 OS=Zea mays (Maize) Name=CNR8 Synonyms=SAT5 PE=2
Poh0330590.1	291	358	296	490	548	475	3.6828e-21	up	1.10152	Cell number regulator 8 ZmCNR08 OS=Zea mays (Maize) Name=CNR8 Synonyms=SAT5 PE=2
Poh0120080.1	381	392	335	3051	3125	2880	0	up	3.45362	cellular response to glucose starvation
Poh0147370.1	218	193	144	1424	1385	1283	6.04211e-216	up	3.30534	cellular response to glucose starvation
Poh0152650.1	322	340	319	625	624	591	3.42303e-41	up	1.32967	cellular response to glucose starvation
Poh0345190.1	334	309	301	794	619	618	1.89548e-43	up	1.52587	cellular response to glucose starvation
Poh0099580.1	78	87	76	33	26	19	0.000110162	down	-1.20808	cellular transition metal ion homeostasis
Poh0124720.1	113	103	152	50	40	34	1.37724e-05	down	-1.15134	Cellulase (glycosyl hydrolase family 5)
Poh0030120.1	5	3	7	21	22	12	0.000489749	up	2.29156	Cellulose synthase-like protein D2 EC=2.4.1.- OsCslD2 OS=Oryza sativa subsp. japonica (Rice) ORFNames=OsJ_019064, P0029D06.17 PE=2
Poh0009680.1	178	109	130	44	56	55	6.8941e-05	down	-1.00174	Cellulose synthase-like protein D3 Short=AtCslD3 EC=2.4.1.- Protein KOJAK OS=Arabidopsis thaliana (Mouse-ear cress) ORFNames=T17B22.26 PE=1
Poh0203310.1	22	12	23	5	4	1	0.0071046	down	-2.09469	Centrosomal spindle body, CEP44
Poh0196550.1	763	780	725	1388	1312	1262	8.77228e-62	up	1.22686	Ceramide kinase Short=OsCERK EC=2.7.1.138 OS=Oryza sativa subsp. japonica (Rice) ORFNames=OJ1003_B06.39, P0519E06.23 PE=1
Poh0271480.1	356	384	388	124	100	133	1.63468e-16	down	-1.23723	Chalcone synthase 6 EC=2.3.1.74 Naringenin-chalcone synthase 6 OS=Glycine max (Soybean) (Glycine hispida) Name=CHS6 PE=3
Poh0271490.1	86	120	88	34	27	29	9.07533e-06	down	-1.28635	Chalcone synthase 6 EC=2.3.1.74 Naringenin-chalcone synthase 6 OS=Glycine max (Soybean) (Glycine hispida) Name=CHS6 PE=3
Poh0234360.1	137	154	120	371	408	284	2.13975e-31	up	1.79188	Chalcone synthase EC=2.3.1.74 Naringenin-chalcone synthase OS=Arabis alpina (Alpine rock-cress) Name=CHS PE=3
Poh0239650.1	2172	2675	2200	5988	5835	5176	1.05502e-108	up	1.69147	Chalcone synthase EC=2.3.1.74 Naringenin-chalcone synthase OS=Arabis alpina (Alpine rock-cress) Name=CHS PE=3
Poh0308320.1	134	90	149	51	49	34	9.28239e-05	down	-1.05795	chalcone-flavanone isomerase family protein
Poh0368640.1	15	16	4	1	3	1	0.0282732	down	-2.37908	chalcone-flavanone isomerase family protein
Poh0151180.1	368	432	391	1544	1477	1360	3.74911e-160	up	2.30035	Chaperone protein ClpB1 ATP-dependent Clp protease ATP-binding subunit ClpB homolog 1 Casein lytic proteinase B1 Heat shock protein 101 OS=Oryza sativa subsp. japonica (Rice) ORFNames=OsJ_19232, P0483D07.3, P0599F04.13 PE=2
Poh0359350.1	135	135	118	442	450	376	1.70241e-57	up	2.13021	Chaperone protein ClpB1 ATP-dependent Clp protease ATP-binding subunit ClpB homolog 1 Casein lytic proteinase B1 Heat shock protein 101 OS=Oryza sativa subsp. japonica (Rice) ORFNames=OsJ_19232, P0483D07.3, P0599F04.13 PE=2
Poh0178160.1	128	129	169	234	201	216	4.42128e-10	up	1.03236	Chaperone protein ClpB4, mitochondrial ATP-dependent Clp protease ATP-binding subunit ClpB homolog 4 Casein lytic proteinase B4 Precursor OS=Arabidopsis thaliana (Mouse-ear cress) ORFNames=F13D4.100 PE=2
Poh0042750.1	556	589	557	6292	6440	5880	0	up	3.87306	Chaperone protein dnaJ 10 Short=AtDjC10 Short=AtJ10 OS=Arabidopsis thaliana (Mouse-ear cress) ORFNames=F28O16.7 PE=2
Poh0055000.1	248	176	219	748	669	670	9.16622e-75	up	2.12064	Chaperone protein dnaJ 10 Short=AtDjC10 Short=AtJ10 OS=Arabidopsis thaliana (Mouse-ear cress) ORFNames=F28O16.7 PE=2
Poh0087670.1	1001	993	1039	2440	2228	1938	1.45354e-89	up	1.54305	Chaperone protein dnaJ 10 Short=AtDjC10 Short=AtJ10 OS=Arabidopsis thaliana (Mouse-ear cress) ORFNames=F28O16.7 PE=2
Poh0355620.1	79	70	65	840	753	671	1.33653e-167	up	3.82413	Chaperone protein dnaJ 10 Short=AtDjC10 Short=AtJ10 OS=Arabidopsis thaliana (Mouse-ear cress) ORFNames=F28O16.7 PE=2
Poh0356580.1	862	932	783	1474	1416	1305	5.29017e-46	up	1.12502	Chaperone protein dnaJ 10 Short=AtDjC10 Short=AtJ10 OS=Arabidopsis thaliana (Mouse-ear cress) ORFNames=F28O16.7 PE=2
Poh0361420.1	433	450	372	709	697	651	2.70923e-31	up	1.13551	Chaperone protein dnaJ 10 Short=AtDjC10 Short=AtJ10 OS=Arabidopsis thaliana (Mouse-ear cress) ORFNames=F28O16.7 PE=2
Poh0089460.1	1109	1020	1039	263	263	265	2.57628e-61	down	-1.57886	Chaperone protein dnaJ 20, chloroplastic Short=AtDjC20 Short=AtJ20 Precursor OS=Arabidopsis thaliana (Mouse-ear cress) ORFNames=F18A5.220 PE=1
Poh0172560.1	25	21	8	4	3	2	0.0086692	down	-2.1603	Chaperone protein dnaJ 8, chloroplastic Short=AtDjC8 Short=AtJ8 Precursor OS=Arabidopsis thaliana (Mouse-ear cress) ORFNames=F23A5.28 PE=2
Poh0078930.1	20	19	17	33	27	33	0.00578876	up	1.15506	Chaperone protein dnaJ A6, chloroplastic {ECO:0000305} Short=atDjA6 {ECO:0000303|PubMed:23894646} Chaperone protein dnaJ A26 {ECO:0000303|PubMed:11599562} Short=AtDjA26 {ECO:0000303|PubMed:11599562} Precursor OS=Arabidopsis thaliana (Mouse-ear cress) OrderedLocusNames=At2g22360 {ECO:0000312|Araport:AT2G22360} PE=2
Poh0265430.1	48	41	32	72	79	76	9.82121e-07	up	1.33243	Chaperone protein dnaJ A6, chloroplastic {ECO:0000305} Short=atDjA6 {ECO:0000303|PubMed:23894646} Chaperone protein dnaJ A26 {ECO:0000303|PubMed:11599562} Short=AtDjA26 {ECO:0000303|PubMed:11599562} Precursor OS=Arabidopsis thaliana (Mouse-ear cress) OrderedLocusNames=At2g22360 {ECO:0000312|Araport:AT2G22360} PE=2
Poh0143280.1	155	141	154	30	40	37	4.95932e-12	down	-1.6487	Chaperone protein dnaJ A7A, chloroplastic {ECO:0000305} Chaperone protein dnaJ A7 {ECO:0000305} Short=OsDjA7 {ECO:0000303|PubMed:23160806} Precursor OS=Oryza sativa subsp. japonica (Rice) OSJNBa0049D13.2 {ECO:0000312|EMBL:AAW57779.1} PE=1
Poh0057120.1	537	463	470	919	936	1037	2.99343e-49	up	1.40096	Chaperone protein dnaJ C76, chloroplastic {ECO:0000305} Short=atDjC76 {ECO:0000303|PubMed:23894646} AtDjC17 {ECO:0000303|PubMed:25339971} AtJ17 {ECO:0000305} Precursor OS=Arabidopsis thaliana (Mouse-ear cress) ORFNames=MKD15.10 {ECO:0000312|EMBL:ABO45691.1} PE=2
Poh0225000.1	211	207	201	432	374	379	4.43126e-29	up	1.35855	Chaperone protein dnaJ C76, chloroplastic {ECO:0000305} Short=atDjC76 {ECO:0000303|PubMed:23894646} AtDjC17 {ECO:0000303|PubMed:25339971} AtJ17 {ECO:0000305} Precursor OS=Arabidopsis thaliana (Mouse-ear cress) ORFNames=MKD15.10 {ECO:0000312|EMBL:ABO45691.1} PE=2
Poh0346400.1	2	7	3	16	19	20	0.000135328	up	2.62074	CHAT domain
Poh0172780.1	30	53	47	559	434	490	1.63597e-108	up	3.93245	chitin catabolic process
Poh0354370.1	158	197	157	1125	1212	991	5.79064e-174	up	3.12209	chitin catabolic process
Poh0354380.1	3324	2981	3241	7899	8198	7800	2.46559e-201	up	1.74668	chitin catabolic process
Poh0198030.1	4	0	3	18	8	15	0.000693294	up	2.97149	Chitin elicitor receptor kinase 1 {ECO:0000303|PubMed:21070404} Short=OsCERK1 {ECO:0000303|PubMed:21070404} EC=2.7.11.1 {ECO:0000269|PubMed:23498959} LysM domain receptor-like kinase 1 {ECO:0000305} Short=LysM RLK1 {ECO:0000305} Short=LysM-containing receptor-like kinase 1 {ECO:0000305} LysM domain receptor-like kinase 9 {ECO:0000303|PubMed:21070404} Short=OsLysM-RLK9 {ECO:0000303|PubMed:21070404…
Poh0212370.1	37	43	40	338	312	306	7.00591e-78	up	3.41568	Chitinase 1 EC=3.2.1.14 Tulip bulb chitinase-1 Short=TBC-1 Precursor OS=Tulipa bakeri (Tulip) PE=1
Poh0020540.1	152	181	188	1039	1059	1102	6.87943e-180	up	3.04152	Chitinase 6 EC=3.2.1.14 Pathogenesis related (PR)-3 chitinase 6 Precursor OS=Oryza sativa subsp. japonica (Rice) ORFNames=OJ1058_F07.19, OsJ_07447 PE=2
Poh0092860.1	126	104	135	540	476	437	2.14309e-71	up	2.41341	Chloride channel protein CLC-c Short=AtCLC-c CBS domain-containing protein CBSCLC4 OS=Arabidopsis thaliana (Mouse-ear cress) ORFNames=K9P8.3 PE=1
Poh0287820.1	12	17	15	29	29	22	0.00567072	up	1.2823	Chloride channel protein CLC-c Short=AtCLC-c CBS domain-containing protein CBSCLC4 OS=Arabidopsis thaliana (Mouse-ear cress) ORFNames=K9P8.3 PE=1
Poh0127840.1	4736	4520	5014	1695	1733	1771	4.49835e-55	down	-1.03391	Chlorophyll a-b binding protein 6, chloroplastic LHCI-730 LHCII type III CAB-6 Light-harvesting complex protein Lhca1 {ECO:0000303|PubMed:10366881} Precursor OS=Arabidopsis thaliana (Mouse-ear cress) OrderedLocusNames=At3g54890 ORFNames=F28P10.130 PE=1
Poh0233290.1	1034	1169	1087	427	400	357	5.86253e-29	down	-1.05348	Chlorophyll a-b binding protein 6, chloroplastic LHCI-730 LHCII type III CAB-6 Light-harvesting complex protein Lhca1 {ECO:0000303|PubMed:10366881} Precursor OS=Arabidopsis thaliana (Mouse-ear cress) OrderedLocusNames=At3g54890 ORFNames=F28P10.130 PE=1
Poh0103550.1	405	368	648	165	130	143	3.19988e-05	down	-1.28062	Chlorophyll a-b binding protein CP24 10A, chloroplastic Short=CAB-10A Short=LHCP Precursor OS=Solanum lycopersicum (Tomato) (Lycopersicon esculentum) Name=CAP10A PE=3
Poh0017100.1	17622	17538	18053	6496	6279	6569	1.21697e-89	down	-1.03717	Chlorophyll a-b binding protein CP26, chloroplastic LHCB5 LHCIIc Light-harvesting complex II protein 5 Precursor OS=Arabidopsis thaliana (Mouse-ear cress) Name=LHCB5 OrderedLocusNames=At4g10340 ORFNames=F24G24.140 PE=1
Poh0087450.1	665	610	631	214	249	209	2.57076e-21	down	-1.08126	Chlorophyll a-b binding protein of LHCII type I, chloroplastic Short=CAB Short=LHCP Precursor OS=Chlamydomonas reinhardtii (Chlamydomonas smithii) Name=cabII-1 PE=3
Poh0039130.1	29229	27040	31374	8444	8206	8858	1.32372e-95	down	-1.35788	Chlorophyll a-b binding protein, chloroplastic LHCII type I CAB Short=LHCP Precursor OS=Physcomitrella patens subsp. patens (Moss) ORFNames=PHYPADRAFT_124625, PHYPADRAFT_163091 PE=3
Poh0043480.1	5242	5356	6470	1492	1340	1306	2.03396e-85	down	-1.62457	Chlorophyll a-b binding protein, chloroplastic LHCII type I CAB Short=LHCP Precursor OS=Physcomitrella patens subsp. patens (Moss) ORFNames=PHYPADRAFT_124625, PHYPADRAFT_163091 PE=3
Poh0043490.1	456	435	547	141	146	135	1.10693e-21	down	-1.34762	Chlorophyll a-b binding protein, chloroplastic LHCII type I CAB Short=LHCP Precursor OS=Physcomitrella patens subsp. patens (Moss) ORFNames=PHYPADRAFT_124625, PHYPADRAFT_163091 PE=3
Poh0043510.1	761	871	679	246	251	279	1.58549e-22	down	-1.15001	Chlorophyll a-b binding protein, chloroplastic LHCII type I CAB Short=LHCP Precursor OS=Physcomitrella patens subsp. patens (Moss) ORFNames=PHYPADRAFT_124625, PHYPADRAFT_163091 PE=3
Poh0177920.1	6360	6082	7650	1842	1201	1828	1.19735e-12	down	-1.62323	Chlorophyll a-b binding protein, chloroplastic LHCII type I CAB Short=LHCP Precursor OS=Physcomitrella patens subsp. patens (Moss) ORFNames=PHYPADRAFT_124625, PHYPADRAFT_163091 PE=3
Poh0362860.1	13100	12003	13805	3643	4075	3865	3.75013e-83	down	-1.32499	Chlorophyll a-b binding protein, chloroplastic LHCII type I CAB Short=LHCP Precursor OS=Physcomitrella patens subsp. patens (Moss) ORFNames=PHYPADRAFT_124625, PHYPADRAFT_163091 PE=3
Poh0362870.1	35641	35381	39631	9568	9545	9499	1.9378e-147	down	-1.52943	Chlorophyll a-b binding protein, chloroplastic LHCII type I CAB Short=LHCP Precursor OS=Physcomitrella patens subsp. patens (Moss) ORFNames=PHYPADRAFT_124625, PHYPADRAFT_163091 PE=3
Poh0218720.1	516	538	473	150	175	166	2.06874e-21	down	-1.21313	Chlorophyll synthase, chloroplastic EC=2.5.1.62 Polyprenyl transferase Protein G4 Short=AtG4 Precursor OS=Arabidopsis thaliana (Mouse-ear cress) Name=CHLG Synonyms=G4 OrderedLocusNames=At3g51820 ORFNames=ATEM1.7 PE=2
Poh0035250.1	11	15	21	35	31	26	0.00182584	up	1.38668	chlorophyllase-2
Poh0036950.1	344	344	333	730	693	640	2.12801e-50	up	1.43641	Chloroplast envelope quinone oxidoreductase homolog {ECO:0000303|PubMed:20424175} Short=ceQORH {ECO:0000303|PubMed:20424175} EC=1.3.1.- {ECO:0000269|PubMed:26678323} OS=Arabidopsis thaliana (Mouse-ear cress) ORFNames=F25G13_100 {ECO:0000312|EMBL:CAB45500.1} PE=1
Poh0175640.1	13	15	11	15	34	20	0.0180529	up	1.24872	Chloroplast envelope quinone oxidoreductase homolog {ECO:0000303|PubMed:20424175} Short=ceQORH {ECO:0000303|PubMed:20424175} EC=1.3.1.- {ECO:0000269|PubMed:26678323} OS=Arabidopsis thaliana (Mouse-ear cress) ORFNames=F25G13_100 {ECO:0000312|EMBL:CAB45500.1} PE=1
Poh0243360.1	630	646	590	170	192	172	4.77948e-32	down	-1.382	Chloroplastic lipocalin {ECO:0000303|PubMed:19674405} Short=AtCHL {ECO:0000303|PubMed:19674405} Precursor OS=Arabidopsis thaliana (Mouse-ear cress) ORFNames=T23J7.190 {ECO:0000312|EMBL:CAB41869.1} PE=1
Poh0292440.1	73	36	51	15	15	14	0.000578764	down	-1.43826	Chloroplastic lipocalin {ECO:0000303|PubMed:19674405} Short=AtCHL {ECO:0000303|PubMed:19674405} Precursor OS=Arabidopsis thaliana (Mouse-ear cress) ORFNames=T23J7.190 {ECO:0000312|EMBL:CAB41869.1} PE=1
Poh0040680.1	17	7	25	94	101	80	1.3998e-18	up	2.90843	choline dehydrogenase activity
Poh0323340.1	1538	1461	1355	2908	2874	2635	6.32542e-102	up	1.3734	Choline/ethanolaminephosphotransferase 1 EC=2.7.8.1 EC=2.7.8.2 Aminoalcohol phosphotransferase 1 Short=AtAAPT1 OS=Arabidopsis thaliana (Mouse-ear cress) Name=AAPT1 OrderedLocusNames=At1g13560 ORFNames=F13B4.5 PE=1
Poh0348200.1	321	356	407	1069	1062	935	1.08508e-82	up	1.92029	Choline/ethanolaminephosphotransferase 1 EC=2.7.8.1 EC=2.7.8.2 Aminoalcohol phosphotransferase 1 Short=AtAAPT1 OS=Arabidopsis thaliana (Mouse-ear cress) Name=AAPT1 OrderedLocusNames=At1g13560 ORFNames=F13B4.5 PE=1
Poh0236000.1	1012	1080	923	3121	3240	2894	2.29124e-187	up	2.04059	Choline-phosphate cytidylyltransferase 2 Short=AtCCT2 EC=2.7.7.15 CTP:phosphocholine cytidylyltransferase 2 Phosphorylcholine transferase 2 OS=Arabidopsis thaliana (Mouse-ear cress) Name=CCT2 OrderedLocusNames=At4g15130 ORFNames=dl3610w, FCAALL.209 PE=1
Poh0241350.1	2786	3210	2696	8651	8863	7987	8.26713e-195	up	1.97496	Choline-phosphate cytidylyltransferase 2 Short=AtCCT2 EC=2.7.7.15 CTP:phosphocholine cytidylyltransferase 2 Phosphorylcholine transferase 2 OS=Arabidopsis thaliana (Mouse-ear cress) Name=CCT2 OrderedLocusNames=At4g15130 ORFNames=dl3610w, FCAALL.209 PE=1
Poh0170890.1	82	53	70	18	22	28	0.000856867	down	-1.16578	Chromatin assembly factor 1 subunit FAS2 Short=CAF-1 subunit FAS2 CAF-1 p60 homolog Protein FASCIATA 2 OS=Arabidopsis thaliana (Mouse-ear cress) ORFNames=MUB3.9 PE=1
Poh0023560.1	173	143	169	244	237	243	1.30868e-11	up	1.00073	Chromophore lyase CRL, chloroplastic EC=4.-.-.- Protein CONSTITUTIVE ACTIVATOR OF AAA-ATPase 33 Protein CRUMPLED LEAF OS=Arabidopsis thaliana (Mouse-ear cress) ORFNames=K3K7.20 PE=1
Poh0122460.1	602	556	532	147	148	129	4.37073e-36	down	-1.57243	Cilia- and flagella-associated protein 44 {ECO:0000305} OS=Chlamydomonas reinhardtii (Chlamydomonas smithii) ORFNames=CHLREDRAFT_149708 {ECO:0000312|EMBL:EDP01978.1} PE=1
Poh0227560.1	227	153	194	66	63	72	2.2154e-07	down	-1.08981	Cilia- and flagella-associated protein 44 {ECO:0000305} OS=Chlamydomonas reinhardtii (Chlamydomonas smithii) ORFNames=CHLREDRAFT_149708 {ECO:0000312|EMBL:EDP01978.1} PE=1
Poh0169180.1	42	40	48	90	93	109	1.30193e-10	up	1.59138	Cilia- and flagella-associated protein 58 {ECO:0000305} Flagellum-associated protein 58 {ECO:0000305} OS=Chlamydomonas reinhardtii (Chlamydomonas smithii) ORFNames=CHLREDRAFT_206234 {ECO:0000312|EMBL:EDP08857.1} PE=1
Poh0079400.1	686	707	597	1043	1024	937	1.04159e-32	up	1.01654	Citrate synthase, glyoxysomal EC=2.3.3.16 GCS Precursor OS=Cucurbita maxima (Pumpkin) (Winter squash) PE=1
Poh0067680.1	11	14	19	17	26	31	0.0188229	up	1.17551	Clathrin assembly protein
Poh0244090.1	101	109	113	236	233	220	6.33119e-22	up	1.51467	Clathrin assembly protein
Poh0291700.1	40	58	43	81	84	82	2.06825e-06	up	1.23148	Clathrin assembly protein
Poh0032010.1	11	14	1	99	116	117	1.13943e-08	up	4.10567	COBRA-like protein 8 Precursor OS=Arabidopsis thaliana (Mouse-ear cress) ORFNames=MUH15.2 PE=2
Poh0023280.1	1324	1338	1457	465	438	326	2.7758e-37	down	-1.32582	Cobyrinic acid A,C-diamide synthase
Poh0224920.1	50	48	38	4	20	18	0.00773931	down	-1.26385	Cobyrinic acid A,C-diamide synthase
Poh0336240.1	842	707	731	244	189	274	2.88094e-23	down	-1.26478	Cobyrinic acid A,C-diamide synthase
Poh0247130.1	173	185	179	501	531	411	2.47195e-48	up	1.84693	Coenzyme Q-binding protein COQ10 homolog
Poh0269520.1	166	131	181	434	462	456	1.99351e-47	up	1.92285	Coenzyme Q-binding protein COQ10 homolog
Poh0224090.1	61	53	39	78	89	80	1.66733e-05	up	1.11575	Coiled-coil domain-containing protein
Poh0060850.1	71	60	85	27	24	26	0.00106116	down	-1.06694	Coiled-coil domain-containing protein 39 {ECO:0000305} Flagellar-associated protein 59 {ECO:0000303|PubMed:15998802} OS=Chlamydomonas reinhardtii (Chlamydomonas smithii) ORFNames=CHLREDRAFT_189109 {ECO:0000312|EMBL:EDP04876.1} PE=1
Poh0221540.1	107	94	112	32	26	42	1.11908e-05	down	-1.22212	Coiled-coil domain-containing protein 39 {ECO:0000305} Flagellar-associated protein 59 {ECO:0000303|PubMed:15998802} OS=Chlamydomonas reinhardtii (Chlamydomonas smithii) ORFNames=CHLREDRAFT_189109 {ECO:0000312|EMBL:EDP04876.1} PE=1
Poh0120090.1	89	88	73	141	148	109	9.34595e-08	up	1.09231	Coiled-coil domain-containing protein 65 homolog Flagellar-associated protein 250 {ECO:0000303|PubMed:15998802} Fragment OS=Chlamydomonas reinhardtii (Chlamydomonas smithii) ORFNames=CHLREDRAFT_106450 {ECO:0000312|EMBL:EDO98958.1} PE=1
Poh0147380.1	23	17	37	45	47	54	0.000212425	up	1.34507	Coiled-coil domain-containing protein 65 homolog Flagellar-associated protein 250 {ECO:0000303|PubMed:15998802} Fragment OS=Chlamydomonas reinhardtii (Chlamydomonas smithii) ORFNames=CHLREDRAFT_106450 {ECO:0000312|EMBL:EDO98958.1} PE=1
Poh0352770.1	61	61	54	79	96	94	1.67985e-05	up	1.03671	Coiled-coil domain-containing protein 94 homolog
Poh0121100.1	3162	3511	3016	7351	7349	7431	8.01188e-151	up	1.61494	Cold-regulated 413 plasma membrane protein 1 Short=AtCOR413-PM1 WCOR413-like protein OS=Arabidopsis thaliana (Mouse-ear cress) ORFNames=F19G14.3 PE=2
Poh0148790.1	103	90	90	192	218	219	1.6988e-20	up	1.57671	Cold-regulated 413 plasma membrane protein 1 Short=AtCOR413-PM1 WCOR413-like protein OS=Arabidopsis thaliana (Mouse-ear cress) ORFNames=F19G14.3 PE=2
Poh0164200.1	68	81	68	562	552	583	3.39875e-127	up	3.39043	Cold-regulated 413 plasma membrane protein 1 Short=AtCOR413-PM1 WCOR413-like protein OS=Arabidopsis thaliana (Mouse-ear cress) ORFNames=F19G14.3 PE=2
Poh0265420.1	2083	2256	2051	3791	4057	4256	9.98049e-82	up	1.3459	Cold-regulated 413 plasma membrane protein 1 Short=AtCOR413-PM1 WCOR413-like protein OS=Arabidopsis thaliana (Mouse-ear cress) ORFNames=F19G14.3 PE=2
Poh0342460.1	1453	1589	1387	13082	12958	12983	0	up	3.56232	Cold-regulated 413 plasma membrane protein 1 Short=AtCOR413-PM1 WCOR413-like protein OS=Arabidopsis thaliana (Mouse-ear cress) ORFNames=F19G14.3 PE=2
Poh0078920.1	4407	4618	3953	6634	6948	7207	9.36913e-62	up	1.10432	Cold-regulated 413 plasma membrane protein 2 Short=AtCOR413-PM2 OS=Arabidopsis thaliana (Mouse-ear cress) Name=COR413PM2 OrderedLocusNames=At3g50830 ORFNames=F18B3.110 PE=2
Poh0212250.1	123	127	106	56	37	34	3.37847e-05	down	-1.06719	Cold-responsive protein kinase 1 {ECO:0000303|PubMed:28344081} EC=2.7.11.1 {ECO:0000255|PROSITE-ProRule:PRU00159, ECO:0000269|PubMed:28344081} OS=Arabidopsis thaliana (Mouse-ear cress) ORFNames=F19K19.4 {ECO:0000312|EMBL:AAG10816.1} PE=1
Poh0367380.1	7	3	11	17	12	14	0.0337925	up	1.45237	Cold-responsive protein kinase 1 {ECO:0000303|PubMed:28344081} EC=2.7.11.1 {ECO:0000255|PROSITE-ProRule:PRU00159, ECO:0000269|PubMed:28344081} OS=Arabidopsis thaliana (Mouse-ear cress) ORFNames=F19K19.4 {ECO:0000312|EMBL:AAG10816.1} PE=1
Poh0200510.1	390	459	502	1159	1160	1138	5.33876e-78	up	1.77688	conserved protein UCP012943
Poh0297200.1	1500	1583	1461	4802	4680	4445	2.62012e-274	up	2.03795	conserved protein UCP012943
Poh0128630.1	45	39	48	145	160	140	5.34848e-24	up	2.17552	CONTAINS InterPro DOMAIN s RNA polymerase II-associated protein 1, C-terminal (InterPro IPR013929), RNA polymerase II-associated protein 1, N-terminal
Poh0367670.1	1090	1005	1052	9194	8878	8242	0	up	3.4855	CONTAINS InterPro DOMAIN s RNA polymerase II-associated protein 1, C-terminal (InterPro IPR013929), RNA polymerase II-associated protein 1, N-terminal
Poh0114070.1	138	158	188	367	326	303	6.2364e-24	up	1.46063	Contains the following InterPro domains Protein of
Poh0244210.1	125	160	143	436	426	351	5.38798e-44	up	1.92316	Contains the following InterPro domains Protein of
Poh0291590.1	136	175	122	559	523	447	4.92589e-61	up	2.24115	Contains the following InterPro domains Protein of
Poh0023150.1	113	155	142	455	490	455	2.45293e-60	up	2.19381	COPI associated protein
Poh0085970.1	1485	1682	1653	7309	6888	6683	0	up	2.53619	COPI associated protein
Poh0121670.1	545	551	571	3630	3471	3288	0	up	3.06128	COPI associated protein
Poh0148970.1	149	142	162	696	729	646	5.96988e-115	up	2.61456	COPI associated protein
Poh0235410.1	92	67	62	177	119	138	1.24113e-10	up	1.39545	COPI associated protein
Poh0240710.1	128	126	119	216	236	212	7.03273e-16	up	1.2549	COPI associated protein
Poh0032800.1	24	19	12	5	4	4	0.022874	down	-1.65613	Copper chaperone for superoxide dismutase, chloroplastic Superoxide dismutase copper chaperone Precursor OS=Oryza sativa subsp. japonica (Rice) ORFNames=OsJ_15850, OSJNBa0019K04.8 PE=2
Poh0012910.1	837	804	856	1672	1752	1623	4.41785e-88	up	1.4376	Copper transport protein CCH Copper chaperone CCH OS=Arabidopsis thaliana (Mouse-ear cress) Name=CCH OrderedLocusNames=At3g56240 ORFNames=F18O21.200 PE=1
Poh0115210.1	461	456	418	1260	1398	1331	4.64148e-121	up	2.00303	Copper transport protein CCH Copper chaperone CCH OS=Arabidopsis thaliana (Mouse-ear cress) Name=CCH OrderedLocusNames=At3g56240 ORFNames=F18O21.200 PE=1
Poh0173100.1	43	32	46	61	57	65	0.000566661	up	1.01968	Copper-transporting ATPase HMA5 {ECO:0000305} EC=3.6.3.54 {ECO:0000269|PubMed:24064929} Protein HEAVY METAL ATPASE 5 {ECO:0000305} Short=OsHMA5 {ECO:0000303|PubMed:24064929} OS=Oryza sativa subsp. japonica (Rice) OSJNBb0012E24.8 {ECO:0000312|EMBL:CAD41643.2} PE=2
Poh0354060.1	119	135	86	194	219	174	4.0792e-11	up	1.21107	Copper-transporting ATPase HMA5 {ECO:0000305} EC=3.6.3.54 {ECO:0000269|PubMed:24064929} Protein HEAVY METAL ATPASE 5 {ECO:0000305} Short=OsHMA5 {ECO:0000303|PubMed:24064929} OS=Oryza sativa subsp. japonica (Rice) OSJNBb0012E24.8 {ECO:0000312|EMBL:CAD41643.2} PE=2
Poh0079470.1	610	583	582	1367	1258	1158	1.33437e-79	up	1.513	Copper-transporting ATPase RAN1 EC=3.6.3.54 Protein HEAVY METAL ATPASE 7 Protein RESPONSIVE TO ANTAGONIST 1 OS=Arabidopsis thaliana (Mouse-ear cress) ORFNames=K23L20.14, T19K24.18 PE=1
Poh0265900.1	447	425	424	820	815	797	1.15107e-51	up	1.33078	Copper-transporting ATPase RAN1 EC=3.6.3.54 Protein HEAVY METAL ATPASE 7 Protein RESPONSIVE TO ANTAGONIST 1 OS=Arabidopsis thaliana (Mouse-ear cress) ORFNames=K23L20.14, T19K24.18 PE=1
Poh0042170.1	20	14	23	55	56	46	9.26835e-08	up	1.88237	Coproporphyrinogen-III oxidase 1, chloroplastic Short=AtCPO-I Short=Coprogen oxidase Short=Coproporphyrinogenase EC=1.3.3.3 Protein LESION INITIATION 2 Precursor OS=Arabidopsis thaliana (Mouse-ear cress) OrderedLocusNames=At1g03475 ORFNames=F21B7.10 PE=2
Poh0020930.1	71	81	62	142	122	112	4.19658e-09	up	1.23427	Core-2 I-branching beta-1,6-N-acetylglucosaminyltransferase family protein
Poh0078660.1	188	238	225	81	84	76	6.26946e-08	down	-1.01234	Core-2 I-branching beta-1,6-N-acetylglucosaminyltransferase family protein
Poh0337530.1	16	17	23	36	45	44	3.42421e-05	up	1.58152	Core-2 I-branching beta-1,6-N-acetylglucosaminyltransferase family protein
Poh0314780.1	772	909	792	1335	1448	1311	6.46979e-43	up	1.14979	CRIB domain-containing protein RIC10 ROP-interactive CRIB motif-containing protein 10 Target of ROP protein RIC10 OS=Arabidopsis thaliana (Mouse-ear cress) Name=RIC10 OrderedLocusNames=At4g04900 ORFNames=T1J1.7 PE=2
Poh0061230.1	156	131	107	38	43	49	2.68203e-06	down	-1.1734	CS domain
Poh0056130.1	971	1065	797	2951	2810	2760	6.0047e-135	up	2.01184	CSC1-like protein At3g21620 OS=Arabidopsis thaliana (Mouse-ear cress) OrderedLocusNames=At3g21620 ORFNames=MIL23.19 PE=2
Poh0225850.1	108	135	104	509	436	397	2.76753e-63	up	2.3718	CSC1-like protein At3g21620 OS=Arabidopsis thaliana (Mouse-ear cress) OrderedLocusNames=At3g21620 ORFNames=MIL23.19 PE=2
Poh0278220.1	145	153	134	36	39	37	1.06206e-10	down	-1.52443	CSC1-like protein At3g21620 OS=Arabidopsis thaliana (Mouse-ear cress) OrderedLocusNames=At3g21620 ORFNames=MIL23.19 PE=2
Poh0025320.1	438	535	371	4276	4101	3866	9.86594e-133	up	3.60999	CSC1-like protein ERD4 Protein EARLY-RESPONSIVE TO DEHYDRATION STRESS 4 OS=Brassica juncea (Indian mustard) (Sinapis juncea) Name=ERD4 PE=3
Poh0056250.1	2067	2361	1864	5854	5831	5676	2.34138e-155	up	1.8874	CSC1-like protein ERD4 Protein EARLY-RESPONSIVE TO DEHYDRATION STRESS 4 OS=Brassica juncea (Indian mustard) (Sinapis juncea) Name=ERD4 PE=3
Poh0149580.1	291	305	274	1715	1569	1566	2.88124e-258	up	2.90095	CSC1-like protein ERD4 Protein EARLY-RESPONSIVE TO DEHYDRATION STRESS 4 OS=Brassica juncea (Indian mustard) (Sinapis juncea) Name=ERD4 PE=3
Poh0225740.1	682	727	643	1527	1536	1442	3.67288e-95	up	1.557	CSC1-like protein ERD4 Protein EARLY-RESPONSIVE TO DEHYDRATION STRESS 4 OS=Brassica juncea (Indian mustard) (Sinapis juncea) Name=ERD4 PE=3
Poh0282820.1	3	10	10	63	48	36	2.0546e-11	up	3.09137	CSC1-like protein ERD4 Protein EARLY-RESPONSIVE TO DEHYDRATION STRESS 4 OS=Brassica juncea (Indian mustard) (Sinapis juncea) Name=ERD4 PE=3
Poh0364600.1	90	137	120	567	598	518	3.71018e-86	up	2.69913	CSC1-like protein ERD4 Protein EARLY-RESPONSIVE TO DEHYDRATION STRESS 4 OS=Brassica juncea (Indian mustard) (Sinapis juncea) Name=ERD4 PE=3
Poh0120050.1	1445	1530	1317	3468	3309	3406	2.45634e-145	up	1.66957	CSC1-like protein HYP1 HYPOTHETICAL PROTEIN 1 OS=Arabidopsis thaliana (Mouse-ear cress) Name=HYP1 OrderedLocusNames=At3g01100 ORFNames=T4P13.21 PE=2
Poh0147340.1	218	237	240	636	615	579	3.41837e-65	up	1.81827	CSC1-like protein HYP1 HYPOTHETICAL PROTEIN 1 OS=Arabidopsis thaliana (Mouse-ear cress) Name=HYP1 OrderedLocusNames=At3g01100 ORFNames=T4P13.21 PE=2
Poh0150660.1	400	334	380	1345	1434	1303	3.7995e-149	up	2.29623	CSC1-like protein HYP1 HYPOTHETICAL PROTEIN 1 OS=Arabidopsis thaliana (Mouse-ear cress) Name=HYP1 OrderedLocusNames=At3g01100 ORFNames=T4P13.21 PE=2
Poh0359040.1	224	245	200	791	813	763	2.2948e-104	up	2.24587	CSC1-like protein HYP1 HYPOTHETICAL PROTEIN 1 OS=Arabidopsis thaliana (Mouse-ear cress) Name=HYP1 OrderedLocusNames=At3g01100 ORFNames=T4P13.21 PE=2
Poh0099670.1	57	62	48	85	76	94	3.32365e-05	up	1.03492	Cupin superfamily (DUF985)
Poh0290180.1	41	54	75	141	183	139	4.20408e-16	up	1.86575	Cyanate hydratase {ECO:0000255|HAMAP-Rule:MF_03139} Short=Cyanase {ECO:0000255|HAMAP-Rule:MF_03139} EC=4.2.1.104 {ECO:0000255|HAMAP-Rule:MF_03139} Cyanate hydrolase {ECO:0000255|HAMAP-Rule:MF_03139} Cyanate lyase {ECO:0000255|HAMAP-Rule:MF_03139} OS=Physcomitrella patens subsp. patens (Moss) ORFNames=PHYPADRAFT_148136 PE=3
Poh0053770.1	4015	3853	4184	1099	1115	1006	3.27287e-111	down	-1.48256	Cyclic dof factor 2 Dof zinc finger protein DOF5.2 Short=AtDOF5.2 OS=Arabidopsis thaliana (Mouse-ear cress) ORFNames=MIJ24.16 PE=1
Poh0086540.1	13901	13635	14260	3919	3575	3632	8.47587e-176	down	-1.48775	Cyclic dof factor 2 Dof zinc finger protein DOF5.2 Short=AtDOF5.2 OS=Arabidopsis thaliana (Mouse-ear cress) ORFNames=MIJ24.16 PE=1
Poh0152300.1	1193	1163	1215	2840	2563	2642	9.30537e-135	up	1.59361	Cyclic dof factor 2 Dof zinc finger protein DOF5.2 Short=AtDOF5.2 OS=Arabidopsis thaliana (Mouse-ear cress) ORFNames=MIJ24.16 PE=1
Poh0360020.1	46	43	61	179	138	137	3.21279e-20	up	2.01669	Cyclic dof factor 2 Dof zinc finger protein DOF5.2 Short=AtDOF5.2 OS=Arabidopsis thaliana (Mouse-ear cress) ORFNames=MIJ24.16 PE=1
Poh0097830.1	86	46	46	24	22	14	0.00395639	down	-1.14606	Cyclin-A1-1 G2/mitotic-specific cyclin-A1-1 Short=CycA1 OS=Oryza sativa subsp. japonica (Rice) OrderedLocusNames=Os01g0233500, LOC_Os01g13260 ORFNames=P0702F03.11 PE=2
Poh0277860.1	532	553	518	928	897	891	1.15364e-45	up	1.18319	Cyclin-B1-2 G2/mitotic-specific cyclin-B1-2 Short=CycB1 OS=Oryza sativa subsp. japonica (Rice) Name=CYCB1-2 OrderedLocusNames=Os02g0801300, LOC_Os02g55720 PE=3
Poh0243490.1	315	310	244	79	79	63	2.74814e-18	down	-1.55268	Cyclin-D4-2 G1/S-specific cyclin-D4-2 Short=CycD4 OS=Oryza sativa subsp. japonica (Rice) ORFNames=OJ1113_A10.14, OsJ_026575 PE=2
Poh0292350.1	163	181	177	39	51	39	6.30124e-13	down	-1.59176	Cyclin-D4-2 G1/S-specific cyclin-D4-2 Short=CycD4 OS=Oryza sativa subsp. japonica (Rice) ORFNames=OJ1113_A10.14, OsJ_026575 PE=2
Poh0308730.1	546	607	514	921	947	851	1.64654e-36	up	1.12816	Cyclin-dependent kinase F-3 Short=CDKF EC=2.7.11.22 EC=2.7.11.23 Serine/threonine-protein kinase MHK-like protein 1 OS=Oryza sativa subsp. japonica (Rice) ORFNames=OSJNBb0043P23.8 PE=2
Poh0368060.1	103	122	98	301	329	267	4.91266e-35	up	1.89553	Cyclin-dependent kinase F-3 Short=CDKF EC=2.7.11.22 EC=2.7.11.23 Serine/threonine-protein kinase MHK-like protein 1 OS=Oryza sativa subsp. japonica (Rice) ORFNames=OSJNBb0043P23.8 PE=2
Poh0150950.1	312	273	262	438	494	464	4.55718e-23	up	1.14497	Cyclin-dependent kinase G-2 Short=CDKG EC=2.7.11.22 EC=2.7.11.23 OS=Oryza sativa subsp. indica (Rice) Name=CDKG-2 ORFNames=OsI_015854 PE=3
Poh0105990.1	133	137	129	49	42	52	4.89878e-06	down	-1.05731	Cycloartenol-C-24-methyltransferase 1 EC=2.1.1.41 24-sterol C-methyltransferase 1 Short=Sterol C-methyltransferase 1 OS=Oryza sativa subsp. japonica (Rice) ORFNames=OJ1119_B04.19-1 PE=2
Poh0029320.1	761	733	750	274	261	291	6.90037e-23	down	-1.01877	Cystathionine beta-lyase, chloroplastic Short=CBL EC=4.4.1.8 Beta-cystathionase Cysteine lyase Precursor OS=Arabidopsis thaliana (Mouse-ear cress) OrderedLocusNames=At3g57050 ORFNames=F24I3.130 PE=1
Poh0364790.1	91	91	87	31	38	23	0.000109105	down	-1.12664	Cystathionine beta-lyase, chloroplastic Short=CBL EC=4.4.1.8 Beta-cystathionase Cysteine lyase Precursor OS=Arabidopsis thaliana (Mouse-ear cress) OrderedLocusNames=At3g57050 ORFNames=F24I3.130 PE=1
Poh0004210.1	456	563	504	3090	3113	2755	2.38314e-303	up	2.97745	Cystatin-1 Corn kernel cysteine proteinase inhibitor Cystatin I Precursor OS=Zea mays (Maize) Name=RAMDAZC7 PE=2
Poh0016860.1	775	792	662	3660	3568	3460	0	up	2.68447	Cystatin-1 Corn kernel cysteine proteinase inhibitor Cystatin I Precursor OS=Zea mays (Maize) Name=RAMDAZC7 PE=2
Poh0160690.1	164	110	119	438	363	399	1.71176e-43	up	2.03352	Cysteine desulfurase 1, chloroplastic {ECO:0000303|PubMed:12033984} EC=2.8.1.7 {ECO:0000269|PubMed:12033984, ECO:0000269|PubMed:12427997, ECO:0000269|PubMed:15480755, ECO:0000269|PubMed:16455656} NIFS-like protein 1 {ECO:0000303|PubMed:12427997} Short=CpNifS1 Plastid sufS-like protein Protein AtCpNifS Selenocysteine lyase EC=4.4.1.16 {ECO:0000269|PubMed:12427997, ECO:0000269|PubMed:16455656} Prec…
Poh0236410.1	868	874	915	3245	3148	3160	3.03794e-276	up	2.26841	Cysteine proteinase inhibitor 6 Short=AtCYS-6 PIP-M PRLI-interacting factor M Precursor OS=Arabidopsis thaliana (Mouse-ear cress) Name=CYS6 OrderedLocusNames=At3g12490 ORFNames=MQC3.31, T2E22.19 PE=1
Poh0260730.1	1796	1580	1657	7030	6714	6387	0	up	2.42205	Cysteine proteinase inhibitor 6 Short=AtCYS-6 PIP-M PRLI-interacting factor M Precursor OS=Arabidopsis thaliana (Mouse-ear cress) Name=CYS6 OrderedLocusNames=At3g12490 ORFNames=MQC3.31, T2E22.19 PE=1
Poh0073100.1	114	106	106	37	50	34	0.000109008	down	-1.00731	Cysteine synthase {ECO:0000303|PubMed:8280125} Short=CSase EC=2.5.1.47 {ECO:0000269|PubMed:8280125, ECO:0000269|PubMed:9013806} Beta-PA/CSase EC=2.5.1.51 {ECO:0000269|PubMed:8280125, ECO:0000269|PubMed:9013806} Beta-pyrazolylalanine synthase {ECO:0000303|PubMed:8280125} EC=4.2.1.50 {ECO:0000269|PubMed:8280125, ECO:0000269|PubMed:9013806} L-mimosine synthase EC=2.5.1.52 {ECO:0000269|PubMed:9013806…
Poh0090130.1	243	217	218	422	435	443	3.2885e-31	up	1.36279	Cytochrome b5 OS=Borago officinalis (Bourrache) (Borage) PE=2
Poh0101780.1	53	67	102	25	18	22	0.000176946	down	-1.35431	Cytochrome b561 domain-containing protein
Poh0112290.1	412	365	404	138	123	158	1.15851e-13	down	-1.07136	Cytochrome b561, DM13 and DOMON domain-containing protein At5g54830 Protein b561A.tha1 Precursor OS=Arabidopsis thaliana (Mouse-ear cress) OrderedLocusNames=At5g54830 ORFNames=MBG8_9 PE=2
Poh0186100.1	124	120	124	240	292	239	8.16098e-22	up	1.4898	Cytochrome c OS=Ginkgo biloba (Ginkgo) (Maidenhair tree) PE=1
Poh0209730.1	1012	954	1015	1828	1820	1667	6.04978e-73	up	1.25607	Cytochrome c OS=Ginkgo biloba (Ginkgo) (Maidenhair tree) PE=1
Poh0185120.1	64	70	55	121	129	116	9.00564e-11	up	1.37643	Cytochrome c oxidase assembly protein COX15 OS=Arabidopsis thaliana (Mouse-ear cress) Name=COX15 OrderedLocusNames=At5g56090 ORFNames=MDA7_15 PE=2
Poh0210560.1	326	297	313	563	569	454	8.08355e-26	up	1.18176	Cytochrome c oxidase assembly protein COX15 OS=Arabidopsis thaliana (Mouse-ear cress) Name=COX15 OrderedLocusNames=At5g56090 ORFNames=MDA7_15 PE=2
Poh0242540.1	60	68	48	135	157	165	8.73307e-18	up	1.80205	Cytochrome c oxidase copper chaperone 1 Cytochrome c oxidase 17 copper chaperone Short=AtCOX17 OS=Arabidopsis thaliana (Mouse-ear cress) ORFNames=K7L4.21 PE=2
Poh0124100.1	227	207	220	55	70	54	7.55567e-14	down	-1.44669	Cytochrome c6
Poh0035120.1	135	141	125	185	238	181	2.27569e-09	up	1.01395	Cytochrome c-type biogenesis protein
Poh0173830.1	104	97	92	170	174	130	2.51716e-09	up	1.11501	Cytochrome c-type biogenesis protein
Poh0004720.1	66	80	69	1475	1321	1438	0	up	4.72214	Cytochrome P450 703A2 {ECO:0000303|PubMed:17496121} EC=1.14.13.206 {ECO:0000269|PubMed:17496121} Protein DEFECTIVE IN EXINE FORMATION 2 {ECO:0000303|PubMed:17496121} OS=Arabidopsis thaliana (Mouse-ear cress) OrderedLocusNames=At1g01280 ORFNames=F6F3.8 PE=1
Poh0016430.1	89	139	133	2860	2502	2592	5.93276e-143	up	4.88136	Cytochrome P450 703A2 {ECO:0000303|PubMed:17496121} EC=1.14.13.206 {ECO:0000269|PubMed:17496121} Protein DEFECTIVE IN EXINE FORMATION 2 {ECO:0000303|PubMed:17496121} OS=Arabidopsis thaliana (Mouse-ear cress) OrderedLocusNames=At1g01280 ORFNames=F6F3.8 PE=1
Poh0080210.1	44	33	44	3	7	14	0.00025985	down	-1.90402	Cytochrome P450 703A2 {ECO:0000303|PubMed:17496121} EC=1.14.13.206 {ECO:0000269|PubMed:17496121} Protein DEFECTIVE IN EXINE FORMATION 2 {ECO:0000303|PubMed:17496121} OS=Arabidopsis thaliana (Mouse-ear cress) OrderedLocusNames=At1g01280 ORFNames=F6F3.8 PE=1
Poh0035100.1	750	786	725	1235	1109	1142	3.75358e-41	up	1.04672	Cytochrome P450 704B1 Long-chain fatty acid omega-hydroxylase EC=1.14.13.205 {ECO:0000269|PubMed:19700560} OS=Arabidopsis thaliana (Mouse-ear cress) Name=CYP704B1 OrderedLocusNames=At1g69500 ORFNames=F10D13.15 PE=1
Poh0173840.1	196	169	156	286	255	253	6.33065e-13	up	1.03043	Cytochrome P450 704B1 Long-chain fatty acid omega-hydroxylase EC=1.14.13.205 {ECO:0000269|PubMed:19700560} OS=Arabidopsis thaliana (Mouse-ear cress) Name=CYP704B1 OrderedLocusNames=At1g69500 ORFNames=F10D13.15 PE=1
Poh0181310.1	5	5	1	38	42	33	8.57623e-11	up	3.78414	Cytochrome P450 704B1 Long-chain fatty acid omega-hydroxylase EC=1.14.13.205 {ECO:0000269|PubMed:19700560} OS=Arabidopsis thaliana (Mouse-ear cress) Name=CYP704B1 OrderedLocusNames=At1g69500 ORFNames=F10D13.15 PE=1
Poh0212560.1	273	303	286	801	858	741	2.71945e-80	up	1.89918	Cytochrome P450 704B1 Long-chain fatty acid omega-hydroxylase EC=1.14.13.205 {ECO:0000269|PubMed:19700560} OS=Arabidopsis thaliana (Mouse-ear cress) Name=CYP704B1 OrderedLocusNames=At1g69500 ORFNames=F10D13.15 PE=1
Poh0006750.1	9	16	10	22	15	22	0.0331315	up	1.17574	Cytochrome P450 710A1 {ECO:0000303|PubMed:16531502} EC=1.14.19.41 {ECO:0000269|PubMed:16531502} C-22 sterol desaturase {ECO:0000303|PubMed:16531502} OS=Arabidopsis thaliana (Mouse-ear cress) ORFNames=F13P17.35 {ECO:0000312|EMBL:AAM14944.1} PE=1
Poh0157060.1	27	25	23	5	11	9	0.0443122	down	-1.15859	Cytochrome P450 71B14 EC=1.14.-.- OS=Arabidopsis thaliana (Mouse-ear cress) Name=CYP71B14 OrderedLocusNames=At5g25180 ORFNames=F21J6.102 PE=2
Poh0204980.1	978	923	960	2307	2262	2164	5.67632e-143	up	1.65692	Cytochrome P450 734A2 EC=1.14.-.- OS=Oryza sativa subsp. japonica (Rice) ORFNames=OSJNBb0056C19.10, P0544H11.26 PE=2
Poh0195410.1	165	155	162	727	611	603	2.83776e-96	up	2.43059	Cytochrome P450 734A6 EC=1.14.-.- OS=Oryza sativa subsp. japonica (Rice) ORFNames=OSJNBb0008D07.26 PE=2
Poh0205200.1	76	69	64	1199	1165	1289	5.42805e-268	up	4.55147	Cytochrome P450 84A1 EC=1.14.-.- Ferulate-5-hydroxylase Short=F5H OS=Arabidopsis thaliana (Mouse-ear cress) ORFNames=F23E13.110 PE=1
Poh0329030.1	27	26	13	177	142	183	4.84335e-38	up	3.35175	Cytochrome P450 84A1 EC=1.14.-.- Ferulate-5-hydroxylase Short=F5H OS=Arabidopsis thaliana (Mouse-ear cress) ORFNames=F23E13.110 PE=1
Poh0206820.1	501	525	553	2112	1930	2071	6.21155e-207	up	2.375	Cytochrome P450 86A2 EC=1.14.14.1 Protein ABERRANT INDUCTION OF TYPE THREE 1 OS=Arabidopsis thaliana (Mouse-ear cress) ORFNames=A_IG005I10.21, F5I10.21 PE=1
Poh0206840.1	271	330	331	803	751	748	2.91957e-63	up	1.72569	Cytochrome P450 86A2 EC=1.14.14.1 Protein ABERRANT INDUCTION OF TYPE THREE 1 OS=Arabidopsis thaliana (Mouse-ear cress) ORFNames=A_IG005I10.21, F5I10.21 PE=1
Poh0109820.1	77	79	59	124	149	111	4.25762e-09	up	1.25975	Cytochrome P450 86B1 EC=1.14.-.- OS=Arabidopsis thaliana (Mouse-ear cress) Name=CYP86B1 OrderedLocusNames=At5g23190 ORFNames=MKD15.5 PE=2
Poh0327670.1	120	97	133	449	364	437	1.32607e-53	up	2.25845	Cytochrome P450 86B1 EC=1.14.-.- OS=Arabidopsis thaliana (Mouse-ear cress) Name=CYP86B1 OrderedLocusNames=At5g23190 ORFNames=MKD15.5 PE=2
Poh0327680.1	38	27	41	165	162	117	2.44899e-25	up	2.48585	Cytochrome P450 86B1 EC=1.14.-.- OS=Arabidopsis thaliana (Mouse-ear cress) Name=CYP86B1 OrderedLocusNames=At5g23190 ORFNames=MKD15.5 PE=2
Poh0215440.1	70	61	89	8	13	16	2.77745e-08	down	-2.1478	Cytochrome P450 93A2 EC=1.14.-.- OS=Glycine max (Soybean) (Glycine hispida) Name=CYP93A2 PE=2
Poh0240590.1	837	1005	831	1781	1722	1822	1.59753e-66	up	1.41746	Cytokinin dehydrogenase 1 EC=1.5.99.12 Cytokinin oxidase 1 Short=AtCKX1 Short=CKO 1 Precursor OS=Arabidopsis thaliana (Mouse-ear cress) Name=CKX1 OrderedLocusNames=At2g41510 ORFNames=T32G6.3 PE=1
Poh0085610.1	895	865	832	311	332	280	2.56715e-27	down	-1.06736	Cytokinin riboside 5'-monophosphate phosphoribohydrolase LOG3 EC=3.2.2.n1 Protein LONELY GUY 3 OS=Arabidopsis thaliana (Mouse-ear cress) Name=LOG3 OrderedLocusNames=At2g37210 ORFNames=T2N18.3 PE=1
Poh0085600.1	81	97	91	50	20	30	0.00145358	down	-1.01019	Cytokinin riboside 5'-monophosphate phosphoribohydrolase LOG4 EC=3.2.2.n1 Protein LONELY GUY 4 OS=Arabidopsis thaliana (Mouse-ear cress) Name=LOG4 OrderedLocusNames=At3g53450 ORFNames=F4P12.150 PE=1
Poh0161830.1	8	14	13	24	29	21	0.0026917	up	1.50044	Cytoplasmic 60S subunit biogenesis factor REI1 homolog 1 {ECO:0000305} Protein REI1-LIKE 1 {ECO:0000303|PubMed:24038679} pre-60S factor REI1 homolog 1 {ECO:0000305} OS=Arabidopsis thaliana (Mouse-ear cress) OrderedLocusNames=At4g31420 {ECO:0000312|Araport:AT4G31420} PE=1
Poh0297960.1	237	253	263	564	494	498	1.2437e-39	up	1.46819	Cytoplasmic 60S subunit biogenesis factor REI1 homolog 1 {ECO:0000305} Protein REI1-LIKE 1 {ECO:0000303|PubMed:24038679} pre-60S factor REI1 homolog 1 {ECO:0000305} OS=Arabidopsis thaliana (Mouse-ear cress) OrderedLocusNames=At4g31420 {ECO:0000312|Araport:AT4G31420} PE=1
Poh0297980.1	514	512	500	862	809	836	2.67996e-40	up	1.13876	Cytoplasmic 60S subunit biogenesis factor REI1 homolog 1 {ECO:0000305} Protein REI1-LIKE 1 {ECO:0000303|PubMed:24038679} pre-60S factor REI1 homolog 1 {ECO:0000305} OS=Arabidopsis thaliana (Mouse-ear cress) OrderedLocusNames=At4g31420 {ECO:0000312|Araport:AT4G31420} PE=1
Poh0114880.1	63	77	66	18	13	22	1.47271e-05	down	-1.53508	D-3-phosphoglycerate dehydrogenase 2, chloroplastic Short=PGDH EC=1.1.1.95 {ECO:0000269|PubMed:24368794, ECO:0000269|PubMed:9867856} Precursor OS=Arabidopsis thaliana (Mouse-ear cress) ORFNames=F11A6.8 PE=1
Poh0176490.1	36	24	17	8	6	9	0.026687	down	-1.31604	DCC family protein At1g52590, chloroplastic Precursor OS=Arabidopsis thaliana (Mouse-ear cress) OrderedLocusNames=At1g52590 ORFNames=F6D8.19 PE=2
Poh0172520.1	16	8	35	54	33	29	0.00363409	up	1.38665	DDB1- and CUL4-associated factor
Poh0034120.1	52	33	26	3	6	0	3.26909e-06	down	-3.20122	DDE superfamily endonuclease
Poh0058970.1	1592	1733	1539	9868	9079	9036	0	up	2.9463	DEAD-box ATP-dependent RNA helicase 36 EC=3.6.4.13 OS=Arabidopsis thaliana (Mouse-ear cress) Name=RH36 OrderedLocusNames=At1g16280 ORFNames=F3O9.8 PE=2
Poh0329100.1	473	469	466	758	741	759	2.07821e-35	up	1.1042	DEAD-box ATP-dependent RNA helicase 38 EC=3.6.4.13 OS=Oryza sativa subsp. japonica (Rice) OrderedLocusNames=Os03g0158200, LOC_Os03g06220 ORFNames=OJ1134F05.6 PE=3
Poh0161570.1	35	31	34	18	6	9	0.0208673	down	-1.18217	DEAD-box ATP-dependent RNA helicase 5 EC=3.6.4.13 OS=Oryza sativa subsp. japonica (Rice) ORFNames=B1114D08.16-1 PE=2
Poh0342480.1	46	38	35	54	63	63	0.000545578	up	1.02214	Dehydration-responsive element-binding protein 1C Short=Protein DREB1C Protein C-repeat-binding factor 1 OS=Oryza sativa subsp. indica (Rice) Name=DREB1C Synonyms=CBF1, ERF26 ORFNames=OsI_020719 PE=3
Poh0087510.1	580	593	548	2753	2606	2473	0	up	2.60803	Dehydration-responsive element-binding protein 2A Short=Protein DREB2A OS=Arabidopsis thaliana (Mouse-ear cress) ORFNames=K18I23.22 PE=1
Poh0054900.1	90	112	118	504	454	467	8.70572e-80	up	2.576	Dehydration-responsive element-binding protein 2A Short=Protein DREB2A OS=Oryza sativa subsp. indica (Rice) Name=DREB2A Synonyms=ERF40 ORFNames=OsI_000512 PE=3
Poh0114220.1	5	8	2	32	12	21	0.000108964	up	2.53507	Dehydration-responsive element-binding protein 2A Short=Protein DREB2A OS=Oryza sativa subsp. indica (Rice) Name=DREB2A Synonyms=ERF40 ORFNames=OsI_000512 PE=3
Poh0089850.1	2	5	1	53	43	34	3.0185e-12	up	4.44149	Dehydration-responsive element-binding protein 2E Short=OsDREB2E OS=Oryza sativa subsp. japonica (Rice) OrderedLocusNames=Os03g0174400, LOC_Os03g07830 PE=2
Poh0133760.1	8	6	11	44	57	31	7.90019e-10	up	2.81968	Dehydration-responsive element-binding protein 2E Short=OsDREB2E OS=Oryza sativa subsp. japonica (Rice) OrderedLocusNames=Os03g0174400, LOC_Os03g07830 PE=2
Poh0149350.1	84	89	120	489	459	444	1.09812e-77	up	2.6688	Dehydration-responsive element-binding protein 3 Protein TINY 2 OS=Arabidopsis thaliana (Mouse-ear cress) ORFNames=F15N18.180 PE=2
Poh0057980.1	124	155	131	39	46	55	2.98565e-06	down	-1.12559	Delta(8)-fatty-acid desaturase EC=1.14.19.29 {ECO:0000269|PubMed:11171153, ECO:0000269|PubMed:12203571, ECO:0000269|PubMed:20575587} Delta(8)-sphingolipid desaturase Sphingolipid 8-(E/Z)-desaturase OS=Helianthus annuus (Common sunflower) Name=sld1 PE=1
Poh0236600.1	404	511	446	812	749	756	1.27543e-32	up	1.18919	DENN (AEX-3) domain-containing protein
Poh0260530.1	1721	1869	1698	2851	2854	2850	3.26356e-70	up	1.11694	DENN (AEX-3) domain-containing protein
Poh0259110.1	86	52	70	8	13	17	3.36962e-07	down	-2.0251	Denticleless protein homolog
Poh0008670.1	99	85	95	153	162	147	3.58523e-10	up	1.15017	Deoxyhypusine hydroxylase {ECO:0000255|HAMAP-Rule:MF_03101} Short=DOHH {ECO:0000255|HAMAP-Rule:MF_03101} EC=1.14.99.29 {ECO:0000255|HAMAP-Rule:MF_03101} Deoxyhypusine dioxygenase {ECO:0000255|HAMAP-Rule:MF_03101} Deoxyhypusine monooxygenase {ECO:0000255|HAMAP-Rule:MF_03101} OS=Arabidopsis thaliana (Mouse-ear cress) OrderedLocusNames=At3g58180 ORFNames=F9D24.90 PE=1
Poh0111100.1	94	133	102	213	242	200	3.1811e-16	up	1.41542	Deoxyhypusine hydroxylase-B {ECO:0000255|HAMAP-Rule:MF_03101} Short=DOHH-B {ECO:0000255|HAMAP-Rule:MF_03101} EC=1.14.99.29 {ECO:0000255|HAMAP-Rule:MF_03101} Deoxyhypusine dioxygenase-B {ECO:0000255|HAMAP-Rule:MF_03101} Deoxyhypusine monooxygenase-B {ECO:0000255|HAMAP-Rule:MF_03101} OS=Oryza sativa subsp. japonica (Rice) OrderedLocusNames=Os12g0626100, LOC_Os12g43100 PE=2
Poh0055540.1	47	34	59	5	5	4	1.55039e-07	down	-2.90189	Deoxymugineic acid synthase 1 {ECO:0000303|PubMed:16926158} Short=ZmDMAS1 {ECO:0000303|PubMed:16926158} EC=1.1.1.285 {ECO:0000269|PubMed:16926158} OS=Zea mays (Maize) ORFNames=ZEAMMB73_Zm00001d028360 {ECO:0000312|EMBL:ONL95785.1} PE=1
Poh0234590.1	72	93	97	183	212	183	9.4646e-18	up	1.56319	Deoxynucleoside kinase
Poh0239860.1	138	162	147	452	414	405	8.84011e-52	up	1.92913	Deoxynucleoside kinase
Poh0248490.1	70	68	85	21	39	23	0.00260695	down	-1.00376	Deoxyuridine 5'-triphosphate nucleotidohydrolase Short=dUTPase EC=3.6.1.23 dUTP pyrophosphatase OS=Oryza sativa subsp. japonica (Rice) ORFNames=OSJNBa0039O18.10 PE=3
Poh0242690.1	242	222	204	397	340	359	1.02245e-19	up	1.13681	Derlin-1 AtDerlin1-1 OS=Arabidopsis thaliana (Mouse-ear cress) Name=DER1 OrderedLocusNames=At4g29330 ORFNames=F17A13.150 PE=2
Poh0022340.1	234	171	180	2705	2519	2574	0	up	4.15964	Desiccation stress protein DSP-22, chloroplastic Precursor OS=Craterostigma plantagineum (Blue gem) (Torenia plantagineum) Name=DSP-22 PE=2
Poh0093800.1	12	10	22	298	263	292	9.31018e-72	up	4.69878	Desiccation stress protein DSP-22, chloroplastic Precursor OS=Craterostigma plantagineum (Blue gem) (Torenia plantagineum) Name=DSP-22 PE=2
Poh0186690.1	0	6	1	8	17	14	0.00150457	up	2.90479	Desiccation stress protein DSP-22, chloroplastic Precursor OS=Craterostigma plantagineum (Blue gem) (Torenia plantagineum) Name=DSP-22 PE=2
Poh0209040.1	108	92	116	784	674	708	3.4697e-143	up	3.19851	Desiccation stress protein DSP-22, chloroplastic Precursor OS=Craterostigma plantagineum (Blue gem) (Torenia plantagineum) Name=DSP-22 PE=2
Poh0209050.1	33	47	35	308	264	310	3.99313e-67	up	3.36191	Desiccation stress protein DSP-22, chloroplastic Precursor OS=Craterostigma plantagineum (Blue gem) (Torenia plantagineum) Name=DSP-22 PE=2
Poh0209070.1	275	278	297	1765	1688	1831	4.68375e-270	up	3.05905	Desiccation stress protein DSP-22, chloroplastic Precursor OS=Craterostigma plantagineum (Blue gem) (Torenia plantagineum) Name=DSP-22 PE=2
Poh0288910.1	0	1	2	18	21	14	1.21892e-05	up	4.56173	Desiccation stress protein DSP-22, chloroplastic Precursor OS=Craterostigma plantagineum (Blue gem) (Torenia plantagineum) Name=DSP-22 PE=2
Poh0371730.1	29	21	16	293	301	295	5.08655e-77	up	4.17541	Desiccation stress protein DSP-22, chloroplastic Precursor OS=Craterostigma plantagineum (Blue gem) (Torenia plantagineum) Name=DSP-22 PE=2
Poh0207070.1	1354	1708	1260	6946	6989	6364	2.00737e-83	up	2.65398	Desiccation-related protein PCC13-62 Precursor OS=Craterostigma plantagineum (Blue gem) (Torenia plantagineum) PE=2
Poh0289030.1	4	13	13	38	33	21	6.05815e-05	up	2.03116	Dessication-induced 1VOC superfamily protein
Poh0092250.1	355	368	345	69	41	76	1.04595e-30	down	-2.09832	determination of stomach left/right asymmetry
Poh0287310.1	222	188	179	34	30	40	5.94919e-20	down	-2.0772	determination of stomach left/right asymmetry
Poh0371540.1	404	416	366	116	146	132	4.86659e-16	down	-1.16581	DExH-box ATP-dependent RNA helicase DExH15 chloroplastic {ECO:0000305} EC=3.6.4.13 ATP-dependent RNA helicase ISE2 Protein EMBRYO DEFECTIVE 25 Protein INCREASED SIZE EXCLUSION LIMIT 2 Protein PIGMENT DEFECTIVE 317 Precursor OS=Arabidopsis thaliana (Mouse-ear cress) ORFNames=F20P5.20 PE=1
Poh0047230.1	135	136	103	212	222	157	1.78718e-09	up	1.08151	Diacylglycerol kinase 5 Short=AtDGK5 Short=DAG kinase 5 EC=2.7.1.107 Diglyceride kinase 5 Short=DGK 5 OS=Arabidopsis thaliana (Mouse-ear cress) Name=DGK5 OrderedLocusNames=At2g20900 ORFNames=F5H14.13 PE=2
Poh0094970.1	476	575	561	146	131	109	9.45934e-32	down	-1.64247	Dienelactone hydrolase family
Poh0051300.1	11	9	13	75	61	92	2.73695e-18	up	3.21292	Dihydroceramide fatty acyl 2-hydroxylase FAH1 {ECO:0000305} EC=1.14.18.7 {ECO:0000269|PubMed:22635113} Fatty acid 2-hydroxylase 1 {ECO:0000303|PubMed:19054355} Short=AtFAH1 {ECO:0000303|PubMed:19054355} OS=Arabidopsis thaliana (Mouse-ear cress) ORFNames=T29F13.2 {ECO:0000312|EMBL:AAC16270.1} PE=1
Poh0084150.1	24	22	24	256	224	303	7.91875e-63	up	3.90818	Dihydroceramide fatty acyl 2-hydroxylase FAH1 {ECO:0000305} EC=1.14.18.7 {ECO:0000269|PubMed:22635113} Fatty acid 2-hydroxylase 1 {ECO:0000303|PubMed:19054355} Short=AtFAH1 {ECO:0000303|PubMed:19054355} OS=Arabidopsis thaliana (Mouse-ear cress) ORFNames=T29F13.2 {ECO:0000312|EMBL:AAC16270.1} PE=1
Poh0201270.1	75	92	78	16	29	36	0.000374767	down	-1.16929	Dihydroceramide fatty acyl 2-hydroxylase FAH2 {ECO:0000305} EC=1.14.18.7 {ECO:0000269|PubMed:22635113} Fatty acid 2-hydroxylase 2 {ECO:0000303|PubMed:19054355} Short=AtFAH2 {ECO:0000303|PubMed:19054355} OS=Arabidopsis thaliana (Mouse-ear cress) ORFNames=T13K14.30 {ECO:0000312|EMBL:CAB45882.1} PE=1
Poh0115350.1	71	44	53	15	22	18	0.0020964	down	-1.18567	dihydrokaempferol 4-reductase activity
Poh0014820.1	71	70	42	202	154	168	2.29625e-20	up	1.94041	Dihydrolipoyllysine-residue succinyltransferase component of 2-oxoglutarate dehydrogenase complex
Poh0115480.1	6	7	3	33	25	24	9.19288e-07	up	2.77868	Dirigent proteins impart stereoselectivity on the phenoxy radical-coupling reaction, yielding optically active lignans from two molecules of coniferyl alcohol in the biosynthesis of lignans, flavonolignans, and alkaloids and thus plays a central role in plant secondary metabolism
Poh0243900.1	38	50	58	6	16	7	4.7424e-05	down	-1.91087	Dirigent proteins impart stereoselectivity on the phenoxy radical-coupling reaction, yielding optically active lignans from two molecules of coniferyl alcohol in the biosynthesis of lignans, flavonolignans, and alkaloids and thus plays a central role in plant secondary metabolism
Poh0243910.1	2	5	9	41	49	55	6.19718e-13	up	3.60312	Dirigent proteins impart stereoselectivity on the phenoxy radical-coupling reaction, yielding optically active lignans from two molecules of coniferyl alcohol in the biosynthesis of lignans, flavonolignans, and alkaloids and thus plays a central role in plant secondary metabolism
Poh0243920.1	6	2	2	60	38	49	1.10237e-13	up	4.29977	Dirigent proteins impart stereoselectivity on the phenoxy radical-coupling reaction, yielding optically active lignans from two molecules of coniferyl alcohol in the biosynthesis of lignans, flavonolignans, and alkaloids and thus plays a central role in plant secondary metabolism
Poh0297370.1	668	902	727	237	313	304	1.48175e-13	down	-1.00286	Dirigent proteins impart stereoselectivity on the phenoxy radical-coupling reaction, yielding optically active lignans from two molecules of coniferyl alcohol in the biosynthesis of lignans, flavonolignans, and alkaloids and thus plays a central role in plant secondary metabolism
Poh0354130.1	53	43	47	91	72	81	3.27401e-06	up	1.19292	Disease resistance protein At4g27190 OS=Arabidopsis thaliana (Mouse-ear cress) OrderedLocusNames=At4g27190 ORFNames=T24A18.140 PE=2
Poh0107930.1	23	47	23	9	7	11	0.014282	down	-1.36015	Disease resistance protein RFL1 RPS5-like protein 1 pNd13/pNd14 OS=Arabidopsis thaliana (Mouse-ear cress) Name=RFL1 OrderedLocusNames=At1g12210 ORFNames=T28K15.6 PE=3
Poh0184940.1	182	193	204	39	52	56	2.92129e-13	down	-1.55378	Disease resistance protein RFL1 RPS5-like protein 1 pNd13/pNd14 OS=Arabidopsis thaliana (Mouse-ear cress) Name=RFL1 OrderedLocusNames=At1g12210 ORFNames=T28K15.6 PE=3
Poh0368650.1	43	36	45	59	69	65	0.000197312	up	1.06155	Disease resistance-like protein DSC1 {ECO:0000305} Protein DOMINANT SUPRESSOR OF CAMTA3 NUMBER 1 {ECO:0000303|PubMed:28407487} OS=Arabidopsis thaliana (Mouse-ear cress) ORFNames=F16J13.80 {ECO:0000312|EMBL:CAB40942.1} PE=1
Poh0050370.1	113	99	122	316	364	269	9.7652e-35	up	1.92759	DJ-1/PfpI family
Poh0219080.1	81	78	95	331	328	367	7.0733e-56	up	2.43737	DJ-1/PfpI family
Poh0024990.1	533	478	491	134	195	113	5.77067e-18	down	-1.34266	DNA (cytosine-5)-methyltransferase 3 EC=2.1.1.37 Chromomethylase 3 DNA methyltransferase 105 OS=Zea mays (Maize) Name=DMT105 PE=2
Poh0282440.1	69	87	97	23	18	38	0.00015975	down	-1.25475	DNA (cytosine-5)-methyltransferase 3 EC=2.1.1.37 Chromomethylase 3 DNA methyltransferase 105 OS=Zea mays (Maize) Name=DMT105 PE=2
Poh0023970.1	715	667	714	204	190	210	7.90277e-35	down	-1.37231	DNA binding
Poh0281310.1	280	265	269	66	60	78	6.76825e-19	down	-1.57276	DNA binding
Poh0370450.1	10	18	13	19	28	30	0.00649269	up	1.33503	DNA damage response protein
Poh0301690.1	166	124	145	45	55	47	8.60947e-07	down	-1.14162	DNA mismatch repair protein
Poh0097960.1	541	541	475	180	206	168	1.83086e-17	down	-1.0679	DNA mismatch repair protein MSH4 Short=AtMSH4 MutS protein homolog 4 OS=Arabidopsis thaliana (Mouse-ear cress) Name=MSH4 OrderedLocusNames=At4g17380 ORFNames=dl4725w, FCAALL.423 PE=2
Poh0309510.1	766	731	678	286	272	234	3.98977e-22	down	-1.0356	DNA mismatch repair protein MSH4 Short=AtMSH4 MutS protein homolog 4 OS=Arabidopsis thaliana (Mouse-ear cress) Name=MSH4 OrderedLocusNames=At4g17380 ORFNames=dl4725w, FCAALL.423 PE=2
Poh0073980.1	357	285	343	145	103	113	2.7947e-10	down	-1.02742	DNA mismatch repair protein MSH6 Short=AtMSH6 MutS protein homolog 6 OS=Arabidopsis thaliana (Mouse-ear cress) ORFNames=T10M13.8 PE=1
Poh0106780.1	101	78	75	18	22	18	1.53587e-07	down	-1.70653	DNA polymerase alpha catalytic subunit EC=2.7.7.7 OS=Oryza sativa subsp. japonica (Rice) OrderedLocusNames=Os01g0868300, LOC_Os01g64820 ORFNames=P0677H08.20 PE=2
Poh0190260.1	157	149	133	74	35	49	2.14212e-05	down	-1.05442	DNA polymerase alpha catalytic subunit EC=2.7.7.7 OS=Oryza sativa subsp. japonica (Rice) OrderedLocusNames=Os01g0868300, LOC_Os01g64820 ORFNames=P0677H08.20 PE=2
Poh0000640.1	40	33	57	13	8	15	0.00190673	down	-1.43132	DNA repair protein XRCC2 homolog X-ray repair cross-complementing protein 2 homolog Short=AtXRCC2 OS=Arabidopsis thaliana (Mouse-ear cress) Name=XRCC2 OrderedLocusNames=At5g64520 ORFNames=T12B11.11 PE=2
Poh0020160.1	68	75	108	21	36	28	0.000518179	down	-1.14047	DNA repair protein XRCC2 homolog X-ray repair cross-complementing protein 2 homolog Short=AtXRCC2 OS=Arabidopsis thaliana (Mouse-ear cress) Name=XRCC2 OrderedLocusNames=At5g64520 ORFNames=T12B11.11 PE=2
Poh0076160.1	136	145	137	50	53	40	8.49152e-07	down	-1.12622	DNA replication licensing factor MCM3 homolog 2 EC=3.6.4.12 Replication origin activator 2 Short=ROA-2 OS=Zea mays (Maize) Name=ROA2 PE=2
Poh0163440.1	52	52	49	14	20	10	0.000661163	down	-1.37655	DNA replication licensing factor MCM6 EC=3.6.4.12 Minichromosome maintenance protein 6 Short=OsMCM6 OS=Oryza sativa subsp. japonica (Rice) ORFNames=OJ1384_A02.2, OsJ_17726, OSJNBa0093E24.13 PE=3
Poh0184980.1	54	42	75	10	29	24	0.0157296	down	-1.01499	DNA-binding protein BIN4 Protein BRASSINOSTEROID INSENSITIVE 4 Protein MIDGET OS=Arabidopsis thaliana (Mouse-ear cress) ORFNames=K18P6.17 PE=1
Poh0293220.1	6	6	9	17	23	17	0.00175202	up	1.862	DNA-dependent RNA polymerase catalyzes the transcription of DNA into RNA using the four ribonucleoside triphosphates as substrates
Poh0312070.1	20	33	16	10	9	1	0.0445413	down	-1.37167	DNA-directed RNA polymerase II subunit 2 DNA-directed RNA polymerase II 135 kDa polypeptide DNA-directed RNA polymerase II subunit RPB2 Short=RNA polymerase II subunit 2 Short=RNA polymerase II subunit B2 EC=2.7.7.6 Protein EMBRYO DEFECTIVE 1989 OS=Arabidopsis thaliana (Mouse-ear cress) OrderedLocusNames=At4g21710 ORFNames=F17L22.170 PE=1
Poh0242670.1	1039	1016	1036	320	258	321	1.38119e-41	down	-1.35912	DNA-directed RNA polymerase II subunit RPB2 Short=RNA polymerase II subunit 2 Short=RNA polymerase II subunit B2 EC=2.7.7.6 DNA-directed RNA polymerase II 135 kDa polypeptide OS=Solanum lycopersicum (Tomato) (Lycopersicon esculentum) Name=RPB2 PE=2
Poh0293080.1	166	172	182	38	62	42	1.33902e-10	down	-1.44995	DNA-directed RNA polymerase II subunit RPB2 Short=RNA polymerase II subunit 2 Short=RNA polymerase II subunit B2 EC=2.7.7.6 DNA-directed RNA polymerase II 135 kDa polypeptide OS=Solanum lycopersicum (Tomato) (Lycopersicon esculentum) Name=RPB2 PE=2
Poh0234560.1	265	245	206	90	76	76	2.6127e-10	down	-1.1422	DNA-directed RNA polymerase V subunit 1 DNA-directed RNA polymerase D subunit 1b Short=AtNRPD1b Short=Nuclear RNA polymerase D 1b DNA-directed RNA polymerase E subunit 1 Short=Nuclear RNA polymerase E 1 EC=2.7.7.6 Protein DEFECTIVE IN MERISTEM SILENCING 5 Protein DEFECTIVE IN RNA-DIRECTED DNA METHYLATION 3 Protein RNA-DIRECTED DNA METHYLATION DEFECTIVE 1 RNA polymerase IV subunit 1 Short=POL IV 1…
Poh0239820.1	900	841	939	282	278	278	7.23505e-36	down	-1.25502	DNA-directed RNA polymerase V subunit 1 DNA-directed RNA polymerase D subunit 1b Short=AtNRPD1b Short=Nuclear RNA polymerase D 1b DNA-directed RNA polymerase E subunit 1 Short=Nuclear RNA polymerase E 1 EC=2.7.7.6 Protein DEFECTIVE IN MERISTEM SILENCING 5 Protein DEFECTIVE IN RNA-DIRECTED DNA METHYLATION 3 Protein RNA-DIRECTED DNA METHYLATION DEFECTIVE 1 RNA polymerase IV subunit 1 Short=POL IV 1…
Poh0259880.1	37	32	30	18	10	8	0.0362581	down	-1.04115	DNAJ heat shock N-terminal domain-containing protein
Poh0051800.1	30	47	21	64	71	63	5.37794e-06	up	1.43859	DnaJ protein ERDJ2A Chaperone protein dnaJ 21 Short=AtDjC21 Short=AtJ21 Endoplasmic reticulum dnaJ domain-containing protein 2A Short=AtERdj2A Translocation protein SEC63 homolog ERDJ2A OS=Arabidopsis thaliana (Mouse-ear cress) ORFNames=F18B13.2, F19K16.10 PE=1
Poh0084500.1	271	263	255	526	533	497	1.84211e-39	up	1.40223	DnaJ protein ERDJ2A Chaperone protein dnaJ 21 Short=AtDjC21 Short=AtJ21 Endoplasmic reticulum dnaJ domain-containing protein 2A Short=AtERdj2A Translocation protein SEC63 homolog ERDJ2A OS=Arabidopsis thaliana (Mouse-ear cress) ORFNames=F18B13.2, F19K16.10 PE=1
Poh0143270.1	93	106	128	36	22	22	3.94367e-08	down	-1.61373	DnaJ protein ERDJ3B Chaperone protein dnaJ 19 Short=AtDjB19 Short=AtJ19 Endoplasmic reticulum dnaJ domain-containing protein 3B Short=AtERdj3B Protein SCJ1 homolog ERDJ3B Precursor OS=Arabidopsis thaliana (Mouse-ear cress) ORFNames=F26K9.30 PE=1
Poh0315400.1	1419	1606	1402	500	470	460	1.14522e-44	down	-1.20827	DnaJ protein ERDJ3B Chaperone protein dnaJ 19 Short=AtDjB19 Short=AtJ19 Endoplasmic reticulum dnaJ domain-containing protein 3B Short=AtERdj3B Protein SCJ1 homolog ERDJ3B Precursor OS=Arabidopsis thaliana (Mouse-ear cress) ORFNames=F26K9.30 PE=1
Poh0244900.1	1049	1054	1018	2104	1957	1899	4.45358e-94	up	1.35514	DnaJ protein homolog ANJ1 Precursor OS=Atriplex nummularia (Old man saltbush) (Atriplex johnstonii) PE=2
Poh0290920.1	408	419	449	675	706	677	3.29409e-31	up	1.11194	DnaJ protein homolog ANJ1 Precursor OS=Atriplex nummularia (Old man saltbush) (Atriplex johnstonii) PE=2
Poh0024620.1	384	338	349	632	581	589	7.80253e-32	up	1.1731	DNL zinc finger
Poh0013750.1	242	279	267	450	367	390	3.42616e-17	up	1.03601	domain in TBC and LysM domain containing proteins
Poh0297300.1	681	755	631	1520	1488	1399	1.4005e-81	up	1.51459	Domain of unknown function (DUF3511)
Poh0054840.1	33	33	40	8	18	12	0.0285283	down	-1.05633	Domain of unknown function (DUF4539)
Poh0065900.1	8124	8923	8296	2119	2207	1960	5.83384e-148	down	-1.58952	Dormancy-associated protein homolog 1 {ECO:0000303|PubMed:15908603} Auxin-repressed protein 1 {ECO:0000303|PubMed:23065269} Short=AtARP1 {ECO:0000303|PubMed:23065269} DRM1 homolog 1 {ECO:0000303|PubMed:15908603} Dormancy-associated protein 2 {ECO:0000303|PubMed:24442277} Short=AtDRM2 {ECO:0000303|PubMed:24442277} OS=Arabidopsis thaliana (Mouse-ear cress) ORFNames=T1B8.13 {ECO:0000312|EMBL:AAK3285…
Poh0311710.1	426	458	480	118	138	140	1.38514e-22	down	-1.36125	Dormancy-associated protein homolog 1 {ECO:0000303|PubMed:15908603} Auxin-repressed protein 1 {ECO:0000303|PubMed:23065269} Short=AtARP1 {ECO:0000303|PubMed:23065269} DRM1 homolog 1 {ECO:0000303|PubMed:15908603} Dormancy-associated protein 2 {ECO:0000303|PubMed:24442277} Short=AtDRM2 {ECO:0000303|PubMed:24442277} OS=Arabidopsis thaliana (Mouse-ear cress) ORFNames=T1B8.13 {ECO:0000312|EMBL:AAK3285…
Poh0130640.1	290	290	292	686	705	685	4.02244e-65	up	1.67413	drought-induced protein
Poh0330140.1	17	6	13	29	22	33	0.000869651	up	1.6474	drought-induced protein
Poh0135480.1	22	19	27	290	288	272	1.3264e-74	up	4.06575	Dual specificity phosphatase, catalytic domain
Poh0167410.1	4	5	4	36	37	38	1.37189e-10	up	3.51731	Dual specificity phosphatase, catalytic domain
Poh0244100.1	387	350	421	949	926	983	1.75202e-73	up	1.72606	dual specificity protein phosphatase
Poh0291690.1	94	96	68	261	232	203	3.00477e-26	up	1.85327	dual specificity protein phosphatase
Poh0106040.1	171	137	147	1280	1241	1182	8.7584e-249	up	3.44717	Dual specificity protein phosphatase PHS1 EC=3.1.3.16 EC=3.1.3.48 Protein PROPYZAMIDE-HYPERSENSITIVE 1 OS=Arabidopsis thaliana (Mouse-ear cress) Name=PHS1 OrderedLocusNames=At5g23720 ORFNames=MQM1.1 PE=1
Poh0191100.1	438	486	372	3649	3546	3494	0	up	3.46701	Dual specificity protein phosphatase PHS1 EC=3.1.3.16 EC=3.1.3.48 Protein PROPYZAMIDE-HYPERSENSITIVE 1 OS=Arabidopsis thaliana (Mouse-ear cress) Name=PHS1 OrderedLocusNames=At5g23720 ORFNames=MQM1.1 PE=1
Poh0065080.1	378	446	327	2489	2498	2333	2.10784e-280	up	3.09172	DUF21 domain-containing protein At4g14240 CBS domain-containing protein CBSDUF1 OS=Arabidopsis thaliana (Mouse-ear cress) ORFNames=dl3160c, FCAALL.149 PE=1
Poh0333110.1	811	870	792	2772	2808	2459	1.5507e-198	up	2.12243	DUF21 domain-containing protein At4g14240 CBS domain-containing protein CBSDUF1 OS=Arabidopsis thaliana (Mouse-ear cress) ORFNames=dl3160c, FCAALL.149 PE=1
Poh0020810.1	1362	1416	1284	12552	12061	11255	0	up	3.5643	DUF21 domain-containing protein At4g33700 CBS domain-containing protein CBSDUF6 OS=Arabidopsis thaliana (Mouse-ear cress) Name=CBSDUF6 OrderedLocusNames=At4g33700 ORFNames=T16L1_190 PE=1
Poh0337410.1	401	485	439	4716	4632	4301	0	up	3.78625	DUF21 domain-containing protein At4g33700 CBS domain-containing protein CBSDUF6 OS=Arabidopsis thaliana (Mouse-ear cress) Name=CBSDUF6 OrderedLocusNames=At4g33700 ORFNames=T16L1_190 PE=1
Poh0021380.1	646	711	617	223	210	225	9.70482e-25	down	-1.16204	DUF761-associated sequence motif
Poh0037010.1	38	37	52	25	15	7	0.0289376	down	-1.02163	DUF761-associated sequence motif
Poh0060520.1	95	103	97	26	17	19	1.60158e-09	down	-1.82975	DUF761-associated sequence motif
Poh0221080.1	168	210	196	53	37	30	1.35579e-15	down	-1.83966	DUF761-associated sequence motif
Poh0245400.1	223	173	227	62	63	59	2.8119e-11	down	-1.33748	DUF761-associated sequence motif
Poh0131340.1	284	241	258	94	106	72	3.64355e-10	down	-1.10393	Dynamin-2A EC=3.6.5.5 Dynamin-like protein 6 Dynamin-related protein 2A OS=Arabidopsis thaliana (Mouse-ear cress) ORFNames=F14N23.17 PE=1
Poh0168580.1	8	10	17	23	22	18	0.0189283	up	1.26562	Dynamin-related protein 1A Dynamin-like protein 1 Dynamin-like protein A Protein RADIAL SWELLING 9 OS=Arabidopsis thaliana (Mouse-ear cress) OrderedLocusNames=At5g42080 ORFNames=MJC20.19 PE=1
Poh0025800.1	654	657	614	1552	1432	1275	3.36323e-84	up	1.5667	Dynamin-related protein 1E Dynamin-like protein 4 Dynamin-like protein DLP2 Dynamin-like protein E OS=Arabidopsis thaliana (Mouse-ear cress) ORFNames=T2O9.170 PE=1
Poh0283230.1	128	140	104	302	303	275	3.53549e-29	up	1.66491	Dynamin-related protein 1E Dynamin-like protein 4 Dynamin-like protein DLP2 Dynamin-like protein E OS=Arabidopsis thaliana (Mouse-ear cress) ORFNames=T2O9.170 PE=1
Poh0355940.1	2045	1997	1874	3391	3166	2793	1.12063e-58	up	1.08149	Dynamin-related protein 3A Dynamin-like protein 2 Dynamin-like protein 2a OS=Arabidopsis thaliana (Mouse-ear cress) ORFNames=T16L1.140 PE=1
Poh0360740.1	42	51	27	70	67	70	3.41714e-05	up	1.21097	Dynamin-related protein 3A Dynamin-like protein 2 Dynamin-like protein 2a OS=Arabidopsis thaliana (Mouse-ear cress) ORFNames=T16L1.140 PE=1
Poh0305710.1	45	40	25	7	9	9	0.00082391	down	-1.71067	Dynamin-related protein 5A Protein ARC5-like OS=Arabidopsis thaliana (Mouse-ear cress) Name=DRP5A OrderedLocusNames=At1g53140 ORFNames=F8L10.1 PE=2
Poh0356750.1	41	40	34	12	12	10	0.0035341	down	-1.33551	Dynein 8 kDa light chain, flagellar outer arm OS=Chlamydomonas reinhardtii (Chlamydomonas smithii) PE=1
Poh0209810.1	36	42	30	10	17	7	0.0111496	down	-1.24534	E2F transcription factor-like E2FE DP-E2F-like protein 1 E2F-like repressor E2L3 OS=Arabidopsis thaliana (Mouse-ear cress) ORFNames=T24C20.40 PE=1
Poh0285130.1	174	130	158	265	231	267	9.71374e-14	up	1.14695	E3 ubiquitin protein ligase DRIP2 EC=2.3.2.27 {ECO:0000269|PubMed:18552202} DREB2A-interacting protein 2 RING-type E3 ubiquitin transferase DRIP2 {ECO:0000305} OS=Arabidopsis thaliana (Mouse-ear cress) Name=DRIP2 OrderedLocusNames=At2g30580 ORFNames=T6B20.7 PE=1
Poh0138720.1	1308	1419	1369	485	449	452	3.95787e-42	down	-1.1415	E3 ubiquitin-protein ligase AIP2 EC=2.3.2.27 {ECO:0000269|PubMed:15644464} ABI3-interacting protein 2 RING-type E3 ubiquitin transferase AIP2 {ECO:0000305} OS=Arabidopsis thaliana (Mouse-ear cress) Name=AIP2 OrderedLocusNames=At5g20910 ORFNames=F22D1.80 PE=1
Poh0171700.1	159	179	151	49	54	61	9.07293e-08	down	-1.15189	E3 ubiquitin-protein ligase AIP2 EC=2.3.2.27 {ECO:0000269|PubMed:15644464} ABI3-interacting protein 2 RING-type E3 ubiquitin transferase AIP2 {ECO:0000305} OS=Arabidopsis thaliana (Mouse-ear cress) Name=AIP2 OrderedLocusNames=At5g20910 ORFNames=F22D1.80 PE=1
Poh0308200.1	342	341	330	634	571	547	3.28965e-33	up	1.21186	E3 ubiquitin-protein ligase AIP2 EC=2.3.2.27 {ECO:0000269|PubMed:15644464} ABI3-interacting protein 2 RING-type E3 ubiquitin transferase AIP2 {ECO:0000305} OS=Arabidopsis thaliana (Mouse-ear cress) Name=AIP2 OrderedLocusNames=At5g20910 ORFNames=F22D1.80 PE=1
Poh0368550.1	40	46	36	92	93	81	1.10293e-09	up	1.54661	E3 ubiquitin-protein ligase AIP2 EC=2.3.2.27 {ECO:0000269|PubMed:15644464} ABI3-interacting protein 2 RING-type E3 ubiquitin transferase AIP2 {ECO:0000305} OS=Arabidopsis thaliana (Mouse-ear cress) Name=AIP2 OrderedLocusNames=At5g20910 ORFNames=F22D1.80 PE=1
Poh0270580.1	140	121	138	47	33	49	7.25936e-07	down	-1.20624	E3 ubiquitin-protein ligase ATL42 EC=2.3.2.27 {ECO:0000269|PubMed:15644464} RING-H2 finger protein ATL42 RING-type E3 ubiquitin transferase ATL42 {ECO:0000305} Precursor OS=Arabidopsis thaliana (Mouse-ear cress) Name=ATL42 OrderedLocusNames=At4g28890 ORFNames=F25O24.10 PE=1
Poh0091330.1	17	22	16	65	70	57	1.6983e-11	up	2.2255	E3 ubiquitin-protein ligase ATL6 EC=2.3.2.27 {ECO:0000269|PubMed:15644464} RING-H2 finger protein ATL6 RING-type E3 ubiquitin transferase ATL6 {ECO:0000305} Precursor OS=Arabidopsis thaliana (Mouse-ear cress) Name=ATL6 OrderedLocusNames=At3g05200 ORFNames=T12H1.17 PE=1
Poh0202630.1	23	21	26	29	21	60	0.0163077	up	1.08202	E3 ubiquitin-protein ligase ATL6 EC=2.3.2.27 {ECO:0000269|PubMed:15644464} RING-H2 finger protein ATL6 RING-type E3 ubiquitin transferase ATL6 {ECO:0000305} Precursor OS=Arabidopsis thaliana (Mouse-ear cress) Name=ATL6 OrderedLocusNames=At3g05200 ORFNames=T12H1.17 PE=1
Poh0286340.1	6	16	3	34	37	24	9.81276e-06	up	2.34727	E3 ubiquitin-protein ligase ATL6 EC=2.3.2.27 {ECO:0000269|PubMed:15644464} RING-H2 finger protein ATL6 RING-type E3 ubiquitin transferase ATL6 {ECO:0000305} Precursor OS=Arabidopsis thaliana (Mouse-ear cress) Name=ATL6 OrderedLocusNames=At3g05200 ORFNames=T12H1.17 PE=1
Poh0336000.1	14	31	25	5	2	5	0.00253572	down	-2.12449	E3 ubiquitin-protein ligase ATL9 EC=2.3.2.27 {ECO:0000269|PubMed:15644464} RING-H2 finger protein ATL9 RING-type E3 ubiquitin transferase ATL9 {ECO:0000305} Precursor OS=Arabidopsis thaliana (Mouse-ear cress) Name=ATL9 OrderedLocusNames=At2g35000 ORFNames=F19I3.23 PE=1
Poh0041310.1	423	390	426	642	652	624	4.36561e-28	up	1.05285	E3 ubiquitin-protein ligase CHIP {ECO:0000305} EC=2.3.2.27 {ECO:0000269|PubMed:16640601, ECO:0000269|PubMed:17241447} Carboxyl terminus of HSC70-interacting protein {ECO:0000303|PubMed:12805616} Short=AtCHIP {ECO:0000303|PubMed:12805616} Plant U-box protein 61 RING-type E3 ubiquitin transferase CHIP {ECO:0000305} U-box domain-containing protein 61 OS=Arabidopsis thaliana (Mouse-ear cress) ORFName…
Poh0180090.1	104	101	84	157	129	149	1.09006e-07	up	1.01301	E3 ubiquitin-protein ligase CHIP {ECO:0000305} EC=2.3.2.27 {ECO:0000269|PubMed:16640601, ECO:0000269|PubMed:17241447} Carboxyl terminus of HSC70-interacting protein {ECO:0000303|PubMed:12805616} Short=AtCHIP {ECO:0000303|PubMed:12805616} Plant U-box protein 61 RING-type E3 ubiquitin transferase CHIP {ECO:0000305} U-box domain-containing protein 61 OS=Arabidopsis thaliana (Mouse-ear cress) ORFName…
Poh0064420.1	2539	2532	2261	400	367	382	7.49163e-174	down	-2.25088	E3 ubiquitin-protein ligase COP1 {ECO:0000303|PubMed:1423630} EC=2.3.2.27 {ECO:0000269|PubMed:14597662} Constitutive photomorphogenesis protein 1 {ECO:0000303|PubMed:1423630} RING-type E3 ubiquitin transferase COP1 {ECO:0000303|PubMed:1423630} OS=Arabidopsis thaliana (Mouse-ear cress) ORFNames=T21L14.11 {ECO:0000312|EMBL:AAB91983.1} PE=1
Poh0310950.1	665	604	554	86	56	96	1.78754e-58	down	-2.51307	E3 ubiquitin-protein ligase COP1 {ECO:0000303|PubMed:1423630} EC=2.3.2.27 {ECO:0000269|PubMed:14597662} Constitutive photomorphogenesis protein 1 {ECO:0000303|PubMed:1423630} RING-type E3 ubiquitin transferase COP1 {ECO:0000303|PubMed:1423630} OS=Arabidopsis thaliana (Mouse-ear cress) ORFNames=T21L14.11 {ECO:0000312|EMBL:AAB91983.1} PE=1
Poh0334670.1	104	119	97	30	37	42	2.58462e-05	down	-1.12869	E3 ubiquitin-protein ligase COP1 {ECO:0000303|PubMed:1423630} EC=2.3.2.27 {ECO:0000269|PubMed:14597662} Constitutive photomorphogenesis protein 1 {ECO:0000303|PubMed:1423630} RING-type E3 ubiquitin transferase COP1 {ECO:0000303|PubMed:1423630} OS=Arabidopsis thaliana (Mouse-ear cress) ORFNames=T21L14.11 {ECO:0000312|EMBL:AAB91983.1} PE=1
Poh0104320.1	6	24	22	32	29	38	0.00422602	up	1.34946	E3 ubiquitin-protein ligase Os03g0188200 EC=2.3.2.27 {ECO:0000250|UniProtKB:Q8LGA5} RING-H2 finger protein Os03g0188200 RING-type E3 ubiquitin transferase Os03g0188200 {ECO:0000305} OS=Oryza sativa subsp. japonica (Rice) OrderedLocusNames=Os03g0188200, LOC_Os03g08920 ORFNames=OJ1217B09.7 PE=2
Poh0074460.1	697	813	697	248	275	231	2.4969e-23	down	-1.12726	E3 ubiquitin-protein ligase PRT1 EC=2.3.2.27 Proteolysis 1 protein RING-type E3 ubiquitin transferase PRT1 {ECO:0000305} OS=Arabidopsis thaliana (Mouse-ear cress) Name=PRT1 OrderedLocusNames=At3g24800 ORFNames=K7P8.9 PE=2
Poh0318530.1	152	141	145	233	234	206	4.7058e-12	up	1.04155	E3 ubiquitin-protein ligase RGLG2 {ECO:0000305} EC=2.3.2.27 {ECO:0000305} RING domain ligase 2 {ECO:0000303|PubMed:17586653} OS=Arabidopsis thaliana (Mouse-ear cress) ORFNames=F18O22.210 PE=1
Poh0366170.1	22	36	34	46	52	51	0.000899701	up	1.11768	E3 ubiquitin-protein ligase RGLG2 {ECO:0000305} EC=2.3.2.27 {ECO:0000305} RING domain ligase 2 {ECO:0000303|PubMed:17586653} OS=Arabidopsis thaliana (Mouse-ear cress) ORFNames=F18O22.210 PE=1
Poh0123080.1	58	44	48	98	105	80	4.9993e-08	up	1.33767	E3 ubiquitin-protein ligase RNF170-like
Poh0229950.1	189	241	143	359	429	353	1.81805e-19	up	1.41774	E3 ubiquitin-protein ligase RNF170-like
Poh0212160.1	74	64	72	18	20	29	0.000295321	down	-1.22254	E3 ubiquitin-protein ligase SINA-like 10 EC=2.3.2.27 RING-type E3 ubiquitin transferase SINA-like 10 {ECO:0000305} Seven in absentia-like protein 10 OS=Arabidopsis thaliana (Mouse-ear cress) OrderedLocusNames=At5g37930 ORFNames=K18L3.13 PE=2
Poh0301940.1	215	243	185	573	544	547	1.96406e-54	up	1.79469	E3 ubiquitin-protein ligase SPL1 {ECO:0000305} EC=2.3.2.27 {ECO:0000305} DIAP1-like protein 2 {ECO:0000303|PubMed:20972793} RING-type E3 ubiquitin transferase SPL1 {ECO:0000305} SP1-like protein 1 {ECO:0000303|PubMed:23118188} OS=Arabidopsis thaliana (Mouse-ear cress) T4M14.12 {ECO:0000312|EMBL:AAK62796.1} PE=2
Poh0012020.1	236	208	224	539	590	560	5.53221e-56	up	1.7616	EamA-like transporter family
Poh0114350.1	175	151	137	411	366	373	1.64558e-39	up	1.73529	EamA-like transporter family
Poh0247420.1	137	128	150	369	362	363	2.87788e-42	up	1.82066	EamA-like transporter family
Poh0269050.1	69	62	89	147	183	138	3.19056e-13	up	1.51011	EamA-like transporter family
Poh0120390.1	23	14	3	35	72	60	0.00181187	up	2.49913	Early light-induced protein, chloroplastic Short=ELIP Precursor OS=Pisum sativum (Garden pea) PE=2
Poh0120400.1	15	18	11	144	148	133	1.84892e-37	up	3.69449	Early light-induced protein, chloroplastic Short=ELIP Precursor OS=Pisum sativum (Garden pea) PE=2
Poh0121220.1	6	5	10	61	71	59	3.06849e-17	up	3.60667	Early light-induced protein, chloroplastic Short=ELIP Precursor OS=Pisum sativum (Garden pea) PE=2
Poh0121230.1	8	7	6	34	42	34	5.85098e-09	up	2.81257	Early light-induced protein, chloroplastic Short=ELIP Precursor OS=Pisum sativum (Garden pea) PE=2
Poh0121500.1	1	5	5	176	89	117	1.38708e-27	up	5.53486	Early light-induced protein, chloroplastic Short=ELIP Precursor OS=Pisum sativum (Garden pea) PE=2
Poh0147830.1	1	3	1	59	51	56	8.58385e-14	up	5.47545	Early light-induced protein, chloroplastic Short=ELIP Precursor OS=Pisum sativum (Garden pea) PE=2
Poh0061690.1	249	294	269	575	482	457	4.27304e-29	up	1.31893	Early nodulin-93 Short=N-93 OS=Glycine max (Soybean) (Glycine hispida) PE=2
Poh0313650.1	48	25	44	115	151	123	6.57721e-18	up	2.157	Early nodulin-93-like
Poh0365930.1	107	95	117	37	22	32	7.81995e-07	down	-1.38877	Ecdysteroid kinase
Poh0028130.1	70	63	69	20	29	16	0.000422844	down	-1.21426	EF hand family protein
Poh0022120.1	32	25	20	52	47	46	9.33551e-05	up	1.33651	EGF domain-specific O-linked N-acetylglucosamine transferase-like
Poh0074610.1	409	485	439	997	941	843	1.16049e-55	up	1.48171	EH domain-containing protein 1 {ECO:0000303|PubMed:18547399} Short=AtEHD1 {ECO:0000303|PubMed:18547399} EC=3.6.5.2 {ECO:0000255|PROSITE-ProRule:PRU00758} OS=Arabidopsis thaliana (Mouse-ear cress) ORFNames=MQC12.3 {ECO:0000312|EMBL:BAB02809.1} PE=1
Poh0350910.1	97	87	69	188	217	164	1.64157e-17	up	1.59228	EH domain-containing protein 1 {ECO:0000303|PubMed:18547399} Short=AtEHD1 {ECO:0000303|PubMed:18547399} EC=3.6.5.2 {ECO:0000255|PROSITE-ProRule:PRU00758} OS=Arabidopsis thaliana (Mouse-ear cress) ORFNames=MQC12.3 {ECO:0000312|EMBL:BAB02809.1} PE=1
Poh0373470.1	139	132	203	60	46	51	1.30422e-06	down	-1.17526	EH domain-containing protein 2 {ECO:0000303|PubMed:18547399} Short=AtEHD2 {ECO:0000303|PubMed:18547399} EC=3.6.5.2 {ECO:0000255|PROSITE-ProRule:PRU00758} OS=Arabidopsis thaliana (Mouse-ear cress) ORFNames=T1J24.10 {ECO:0000312|EMBL:AAD48968.1} PE=1
Poh0120310.1	371	437	365	137	134	132	4.17428e-15	down	-1.11889	EID1-like F-box protein 2 OS=Arabidopsis thaliana (Mouse-ear cress) Name=EDL2 OrderedLocusNames=At5g39360 ORFNames=MUL8.40 PE=2
Poh0147610.1	58	64	42	16	18	15	0.000681998	down	-1.31899	EID1-like F-box protein 2 OS=Arabidopsis thaliana (Mouse-ear cress) Name=EDL2 OrderedLocusNames=At5g39360 ORFNames=MUL8.40 PE=2
Poh0130690.1	200	196	183	325	319	299	2.49277e-18	up	1.12606	Electron transfer flavoprotein subunit alpha, mitochondrial Short=Alpha-ETF Precursor OS=Arabidopsis thaliana (Mouse-ear cress) Name=ETFA OrderedLocusNames=At1g50940 ORFNames=F8A12.16 PE=1
Poh0057030.1	125	130	130	188	189	204	3.55109e-10	up	1.01693	Electron transfer flavoprotein subunit beta, mitochondrial Short=Beta-ETF Precursor OS=Arabidopsis thaliana (Mouse-ear cress) Name=ETFB OrderedLocusNames=At5g43430 ORFNames=MWF20.14 PE=1
Poh0225040.1	45	61	76	128	101	101	1.10157e-07	up	1.27672	Electron transfer flavoprotein subunit beta, mitochondrial Short=Beta-ETF Precursor OS=Arabidopsis thaliana (Mouse-ear cress) Name=ETFB OrderedLocusNames=At5g43430 ORFNames=MWF20.14 PE=1
Poh0137920.1	337	316	274	983	941	894	6.93004e-102	up	2.02669	ELF3-like protein 2 {ECO:0000305} OS=Oryza sativa subsp. japonica (Rice) P0697C12.26 {ECO:0000312|EMBL:BAD45081.1} PE=2
Poh0169490.1	153	145	133	301	240	261	5.92356e-19	up	1.3178	ELF3-like protein 2 {ECO:0000305} OS=Oryza sativa subsp. japonica (Rice) P0697C12.26 {ECO:0000312|EMBL:BAD45081.1} PE=2
Poh0096200.1	12	16	11	17	26	22	0.0248214	up	1.16212	elicitor-responsive protein
Poh0028190.1	499	546	446	998	1031	817	1.88637e-41	up	1.35406	Elongation factor 1-alpha C Short=EF-1-alpha C OS=Porphyra purpurea (Red seaweed) (Ulva purpurea) Name=TEF-C PE=2
Poh0033560.1	47	44	23	18	6	17	0.0381936	down	-1.04989	Elongation factor Ts, mitochondrial {ECO:0000255|HAMAP-Rule:MF_03135} Short=EF-Ts {ECO:0000255|HAMAP-Rule:MF_03135} Short=EF-TsMt {ECO:0000255|HAMAP-Rule:MF_03135} Precursor OS=Zea mays (Maize) Name=EFTS {ECO:0000255|HAMAP-Rule:MF_03135} PE=2
Poh0169190.1	396	400	387	679	684	611	4.09068e-34	up	1.16056	Embryogenesis-associated protein EMB8 EC=3.1.1.- OS=Picea glauca (White spruce) (Pinus glauca) Name=EMB8 PE=2
Poh0034610.1	7	7	7	30	21	21	6.17891e-05	up	2.19695	Em-like protein GEA6 OS=Arabidopsis thaliana (Mouse-ear cress) ORFNames=T7M7.23 PE=2
Poh0114000.1	6	10	9	17	14	14	0.0442083	up	1.26771	Em-like protein GEA6 OS=Arabidopsis thaliana (Mouse-ear cress) ORFNames=T7M7.23 PE=2
Poh0173370.1	804	951	836	211	209	211	3.18674e-48	down	-1.6154	Encoded by
Poh0242190.1	3734	3655	3885	11127	10217	10328	1.77637e-278	up	1.91182	Encoded by
Poh0293520.1	14	13	16	17	31	21	0.0288589	up	1.10604	Encoded by
Poh0293530.1	424	383	447	889	791	800	7.4661e-50	up	1.40516	Encoded by
Poh0353740.1	1081	1259	1026	290	262	190	1.89173e-48	down	-1.76189	Encoded by
Poh0045720.1	420	434	432	152	114	135	1.12828e-19	down	-1.25972	Endoglucanase 6 EC=3.2.1.4 Endo-1,4-beta glucanase 6 Precursor OS=Arabidopsis thaliana (Mouse-ear cress) OrderedLocusNames=At1g64390 ORFNames=F15H21.9 PE=2
Poh0216950.1	825	817	785	297	264	289	1.00817e-27	down	-1.09101	Endoglucanase 6 EC=3.2.1.4 Endo-1,4-beta glucanase 6 Precursor OS=Arabidopsis thaliana (Mouse-ear cress) OrderedLocusNames=At1g64390 ORFNames=F15H21.9 PE=2
Poh0092300.1	50	60	59	22	17	13	0.00068817	down	-1.2818	Endonuclease I
Poh0100590.1	28	40	28	60	64	45	0.00011517	up	1.23645	endopeptidase inhibitor activity
Poh0060170.1	263	288	269	1255	1191	1154	1.87365e-180	up	2.55618	Endoplasmic reticulum oxidoreductin-1 EC=1.8.4.- Precursor OS=Arabidopsis thaliana (Mouse-ear cress) ORFNames=T9N14.18 PE=1
Poh0222000.1	163	174	149	683	696	629	1.56222e-106	up	2.46906	Endoplasmic reticulum oxidoreductin-1 EC=1.8.4.- Precursor OS=Arabidopsis thaliana (Mouse-ear cress) ORFNames=T9N14.18 PE=1
Poh0028650.1	585	577	536	1750	1519	1355	7.67869e-102	up	1.86572	Endosomal targeting BRO1-like domain-containing protein
Poh0034110.1	954	1024	846	4066	4208	3771	4.28749e-277	up	2.51527	Endosomal targeting BRO1-like domain-containing protein
Poh0204210.1	296	257	251	1251	1166	1146	4.16322e-174	up	2.5703	Endosomal targeting BRO1-like domain-containing protein
Poh0338930.1	14	28	21	234	209	200	3.28336e-54	up	3.77213	Endosomal targeting BRO1-like domain-containing protein
Poh0367420.1	407	453	445	3790	3819	3501	0	up	3.51142	Endosomal targeting BRO1-like domain-containing protein
Poh0370180.1	64	31	15	81	52	78	0.0367956	up	1.37036	Endosomal targeting BRO1-like domain-containing protein
Poh0045000.1	1943	2307	1803	404	322	373	9.51183e-90	down	-2.03907	Enhancer of mRNA-decapping protein 4 Protein VARICOSE OS=Arabidopsis thaliana (Mouse-ear cress) ORFNames=MDC11.13 PE=1
Poh0139200.1	3460	4002	3150	648	684	681	8.21047e-118	down	-1.97445	Enhancer of mRNA-decapping protein 4 Protein VARICOSE OS=Arabidopsis thaliana (Mouse-ear cress) ORFNames=MDC11.13 PE=1
Poh0171240.1	1356	1592	1198	278	262	265	2.0494e-72	down	-1.94163	Enhancer of mRNA-decapping protein 4 Protein VARICOSE OS=Arabidopsis thaliana (Mouse-ear cress) ORFNames=MDC11.13 PE=1
Poh0217630.1	3217	3711	2853	754	746	765	1.37134e-84	down	-1.6868	Enhancer of mRNA-decapping protein 4 Protein VARICOSE OS=Arabidopsis thaliana (Mouse-ear cress) ORFNames=MDC11.13 PE=1
Poh0218260.1	4386	4839	4357	8383	8404	8086	8.62088e-118	up	1.29536	Enolase 2 EC=4.2.1.11 2-phospho-D-glycerate hydro-lyase 2 2-phosphoglycerate dehydratase 2 OS=Zea mays (Maize) Name=ENO2 PE=2
Poh0340620.1	18	6	10	56	60	45	4.50438e-11	up	2.6662	ENTH domain
Poh0350270.1	25	18	12	7	2	6	0.0471144	down	-1.4495	Ent-kaurene oxidase 2 {ECO:0000303|PubMed:15075394} Short=OsKO2 {ECO:0000303|PubMed:15075394} EC=1.14.13.78 {ECO:0000269|PubMed:22247270, ECO:0000269|PubMed:22487175} Cytochrome P450 701A6 {ECO:0000303|PubMed:22247270} Ent-kaurene oxidase-like 2 {ECO:0000303|PubMed:15316288} Short=OsKOL2 {ECO:0000303|PubMed:15316288} OsKOS3 {ECO:0000303|PubMed:16299167} Protein DWARF 35 {ECO:0000303|PubMed:153162…
Poh0312540.1	17	16	16	4	7	2	0.0484697	down	-1.49376	EPIDERMAL PATTERNING FACTOR-like protein
Poh0252470.1	54	50	60	16	21	14	0.000898486	down	-1.26382	EPIDERMAL PATTERNING FACTOR-like protein 4 {ECO:0000303|PubMed:19435754} Short=EPF-like protein 4 CHALLAH-LIKE2 {ECO:0000303|PubMed:21862708} Precursor OS=Arabidopsis thaliana (Mouse-ear cress) ORFNames=FCAALL PE=1
Poh0013670.1	37	34	35	11	11	12	0.00956438	down	-1.21717	EPIDERMAL PATTERNING FACTOR-like protein 6 {ECO:0000303|PubMed:19435754} Short=EPF-like protein 6 CHALLAH {ECO:0000303|PubMed:22027592} Precursor OS=Arabidopsis thaliana (Mouse-ear cress) ORFNames=T9D9.18 PE=1
Poh0107220.1	28	24	4	5	5	3	0.0403257	down	-1.67958	EPIDERMAL PATTERNING FACTOR-like protein 6 {ECO:0000303|PubMed:19435754} Short=EPF-like protein 6 CHALLAH {ECO:0000303|PubMed:22027592} Precursor OS=Arabidopsis thaliana (Mouse-ear cress) ORFNames=T9D9.18 PE=1
Poh0109560.1	426	372	454	129	179	144	3.66954e-12	down	-1.04681	Epimerase family protein SDR39U1 homolog, chloroplastic {ECO:0000305} EC=1.1.1.- Protein GIANT CHLOROPLAST 1 {ECO:0000303|PubMed:15120068} Protein SulA homolog {ECO:0000303|PubMed:15208387} Short=AtSulA {ECO:0000303|PubMed:15208387} Precursor OS=Arabidopsis thaliana (Mouse-ear cress) ORFNames=F3K23 PE=2
Poh0094830.1	565	553	528	1183	1158	1163	2.29159e-82	up	1.51293	EPSP synthase (3-phosphoshikimate 1-carboxyvinyltransferase)
Poh0289940.1	504	396	424	1049	1073	1083	9.9997e-74	up	1.69938	EPSP synthase (3-phosphoshikimate 1-carboxyvinyltransferase)
Poh0284110.1	46	43	61	79	81	88	9.20888e-06	up	1.14775	ER lumen protein retaining receptor
Poh0004150.1	378	360	333	1910	1803	1768	1.26709e-270	up	2.77793	Erwinia induced protein 2
Poh0016900.1	1372	1406	1299	7337	7499	7007	0	up	2.84421	Erwinia induced protein 2
Poh0108170.1	185	208	215	329	309	273	1.33272e-13	up	1.00377	ESCRT-related protein CHMP1 {ECO:0000305} Protein CHARGED MULTIVESICULAR BODY PROTEIN 1 {ECO:0000305} Protein CHROMATIN MODIFYING PROTEIN 1 {ECO:0000305} OS=Oryza sativa subsp. japonica (Rice) P0416A11.29 {ECO:0000312|EMBL:BAD37367.1} PE=2
Poh0254870.1	25	21	17	28	32	39	0.00872375	up	1.07913	ESCRT-related protein CHMP1A {ECO:0000305} Protein CHARGED MULTIVESICULAR BODY PROTEIN 1A {ECO:0000303|PubMed:19304934} Protein CHROMATIN MODIFYING PROTEIN 1A {ECO:0000303|PubMed:19304934} Vacuolar protein-sorting-associated protein 46.1 {ECO:0000305} OS=Arabidopsis thaliana (Mouse-ear cress) ORFNames=F11A6.7 {ECO:0000312|EMBL:AAF99815.1} PE=1
Poh0101750.1	54	49	55	17	19	14	0.00121239	down	-1.23852	Ethylene receptor 1 {ECO:0000303|PubMed:8211181} Short=AtETR1 {ECO:0000303|PubMed:8211181} EC=2.7.13.3 {ECO:0000305} Protein ETHYLENE RESPONSE 1 {ECO:0000303|PubMed:8211181} Protein ETR1 {ECO:0000303|PubMed:8211181} OS=Arabidopsis thaliana (Mouse-ear cress) ORFNames=T27F4.9 {ECO:0000312|EMBL:AAG52169.1} PE=1
Poh0126210.1	5	1	7	29	28	26	2.66907e-07	up	3.09523	Ethylene-responsive transcription factor 13 Short=AtERF13 Ethylene-responsive element-binding factor 13 Short=EREBP-13 OS=Arabidopsis thaliana (Mouse-ear cress) ORFNames=T13E15.15 PE=2
Poh0072980.1	8	13	8	55	49	43	2.90691e-11	up	2.7623	Ethylene-responsive transcription factor 1A Short=AtERF1A Ethylene-responsive element-binding factor 1A Short=EREBP-1A OS=Arabidopsis thaliana (Mouse-ear cress) ORFNames=dl4785w, FCAALL.123 PE=1
Poh0143500.1	14	23	28	6	4	6	0.0161652	down	-1.60342	Ethylene-responsive transcription factor 1A Short=AtERF1A Ethylene-responsive element-binding factor 1A Short=EREBP-1A OS=Arabidopsis thaliana (Mouse-ear cress) ORFNames=dl4785w, FCAALL.123 PE=1
Poh0315580.1	101	155	148	35	50	30	2.81722e-07	down	-1.39286	Ethylene-responsive transcription factor 1A Short=AtERF1A Ethylene-responsive element-binding factor 1A Short=EREBP-1A OS=Arabidopsis thaliana (Mouse-ear cress) ORFNames=dl4785w, FCAALL.123 PE=1
Poh0040960.1	13	15	17	24	30	34	0.00188841	up	1.39226	Ethylene-responsive transcription factor CRF1 Protein CYTOKININ RESPONSE FACTOR 1 OS=Arabidopsis thaliana (Mouse-ear cress) ORFNames=F2P3.5, T22B4.120 PE=1
Poh0024780.1	4	5	4	19	26	26	3.061e-06	up	2.87488	Ethylene-responsive transcription factor ERF017 OS=Arabidopsis thaliana (Mouse-ear cress) Name=ERF017 OrderedLocusNames=At1g19210 ORFNames=T29M8.8 PE=2
Poh0057850.1	6	13	6	33	35	25	3.73459e-06	up	2.31591	Ethylene-responsive transcription factor ERF017 OS=Arabidopsis thaliana (Mouse-ear cress) Name=ERF017 OrderedLocusNames=At1g19210 ORFNames=T29M8.8 PE=2
Poh0021540.1	12	3	2	46	57	47	8.36599e-13	up	3.56792	Ethylene-responsive transcription factor ERF023 OS=Arabidopsis thaliana (Mouse-ear cress) Name=ERF023 OrderedLocusNames=At1g01250 ORFNames=F6F3.6 PE=2
Poh0149330.1	161	151	156	42	31	29	8.95749e-14	down	-1.77732	Ethylene-responsive transcription factor ERF023 OS=Arabidopsis thaliana (Mouse-ear cress) Name=ERF023 OrderedLocusNames=At1g01250 ORFNames=F6F3.6 PE=2
Poh0165710.1	95	68	62	123	110	127	5.14089e-07	up	1.10292	Ethylene-responsive transcription factor ERF024 OS=Arabidopsis thaliana (Mouse-ear cress) Name=ERF024 OrderedLocusNames=At2g36450 ORFNames=F1O11.8 PE=2
Poh0027830.1	124	114	109	1750	1688	1834	0	up	4.34901	Ethylene-responsive transcription factor ERF034 OS=Arabidopsis thaliana (Mouse-ear cress) ORFNames=T13E15.25, T14P1.26 PE=2
Poh0059960.1	42	37	28	130	145	123	7.03065e-23	up	2.31869	Ethylene-responsive transcription factor ERF034 OS=Arabidopsis thaliana (Mouse-ear cress) ORFNames=T13E15.25, T14P1.26 PE=2
Poh0127470.1	100	100	100	524	476	457	6.3185e-92	up	2.70142	Ethylene-responsive transcription factor ERF034 OS=Arabidopsis thaliana (Mouse-ear cress) ORFNames=T13E15.25, T14P1.26 PE=2
Poh0222210.1	0	1	8	15	15	12	0.00210726	up	2.63487	Ethylene-responsive transcription factor ERF034 OS=Arabidopsis thaliana (Mouse-ear cress) ORFNames=T13E15.25, T14P1.26 PE=2
Poh0285280.1	28	39	38	330	373	431	2.72499e-84	up	3.85802	Ethylene-responsive transcription factor ERF034 OS=Arabidopsis thaliana (Mouse-ear cress) ORFNames=T13E15.25, T14P1.26 PE=2
Poh0372440.1	36	51	43	143	111	122	4.55411e-17	up	1.95286	Ethylene-responsive transcription factor ERF034 OS=Arabidopsis thaliana (Mouse-ear cress) ORFNames=T13E15.25, T14P1.26 PE=2
Poh0133910.1	456	504	468	816	705	776	1.01614e-31	up	1.10784	Ethylene-responsive transcription factor ERF039 OS=Arabidopsis thaliana (Mouse-ear cress) Name=ERF039 OrderedLocusNames=At4g16750 ORFNames=dl4400c, FCAALL.19 PE=2
Poh0232990.1	16	18	15	81	89	68	3.60992e-17	up	2.70162	Ethylene-responsive transcription factor ERF043 OS=Arabidopsis thaliana (Mouse-ear cress) Name=ERF043 OrderedLocusNames=At4g32800 ORFNames=T16I18.10 PE=2
Poh0318830.1	6881	7309	6690	11925	11689	11369	7.94572e-118	up	1.16699	Ethylene-responsive transcription factor ERF060 OS=Arabidopsis thaliana (Mouse-ear cress) Name=ERF060 OrderedLocusNames=At4g39780 ORFNames=T19P19.170 PE=2
Poh0365840.1	448	432	503	841	774	733	2.99951e-35	up	1.18438	Ethylene-responsive transcription factor ERF060 OS=Arabidopsis thaliana (Mouse-ear cress) Name=ERF060 OrderedLocusNames=At4g39780 ORFNames=T19P19.170 PE=2
Poh0066670.1	13	5	6	33	28	41	4.21644e-07	up	2.51477	Ethylene-responsive transcription factor ERF084 OS=Arabidopsis thaliana (Mouse-ear cress) Name=ERF084 OrderedLocusNames=At1g80580 ORFNames=T21F11.9 PE=2
Poh0305810.1	4	1	4	24	18	29	8.39634e-07	up	3.40439	Ethylene-responsive transcription factor ERF084 OS=Arabidopsis thaliana (Mouse-ear cress) Name=ERF084 OrderedLocusNames=At1g80580 ORFNames=T21F11.9 PE=2
Poh0249400.1	11	14	16	23	20	25	0.0210417	up	1.15189	Ethylene-responsive transcription factor ERF112 OS=Arabidopsis thaliana (Mouse-ear cress) Name=ERF112 OrderedLocusNames=At2g33710 ORFNames=T1B8.3 PE=1
Poh0267030.1	2	5	16	21	15	19	0.0125571	up	1.67185	Ethylene-responsive transcription factor ERF112 OS=Arabidopsis thaliana (Mouse-ear cress) Name=ERF112 OrderedLocusNames=At2g33710 ORFNames=T1B8.3 PE=1
Poh0152510.1	4	12	16	131	123	118	1.78069e-32	up	3.95921	Ethylene-responsive transcription factor ERF113 Protein RELATED TO AP2 6L {ECO:0000305} OS=Arabidopsis thaliana (Mouse-ear cress) OrderedLocusNames=At5g13330 ORFNames=T31B5.150 PE=2
Poh0027130.1	3568	4228	3262	943	935	960	5.49665e-73	down	-1.53859	Ethylene-responsive transcription factor RAP2-11 Protein RELATED TO APETALA2 11 OS=Arabidopsis thaliana (Mouse-ear cress) ORFNames=T29J13.210 PE=2
Poh0060180.1	1319	1677	1334	397	333	320	2.72265e-51	down	-1.62326	Ethylene-responsive transcription factor RAP2-11 Protein RELATED TO APETALA2 11 OS=Arabidopsis thaliana (Mouse-ear cress) ORFNames=T29J13.210 PE=2
Poh0093460.1	1307	1164	1288	501	468	412	1.14707e-29	down	-1.02357	Ethylene-responsive transcription factor RAP2-11 Protein RELATED TO APETALA2 11 OS=Arabidopsis thaliana (Mouse-ear cress) ORFNames=T29J13.210 PE=2
Poh0221990.1	76	93	76	24	11	17	1.32084e-07	down	-1.81594	Ethylene-responsive transcription factor RAP2-11 Protein RELATED TO APETALA2 11 OS=Arabidopsis thaliana (Mouse-ear cress) ORFNames=T29J13.210 PE=2
Poh0284590.1	773	926	722	198	212	216	4.65215e-37	down	-1.52764	Ethylene-responsive transcription factor RAP2-11 Protein RELATED TO APETALA2 11 OS=Arabidopsis thaliana (Mouse-ear cress) ORFNames=T29J13.210 PE=2
Poh0288570.1	637	661	684	259	206	219	1.63506e-22	down	-1.11405	Ethylene-responsive transcription factor RAP2-11 Protein RELATED TO APETALA2 11 OS=Arabidopsis thaliana (Mouse-ear cress) ORFNames=T29J13.210 PE=2
Poh0205390.1	30	23	46	101	75	79	9.41571e-10	up	1.78324	Ethylene-responsive transcription factor RAP2-9 Protein RELATED TO APETALA2 9 OS=Arabidopsis thaliana (Mouse-ear cress) ORFNames=F15N16.2 PE=2
Poh0080730.1	535	512	490	2144	2151	1963	2.91829e-244	up	2.44785	Ethylene-responsive transcription factor WRI1 Protein ACTIVATOR OF SPORAMIN::LUC 1 Protein WRINKLED 1 OS=Arabidopsis thaliana (Mouse-ear cress) ORFNames=T12E18.10, T12E18.20 PE=2
Poh0265130.1	205	211	168	528	590	455	4.50034e-48	up	1.85177	Ethylene-responsive transcription factor WRI1 Protein ACTIVATOR OF SPORAMIN::LUC 1 Protein WRINKLED 1 OS=Arabidopsis thaliana (Mouse-ear cress) ORFNames=T12E18.10, T12E18.20 PE=2
Poh0002180.1	23	26	17	6	4	5	0.00907741	down	-1.71455	Ethylene-responsive transcription factor-like protein At4g13040 OS=Arabidopsis thaliana (Mouse-ear cress) OrderedLocusNames=At4g13040 ORFNames=F25G13.130 PE=2
Poh0323080.1	910	1096	968	1547	1747	1524	1.24787e-38	up	1.11843	Eukaryotic peptide chain release factor subunit 1-3 Short=Eukaryotic release factor 1-3 Short=eRF1-3 Omnipotent suppressor protein 1 homolog 3 Short=SUP1 homolog 3 OS=Arabidopsis thaliana (Mouse-ear cress) Name=ERF1-3 OrderedLocusNames=At3g26618 ORFNames=MFE16.17 PE=1
Poh0347860.1	1559	1610	1614	2529	2663	2333	3.42938e-59	up	1.07554	Eukaryotic peptide chain release factor subunit 1-3 Short=Eukaryotic release factor 1-3 Short=eRF1-3 Omnipotent suppressor protein 1 homolog 3 Short=SUP1 homolog 3 OS=Arabidopsis thaliana (Mouse-ear cress) Name=ERF1-3 OrderedLocusNames=At3g26618 ORFNames=MFE16.17 PE=1
Poh0051100.1	137	114	144	257	222	271	2.08841e-17	up	1.34796	Eukaryotic translation initiation factor 6-2 {ECO:0000255|HAMAP-Rule:MF_03132} Short=AteIF-6 OS=Arabidopsis thaliana (Mouse-ear cress) OrderedLocusNames=At3g55620 ORFNames=F1I16.30 PE=2
Poh0084320.1	259	262	249	609	511	518	8.89998e-43	up	1.51029	Eukaryotic translation initiation factor 6-2 {ECO:0000255|HAMAP-Rule:MF_03132} Short=AteIF-6 OS=Arabidopsis thaliana (Mouse-ear cress) OrderedLocusNames=At3g55620 ORFNames=F1I16.30 PE=2
Poh0034880.1	265	241	265	91	101	83	2.61779e-10	down	-1.0653	Eukaryotic translation initiation factor isoform 4G-1 Short=eIF(iso)4G-1 OS=Arabidopsis thaliana (Mouse-ear cress) Name=EIF(ISO)4G1 OrderedLocusNames=At5g57870 ORFNames=MTI20.13 PE=1
Poh0034920.1	98	129	116	40	50	29	3.74772e-05	down	-1.10725	Eukaryotic translation initiation factor isoform 4G-2 Short=eIF(iso)-4G-2 Short=eIF(iso)4G-2 Eukaryotic initiation factor iso-4F subunit p82-16 Short=eIF-(iso)4F p82-16 subunit OS=Triticum aestivum (Wheat) PE=2
Poh0283120.1	78	61	72	22	19	30	0.000630519	down	-1.14638	Exocyst complex component SEC5B Short=AtSec5b OS=Arabidopsis thaliana (Mouse-ear cress) Name=SEC5B OrderedLocusNames=At1g21170 ORFNames=F16F4.13, T22I11.1 PE=1
Poh0302070.1	16	33	41	8	6	9	0.00763259	down	-1.54967	exonuclease
Poh0131780.1	2169	2147	1912	616	749	733	3.68811e-38	down	-1.14458	Expansin-A1 Short=AtEXPA1 Alpha-expansin-1 Short=At-EXP1 Short=AtEx1 Ath-ExpAlpha-1.2 Precursor OS=Arabidopsis thaliana (Mouse-ear cress) ORFNames=F10D13_18 PE=2
Poh0331240.1	183	169	166	43	52	48	1.94327e-11	down	-1.43327	Expansin-A1 Short=AtEXPA1 Alpha-expansin-1 Short=At-EXP1 Short=AtEx1 Ath-ExpAlpha-1.2 Precursor OS=Arabidopsis thaliana (Mouse-ear cress) ORFNames=F10D13_18 PE=2
Poh0331260.1	350	297	358	111	95	97	1.05759e-16	down	-1.30838	Expansin-A10 Short=AtEXPA10 Alpha-expansin-10 Short=At-EXP10 Short=AtEx10 Ath-ExpAlpha-1.1 Precursor OS=Arabidopsis thaliana (Mouse-ear cress) ORFNames=T24P13.15, T24P13_14 PE=2
Poh0016160.1	417	359	368	56	65	73	4.08167e-37	down	-2.13541	Expansin-A16 Short=AtEXPA16 Alpha-expansin-16 Short=At-EXP16 Short=AtEx16 Ath-ExpAlpha-1.7 Precursor OS=Arabidopsis thaliana (Mouse-ear cress) ORFNames=T22E16.160 PE=2
Poh0051970.1	152	168	187	28	31	46	4.50965e-14	down	-1.84739	Expansin-A2 Alpha-expansin-2 OsEXP2 OsEXPA2 OsaEXPa1.23 RiExB RiExC Precursor OS=Oryza sativa subsp. japonica (Rice) P0485B12.42 PE=2
Poh0084680.1	641	717	800	124	124	150	3.29556e-50	down	-2.01639	Expansin-A2 Alpha-expansin-2 OsEXP2 OsEXPA2 OsaEXPa1.23 RiExB RiExC Precursor OS=Oryza sativa subsp. japonica (Rice) P0485B12.42 PE=2
Poh0119640.1	6	3	0	22	28	29	1.79854e-07	up	3.563	Expansin-A2 Alpha-expansin-2 OsEXP2 OsEXPA2 OsaEXPa1.23 RiExB RiExC Precursor OS=Oryza sativa subsp. japonica (Rice) P0485B12.42 PE=2
Poh0278590.1	76	74	64	12	16	27	2.04448e-05	down	-1.5318	Expansin-A4 Alpha-expansin-4 OsEXP4 OsEXPA4 OsaEXPa1.22 Precursor OS=Oryza sativa subsp. indica (Rice) Name=EXPA4 Synonyms=EXP4 ORFNames=OsI_019659 PE=2
Poh0304190.1	20	19	18	6	4	6	0.0369065	down	-1.40993	Expansin-A4 Alpha-expansin-4 OsEXP4 OsEXPA4 OsaEXPa1.22 Precursor OS=Oryza sativa subsp. indica (Rice) Name=EXPA4 Synonyms=EXP4 ORFNames=OsI_019659 PE=2
Poh0318170.1	0	0	1	16	20	11	2.49442e-05	up	5.87037	Expansin-A4 Alpha-expansin-4 OsEXP4 OsEXPA4 OsaEXPa1.22 Precursor OS=Oryza sativa subsp. indica (Rice) Name=EXPA4 Synonyms=EXP4 ORFNames=OsI_019659 PE=2
Poh0131800.1	570	520	532	175	155	144	8.74723e-28	down	-1.35318	Expansin-A6 Alpha-expansin-6 OsEXP6 OsEXPA6 OsaEXPa1.24 Precursor OS=Oryza sativa subsp. japonica (Rice) OrderedLocusNames=Os03g0336400, LOC_Os03g21820 PE=2
Poh0090730.1	430	382	479	123	152	138	9.29996e-17	down	-1.22157	Expansin-B17 Beta-expansin-17 OsEXPB17 OsaEXPb1.13 Precursor OS=Oryza sativa subsp. japonica (Rice) ORFNames=OSJNBa0074L08.17, OSJNBa0081C01.5 PE=3
Poh0285730.1	156	109	169	20	27	18	1.35606e-15	down	-2.31777	Expansin-B9 Beta-expansin-9 OsEXPB9 OsaEXPb1.6 Precursor OS=Oryza sativa subsp. japonica (Rice) ORFNames=OsJ_32365 {ECO:0000312|EMBL:EAZ16888.1}, OSJNBa0082M15.4 PE=2
Poh0041350.1	523	456	579	4064	3889	3869	0	up	3.34545	Extracellular ribonuclease LE Short=RNase LE EC=3.1.27.1 Precursor OS=Solanum lycopersicum (Tomato) (Lycopersicon esculentum) PE=1
Poh0180140.1	23	17	16	151	168	146	2.58895e-39	up	3.47698	Extracellular ribonuclease LE Short=RNase LE EC=3.1.27.1 Precursor OS=Solanum lycopersicum (Tomato) (Lycopersicon esculentum) PE=1
Poh0006410.1	81	77	65	164	155	128	4.78474e-13	up	1.42466	Extradiol ring-cleavage dioxygenase Short=AtLigB EC=1.13.11.- OS=Arabidopsis thaliana (Mouse-ear cress) Name=LIGB OrderedLocusNames=At4g15093 ORFNames=dl3590w PE=2
Poh0030200.1	319	300	293	601	538	516	2.19754e-34	up	1.28137	EYES ABSENT homolog
Poh0039040.1	137	142	125	335	314	313	3.17639e-34	up	1.67414	EYES ABSENT homolog
Poh0177790.1	49	83	47	99	110	89	6.32039e-06	up	1.15752	EYES ABSENT homolog
Poh0200220.1	199	203	195	359	349	289	9.12089e-19	up	1.16078	EYES ABSENT homolog
Poh0091520.1	62	62	75	19	26	18	0.000338666	down	-1.23808	FAD binding domain
Poh0286550.1	147	66	68	37	39	21	0.00196535	down	-1.11094	FAD binding domain
Poh0349170.1	158	134	118	266	220	227	1.08567e-14	up	1.22071	FAD dependent oxidoreductase
Poh0044260.1	382	364	358	103	98	111	1.86274e-21	down	-1.3998	FAS1 domain-containing protein SELMODRAFT_448915-like
Poh0212870.1	3827	3699	3738	1152	1154	1242	1.68269e-80	down	-1.24311	FAS1 domain-containing protein SELMODRAFT_448915-like
Poh0325880.1	35	42	32	8	12	9	0.00222626	down	-1.48653	FAS1 domain-containing protein SELMODRAFT_448915-like
Poh0325890.1	56	80	52	16	17	10	1.22869e-05	down	-1.70759	FAS1 domain-containing protein SELMODRAFT_448915-like
Poh0346800.1	2541	2838	2632	929	793	916	3.95607e-51	down	-1.18023	FAS1 domain-containing protein SELMODRAFT_448915-like
Poh0028480.1	53	43	29	3	4	9	6.06841e-06	down	-2.53527	Fasciclin-like arabinogalactan protein 10 Precursor OS=Arabidopsis thaliana (Mouse-ear cress) Name=FLA10 OrderedLocusNames=At3g60900 ORFNames=T4C21.310 PE=1
Poh0127640.1	683	724	817	99	88	101	4.71251e-76	down	-2.52758	Fatty acid desaturase 4, chloroplastic {ECO:0000303|PubMed:19682287} EC=1.14.19.43 {ECO:0000269|PubMed:19682287} Fatty acid desaturase A {ECO:0000303|PubMed:17796728} Precursor OS=Arabidopsis thaliana (Mouse-ear cress) OrderedLocusNames=At4g27030 ORFNames=F10M23.370 PE=1
Poh0233170.1	21	33	24	6	4	2	0.000629119	down	-2.28285	Fatty acid desaturase 4, chloroplastic {ECO:0000303|PubMed:19682287} EC=1.14.19.43 {ECO:0000269|PubMed:19682287} Fatty acid desaturase A {ECO:0000303|PubMed:17796728} Precursor OS=Arabidopsis thaliana (Mouse-ear cress) OrderedLocusNames=At4g27030 ORFNames=F10M23.370 PE=1
Poh0188110.1	152	138	154	72	34	57	2.99709e-05	down	-1.02543	Fatty acyl-CoA reductase 2 {ECO:0000305} EC=1.2.1.84 {ECO:0000269|PubMed:19062129} Fatty acid reductase 2 Male sterility protein 2 OS=Arabidopsis thaliana (Mouse-ear cress) ORFNames=MEC18.1, T21B14.18, T21B14_123 PE=1
Poh0040740.1	69	89	75	196	197	210	8.956e-24	up	1.79498	F-box kelch-repeat protein
Poh0250810.1	59	43	31	11	21	15	0.0161334	down	-1.07281	F-box kelch-repeat protein
Poh0157130.1	185	183	167	315	307	301	3.61165e-20	up	1.20953	F-box LRR-repeat protein
Poh0273660.1	47	70	64	83	93	118	8.58242e-06	up	1.12465	F-box LRR-repeat protein
Poh0125680.1	213	227	201	344	347	327	2.83617e-18	up	1.08989	F-box only protein 13 OS=Arabidopsis thaliana (Mouse-ear cress) Name=FBX13 OrderedLocusNames=At4g33160 ORFNames=F4I10.90 PE=2
Poh0066040.1	15	14	7	42	40	28	4.25563e-06	up	2.03297	F-Box protein
Poh0066050.1	123	86	103	268	295	302	1.74369e-32	up	1.89577	F-Box protein
Poh0306520.1	21	26	18	102	87	103	9.87117e-20	up	2.59069	F-Box protein
Poh0308570.1	445	403	406	2299	2271	2074	1.50246e-303	up	2.8276	F-Box protein
Poh0066020.1	47	58	35	397	372	359	9.26508e-87	up	3.4327	F-box protein At2g02240 OS=Arabidopsis thaliana (Mouse-ear cress) OrderedLocusNames=At2g02240 ORFNames=T16F16.3 PE=2
Poh0013620.1	238	209	233	54	50	43	1.98494e-19	down	-1.78833	F-box protein At2g26850 OS=Arabidopsis thaliana (Mouse-ear cress) OrderedLocusNames=At2g26850 ORFNames=F12C20.11 PE=2
Poh0116090.1	693	847	725	153	158	157	3.55932e-51	down	-1.8524	F-box protein At2g26850 OS=Arabidopsis thaliana (Mouse-ear cress) OrderedLocusNames=At2g26850 ORFNames=F12C20.11 PE=2
Poh0012970.1	113	78	77	279	252	258	3.16017e-32	up	1.98122	F-box protein PP2-A15 Protein PHLOEM PROTEIN 2-LIKE A15 Short=AtPP2-A15 OS=Arabidopsis thaliana (Mouse-ear cress) Name=PP2A15 OrderedLocusNames=At3g53000 ORFNames=F8J2.170 PE=2
Poh0115280.1	150	188	200	594	609	527	4.34092e-65	up	2.10562	F-box protein PP2-A15 Protein PHLOEM PROTEIN 2-LIKE A15 Short=AtPP2-A15 OS=Arabidopsis thaliana (Mouse-ear cress) Name=PP2A15 OrderedLocusNames=At3g53000 ORFNames=F8J2.170 PE=2
Poh0066030.1	14	15	15	86	81	71	2.16674e-18	up	2.8563	F-box protein PP2-B10 Protein PHLOEM PROTEIN 2-LIKE B10 Short=AtPP2-B10 OS=Arabidopsis thaliana (Mouse-ear cress) Name=PP2B10 OrderedLocusNames=At2g02360 ORFNames=T16F16.15 PE=1
Poh0250190.1	113	128	112	177	210	173	1.99765e-10	up	1.08842	F-box protein SKIP24 SKP1-interacting partner 24 OS=Arabidopsis thaliana (Mouse-ear cress) Name=SKIP24 OrderedLocusNames=At1g08710 ORFNames=F22O13.19 PE=1
Poh0234010.1	497	499	413	844	892	858	4.97383e-44	up	1.30435	F-box protein SKP2B F-box/LRR-repeat protein 5 Short=AtFB5 SKP2-like protein 2 Short=AtSKP2 OS=Arabidopsis thaliana (Mouse-ear cress) ORFNames=F22K20.10 PE=1
Poh0239320.1	662	740	702	1471	1203	1386	8.16761e-55	up	1.3701	F-box protein SKP2B F-box/LRR-repeat protein 5 Short=AtFB5 SKP2-like protein 2 Short=AtSKP2 OS=Arabidopsis thaliana (Mouse-ear cress) ORFNames=F22K20.10 PE=1
Poh0323600.1	387	416	333	1423	1359	1293	2.53408e-148	up	2.26527	F-box/kelch-repeat protein At2g44130 OS=Arabidopsis thaliana (Mouse-ear cress) OrderedLocusNames=At2g44130 ORFNames=F6E13.26 PE=2
Poh0348490.1	36	42	32	95	97	83	1.12225e-11	up	1.74396	F-box/kelch-repeat protein At2g44130 OS=Arabidopsis thaliana (Mouse-ear cress) OrderedLocusNames=At2g44130 ORFNames=F6E13.26 PE=2
Poh0159410.1	13	13	15	30	23	23	0.00577603	up	1.31014	F-box/kelch-repeat protein At3g61590 OS=Arabidopsis thaliana (Mouse-ear cress) OrderedLocusNames=At3g61590 ORFNames=F2A19.190 PE=1
Poh0300360.1	108	133	99	261	208	251	1.70179e-19	up	1.50514	F-box/kelch-repeat protein At3g61590 OS=Arabidopsis thaliana (Mouse-ear cress) OrderedLocusNames=At3g61590 ORFNames=F2A19.190 PE=1
Poh0072540.1	139	134	154	58	40	49	1.33177e-06	down	-1.11772	F-box/kelch-repeat protein At5g15710 OS=Arabidopsis thaliana (Mouse-ear cress) OrderedLocusNames=At5g15710 ORFNames=F14F8.90 PE=2
Poh0098280.1	6	18	7	55	53	51	2.24441e-11	up	2.78068	F-box/kelch-repeat protein At5g15710 OS=Arabidopsis thaliana (Mouse-ear cress) OrderedLocusNames=At5g15710 ORFNames=F14F8.90 PE=2
Poh0309840.1	52	48	44	328	333	295	6.53545e-73	up	3.15316	F-box/kelch-repeat protein At5g15710 OS=Arabidopsis thaliana (Mouse-ear cress) OrderedLocusNames=At5g15710 ORFNames=F14F8.90 PE=2
Poh0136790.1	251	244	253	446	428	355	5.38068e-21	up	1.137	F-box/kelch-repeat protein SKIP11 SKP1-interacting partner 11 OS=Arabidopsis thaliana (Mouse-ear cress) Name=SKIP11 OrderedLocusNames=At2g02870 ORFNames=T17M13.4 PE=1
Poh0168880.1	55	41	45	98	66	88	1.97092e-06	up	1.26009	F-box/kelch-repeat protein SKIP11 SKP1-interacting partner 11 OS=Arabidopsis thaliana (Mouse-ear cress) Name=SKIP11 OrderedLocusNames=At2g02870 ORFNames=T17M13.4 PE=1
Poh0127610.1	227	221	240	2374	2092	2283	0	up	3.71639	F-box/kelch-repeat protein SKIP20 SKP1-interacting partner 20 OS=Arabidopsis thaliana (Mouse-ear cress) Name=SKIP20 OrderedLocusNames=At3g59940 ORFNames=F24G16.210 PE=1
Poh0233140.1	2	3	1	16	15	10	0.000281327	up	3.19247	F-box/kelch-repeat protein SKIP20 SKP1-interacting partner 20 OS=Arabidopsis thaliana (Mouse-ear cress) Name=SKIP20 OrderedLocusNames=At3g59940 ORFNames=F24G16.210 PE=1
Poh0093360.1	99	70	83	19	14	20	5.29875e-08	down	-1.82569	F-box-like
Poh0035440.1	23	16	23	132	160	150	3.88643e-35	up	3.2577	Ferredoxin, chloroplastic Precursor OS=Chlamydomonas reinhardtii (Chlamydomonas smithii) Name=PETF PE=1
Poh0174330.1	4	1	1	18	30	26	1.95991e-07	up	4.05263	Ferredoxin, chloroplastic Precursor OS=Chlamydomonas reinhardtii (Chlamydomonas smithii) Name=PETF PE=1
Poh0054080.1	655	546	682	246	234	209	3.83016e-17	down	-1.02944	Ferredoxin, chloroplastic Precursor OS=Physcomitrella patens subsp. patens (Moss) Name=PETF ORFNames=PHYPADRAFT_190267, PHYPADRAFT_190462 PE=2
Poh0086870.1	3614	3413	3658	1067	1023	1148	2.19451e-75	down	-1.29913	Ferredoxin, chloroplastic Precursor OS=Physcomitrella patens subsp. patens (Moss) Name=PETF ORFNames=PHYPADRAFT_190267, PHYPADRAFT_190462 PE=2
Poh0301130.1	5581	4945	5386	1380	1280	1282	3.53493e-136	down	-1.59097	Ferredoxin-dependent glutamate synthase 1, chloroplastic/mitochondrial EC=1.4.7.1 Fd-GOGAT 1 Precursor OS=Arabidopsis thaliana (Mouse-ear cress) ORFNames=F21E1_60 PE=1
Poh0320350.1	511	525	516	121	133	62	2.70214e-10	down	-1.87936	Ferredoxin-dependent glutamate synthase 1, chloroplastic/mitochondrial EC=1.4.7.1 Fd-GOGAT 1 Precursor OS=Arabidopsis thaliana (Mouse-ear cress) ORFNames=F21E1_60 PE=1
Poh0320360.1	9361	8266	8681	2292	2035	2142	1.55566e-149	down	-1.60144	Ferredoxin-dependent glutamate synthase 1, chloroplastic/mitochondrial EC=1.4.7.1 Fd-GOGAT 1 Precursor OS=Arabidopsis thaliana (Mouse-ear cress) ORFNames=F21E1_60 PE=1
Poh0186800.1	6	10	7	43	49	43	3.11191e-11	up	2.97587	Ferredoxin--NADP reductase, embryo isozyme, chloroplastic Short=FNR EC=1.18.1.2 Precursor OS=Oryza sativa subsp. japonica (Rice) ORFNames=OsJ_23093 {ECO:0000312|EMBL:EAZ38695.1}, P0022E03.21-1 PE=1
Poh0208970.1	161	182	155	623	613	554	1.20132e-85	up	2.26756	Ferredoxin--NADP reductase, embryo isozyme, chloroplastic Short=FNR EC=1.18.1.2 Precursor OS=Oryza sativa subsp. japonica (Rice) ORFNames=OsJ_23093 {ECO:0000312|EMBL:EAZ38695.1}, P0022E03.21-1 PE=1
Poh0027330.1	371	392	330	1385	1369	1307	1.41331e-164	up	2.31623	Ferredoxin--nitrite reductase, chloroplastic Short=NiR EC=1.7.7.1 Precursor OS=Arabidopsis thaliana (Mouse-ear cress) ORFNames=F9O13.17 PE=1
Poh0284740.1	137	122	128	502	448	434	1.07401e-69	up	2.26	Ferredoxin--nitrite reductase, chloroplastic Short=NiR EC=1.7.7.1 Precursor OS=Arabidopsis thaliana (Mouse-ear cress) ORFNames=F9O13.17 PE=1
Poh0120000.1	1746	1661	1706	477	507	392	6.13881e-64	down	-1.47241	Ferredoxin-thioredoxin reductase catalytic chain, chloroplastic Short=FTR-C EC=1.8.7.2 B2 Ferredoxin-thioredoxin reductase subunit B Short=FTR-B Precursor OS=Spinacia oleracea (Spinach) Name=FTRC PE=1
Poh0147300.1	231	186	183	61	55	74	1.40575e-09	down	-1.23381	Ferredoxin-thioredoxin reductase catalytic chain, chloroplastic Short=FTR-C EC=1.8.7.2 B2 Ferredoxin-thioredoxin reductase subunit B Short=FTR-B Precursor OS=Spinacia oleracea (Spinach) Name=FTRC PE=1
Poh0063000.1	5	7	15	27	17	14	0.0126234	up	1.51513	Ferric reduction oxidase 6 Short=AtFRO6 EC=1.16.1.7 Ferric-chelate reductase 6 OS=Arabidopsis thaliana (Mouse-ear cress) Name=FRO6 OrderedLocusNames=At5g49730 ORFNames=K2I5.9 PE=2
Poh0033690.1	1425	1490	1470	3659	3626	3449	7.70672e-186	up	1.71354	Ferritin-3, chloroplastic EC=1.16.3.1 SFerH-3 Precursor OS=Glycine max (Soybean) (Glycine hispida) PE=2
Poh0086390.1	352	285	286	478	475	461	5.52776e-20	up	1.03875	Ferritin-3, chloroplastic EC=1.16.3.1 SFerH-3 Precursor OS=Glycine max (Soybean) (Glycine hispida) PE=2
Poh0203830.1	674	643	572	1482	1516	1418	8.21693e-99	up	1.64825	Ferritin-3, chloroplastic EC=1.16.3.1 SFerH-3 Precursor OS=Glycine max (Soybean) (Glycine hispida) PE=2
Poh0345780.1	34	40	41	16	17	10	0.0258322	down	-1.00015	FHA domain-containing protein PS1 {ECO:0000305} Protein PARALLEL SPINDLE 1 {ECO:0000303|PubMed:19043546} Short=AtPS1 {ECO:0000303|PubMed:19043546} OS=Arabidopsis thaliana (Mouse-ear cress) OrderedLocusNames=At1g34355 {ECO:0000312|Araport:AT1G34355} PE=2
Poh0149480.1	1015	1071	960	3985	3791	3624	8.99686e-303	up	2.32608	Fibronectin type 3 domain
Poh0372550.1	67	32	24	137	212	143	6.75871e-07	up	2.42977	Fibronectin type 3 domain
Poh0159890.1	131	99	129	25	28	25	1.33902e-10	down	-1.77992	Filament-like plant protein 4 Short=AtFPP4 OS=Arabidopsis thaliana (Mouse-ear cress) Name=FPP4 OrderedLocusNames=At1g19835 ORFNames=F6F9.12 PE=1
Poh0299910.1	303	305	296	51	99	85	2.63524e-15	down	-1.51766	Filament-like plant protein 4 Short=AtFPP4 OS=Arabidopsis thaliana (Mouse-ear cress) Name=FPP4 OrderedLocusNames=At1g19835 ORFNames=F6F9.12 PE=1
Poh0207690.1	22	35	32	655	681	624	3.63552e-157	up	4.88296	Flavonoid 3',5'-hydroxylase 1 Short=F3'5'H EC=1.14.13.88 CYPLXXVA1 Cytochrome P450 75A1 OS=Petunia hybrida (Petunia) Name=CYP75A1 Synonyms=HF1 PE=2
Poh0353080.1	804	801	762	178	207	185	7.21106e-50	down	-1.63091	Flavonoid 3',5'-hydroxylase 1 Short=F3'5'H EC=1.14.13.88 CYPLXXVA1 Cytochrome P450 75A1 OS=Petunia hybrida (Petunia) Name=CYP75A1 Synonyms=HF1 PE=2
Poh0038710.1	223	288	242	554	407	389	2.95884e-19	up	1.26077	Flavonoid 3'-monooxygenase EC=1.14.13.21 Cytochrome P450 75B1 Flavonoid 3'-hydroxylase Short=AtF3'H Protein TRANSPARENT TESTA 7 OS=Arabidopsis thaliana (Mouse-ear cress) ORFNames=F13G24.190 PE=1
Poh0097140.1	77	75	55	16	17	19	9.54895e-06	down	-1.56783	Flavonoid 3'-monooxygenase EC=1.14.13.21 Cytochrome P450 75B1 Flavonoid 3'-hydroxylase Short=AtF3'H Protein TRANSPARENT TESTA 7 OS=Arabidopsis thaliana (Mouse-ear cress) ORFNames=F13G24.190 PE=1
Poh0044300.1	13	35	16	125	102	95	1.87855e-19	up	2.75062	Flavonoid 3'-monooxygenase EC=1.14.13.21 Cytochrome P450 75B2 Flavonoid 3'-hydroxylase OS=Petunia hybrida (Petunia) Name=CYP75B2 Synonyms=HT1 PE=2
Poh0167350.1	64	69	70	21	21	33	0.00271516	down	-1.01138	Flavonoid 3'-monooxygenase EC=1.14.13.21 Cytochrome P450 75B2 Flavonoid 3'-hydroxylase OS=Petunia hybrida (Petunia) Name=CYP75B2 Synonyms=HT1 PE=2
Poh0056150.1	127	115	122	1441	1245	1192	9.83491e-262	up	3.83416	Flavonol synthase/flavanone 3-hydroxylase EC=1.14.11.23 {ECO:0000250|UniProtKB:Q7XZQ6} EC=1.14.11.9 {ECO:0000250|UniProtKB:Q7XZQ6} CitFLS Short=FLS OS=Citrus unshiu (Satsuma mandarin) (Citrus nobilis var. unshiu) Name=FLS PE=1
Poh0319320.1	81	66	61	26	36	12	0.00340142	down	-1.07068	Flavonol synthase/flavanone 3-hydroxylase EC=1.14.11.23 {ECO:0000269|PubMed:12782296} EC=1.14.11.9 {ECO:0000269|PubMed:12782296} OS=Petroselinum crispum (Parsley) (Petroselinum hortense) Name=FLS PE=1
Poh0096110.1	240	217	240	469	408	422	3.12112e-29	up	1.31984	Folate-biopterin transporter 1, chloroplastic Precursor OS=Arabidopsis thaliana (Mouse-ear cress) OrderedLocusNames=At2g32040 ORFNames=F22D22.21 PE=1
Poh0271340.1	37	22	44	70	43	75	0.000128259	up	1.29036	Folate-biopterin transporter 1, chloroplastic Precursor OS=Arabidopsis thaliana (Mouse-ear cress) OrderedLocusNames=At2g32040 ORFNames=F22D22.21 PE=1
Poh0168900.1	25	17	10	6	3	4	0.0380822	down	-1.57549	Forkhead associated domain
Poh0320590.1	130	96	110	50	36	35	6.58041e-05	down	-1.05252	Formiminotransferase domain, N-terminal subdomain
Poh0289280.1	53	92	67	20	19	28	0.000514523	down	-1.2379	Four repeated domains in the Fasciclin I family of proteins, present in many other contexts.
Poh0341430.1	26	28	20	6	5	7	0.00778808	down	-1.61488	Four repeated domains in the Fasciclin I family of proteins, present in many other contexts.
Poh0138130.1	200	189	203	72	54	83	7.74271e-08	down	-1.07865	FR47-like protein
Poh0095330.1	5785	5003	5509	1567	1434	1476	7.3595e-105	down	-1.44165	Fructose-1,6-bisphosphatase, chloroplastic {ECO:0000305} Short=FBPase {ECO:0000305} EC=3.1.3.11 {ECO:0000269|Ref.2} D-fructose-1,6-bisphosphate 1-phosphohydrolase {ECO:0000305} Precursor OS=Oryza sativa subsp. indica (Rice) OsI_10888 {ECO:0000312|EMBL:EAY89383.1} PE=1
Poh0170470.1	106	75	86	27	32	35	0.000259469	down	-1.08077	Fructose-1,6-bisphosphatase, chloroplastic {ECO:0000305} Short=FBPase {ECO:0000305} EC=3.1.3.11 {ECO:0000269|Ref.2} D-fructose-1,6-bisphosphate 1-phosphohydrolase {ECO:0000305} Precursor OS=Oryza sativa subsp. indica (Rice) OsI_10888 {ECO:0000312|EMBL:EAY89383.1} PE=1
Poh0371360.1	6428	5965	6631	1856	1673	1969	9.57868e-80	down	-1.36773	Fructose-1,6-bisphosphatase, chloroplastic {ECO:0000305} Short=FBPase {ECO:0000305} EC=3.1.3.11 {ECO:0000269|Ref.2} D-fructose-1,6-bisphosphate 1-phosphohydrolase {ECO:0000305} Precursor OS=Oryza sativa subsp. indica (Rice) OsI_10888 {ECO:0000312|EMBL:EAY89383.1} PE=1
Poh0116340.1	2561	2565	2530	843	732	725	6.13588e-78	down	-1.31358	Fructose-bisphosphate aldolase 8, cytosolic {ECO:0000305} Short=AtFBA8 {ECO:0000303|PubMed:22561114} EC=4.1.2.13 {ECO:0000250|UniProtKB:Q9SJQ9} Cytosolic aldolase 1 {ECO:0000305} Short=cAld1 {ECO:0000305} OS=Arabidopsis thaliana (Mouse-ear cress) ORFNames=F8J2_100 {ECO:0000312|EMBL:CAB86897.1} PE=1
Poh0133480.1	34701	32171	37094	8337	7956	8789	1.48741e-134	down	-1.62849	Fructose-bisphosphate aldolase, chloroplastic {ECO:0000305} EC=4.1.2.13 {ECO:0000305} Chloroplastic aldolase {ECO:0000303|PubMed:8163192} Short=AldP {ECO:0000303|PubMed:8163192} Precursor OS=Oryza sativa subsp. japonica (Rice) ORFNames=OsJ_33121 {ECO:0000312|EMBL:EAZ17583.1} PE=1
Poh0133490.1	14944	13994	16050	4931	4619	4825	5.49625e-86	down	-1.22404	Fructose-bisphosphate aldolase, chloroplastic {ECO:0000305} EC=4.1.2.13 {ECO:0000305} Chloroplastic aldolase {ECO:0000303|PubMed:8163192} Short=AldP {ECO:0000303|PubMed:8163192} Precursor OS=Oryza sativa subsp. japonica (Rice) ORFNames=OsJ_33121 {ECO:0000312|EMBL:EAZ17583.1} PE=1
Poh0165240.1	8416	7575	9211	2579	2482	2651	2.95094e-68	down	-1.28601	Fructose-bisphosphate aldolase, chloroplastic {ECO:0000305} EC=4.1.2.13 {ECO:0000305} Chloroplastic aldolase {ECO:0000303|PubMed:8163192} Short=AldP {ECO:0000303|PubMed:8163192} Precursor OS=Oryza sativa subsp. japonica (Rice) ORFNames=OsJ_33121 {ECO:0000312|EMBL:EAZ17583.1} PE=1
Poh0165250.1	8810	8150	9185	2966	2782	2959	2.05903e-76	down	-1.16392	Fructose-bisphosphate aldolase, chloroplastic {ECO:0000305} EC=4.1.2.13 {ECO:0000305} Chloroplastic aldolase {ECO:0000303|PubMed:8163192} Short=AldP {ECO:0000303|PubMed:8163192} Precursor OS=Oryza sativa subsp. japonica (Rice) ORFNames=OsJ_33121 {ECO:0000312|EMBL:EAZ17583.1} PE=1
Poh0313400.1	90	84	56	22	28	15	5.12293e-05	down	-1.39998	Fruit bromelain EC=3.4.22.33 Precursor OS=Ananas comosus (Pineapple) (Ananas ananas) PE=1
Poh0014080.1	158	173	145	61	33	44	7.14621e-09	down	-1.36576	FT-interacting protein 1 {ECO:0000303|PubMed:22529749} OS=Arabidopsis thaliana (Mouse-ear cress) ORFNames=MOJ9.2 {ECO:0000312|EMBL:BAB11143.1} PE=1
Poh0116530.1	321	410	316	78	78	79	2.01192e-24	down	-1.73274	FT-interacting protein 1 {ECO:0000303|PubMed:22529749} OS=Arabidopsis thaliana (Mouse-ear cress) ORFNames=MOJ9.2 {ECO:0000312|EMBL:BAB11143.1} PE=1
Poh0207010.1	36	50	29	102	109	83	1.41372e-11	up	1.77597	GABA transporter 1 Short=AtGAT1 Bidirectional amino acid transporter 1 OS=Arabidopsis thaliana (Mouse-ear cress) ORFNames=T23G18.9 PE=1
Poh0060450.1	343	286	355	110	117	129	4.52663e-11	down	-1.04332	Galactan beta-1,4-galactosyltransferase GALS1 {ECO:0000305} EC=2.4.1.- {ECO:0000305} Beta-1,4-galactan synthase Galactan synthase 1 {ECO:0000303|PubMed:23243126} OS=Arabidopsis thaliana (Mouse-ear cress) OrderedLocusNames=At2g33570 {ECO:0000312|Araport:AT2G33570} PE=2
Poh0120690.1	272	289	291	101	118	82	9.57881e-11	down	-1.08011	Galactan beta-1,4-galactosyltransferase GALS1 {ECO:0000305} EC=2.4.1.- {ECO:0000305} Beta-1,4-galactan synthase Galactan synthase 1 {ECO:0000303|PubMed:23243126} OS=Arabidopsis thaliana (Mouse-ear cress) OrderedLocusNames=At2g33570 {ECO:0000312|Araport:AT2G33570} PE=2
Poh0140470.1	4	7	1	36	26	33	1.17191e-08	up	3.4083	Galactan beta-1,4-galactosyltransferase GALS1 {ECO:0000305} EC=2.4.1.- {ECO:0000305} Beta-1,4-galactan synthase Galactan synthase 1 {ECO:0000303|PubMed:23243126} OS=Arabidopsis thaliana (Mouse-ear cress) OrderedLocusNames=At2g33570 {ECO:0000312|Araport:AT2G33570} PE=2
Poh0148310.1	27	24	25	7	6	12	0.0397872	down	-1.17769	Galactan beta-1,4-galactosyltransferase GALS1 {ECO:0000305} EC=2.4.1.- {ECO:0000305} Beta-1,4-galactan synthase Galactan synthase 1 {ECO:0000303|PubMed:23243126} OS=Arabidopsis thaliana (Mouse-ear cress) OrderedLocusNames=At2g33570 {ECO:0000312|Araport:AT2G33570} PE=2
Poh0151020.1	916	1001	924	1423	1477	1369	3.18763e-42	up	1.00987	Galactan beta-1,4-galactosyltransferase GALS1 {ECO:0000305} EC=2.4.1.- {ECO:0000305} Beta-1,4-galactan synthase Galactan synthase 1 {ECO:0000303|PubMed:23243126} OS=Arabidopsis thaliana (Mouse-ear cress) OrderedLocusNames=At2g33570 {ECO:0000312|Araport:AT2G33570} PE=2
Poh0155880.1	123	151	111	188	211	194	6.77809e-10	up	1.0467	Galactan beta-1,4-galactosyltransferase GALS1 {ECO:0000305} EC=2.4.1.- {ECO:0000305} Beta-1,4-galactan synthase Galactan synthase 1 {ECO:0000303|PubMed:23243126} OS=Arabidopsis thaliana (Mouse-ear cress) OrderedLocusNames=At2g33570 {ECO:0000312|Araport:AT2G33570} PE=2
Poh0219560.1	14	14	7	38	31	41	2.30061e-06	up	2.07745	Galactan beta-1,4-galactosyltransferase GALS1 {ECO:0000305} EC=2.4.1.- {ECO:0000305} Beta-1,4-galactan synthase Galactan synthase 1 {ECO:0000303|PubMed:23243126} OS=Arabidopsis thaliana (Mouse-ear cress) OrderedLocusNames=At2g33570 {ECO:0000312|Araport:AT2G33570} PE=2
Poh0317660.1	81	84	85	357	336	311	1.43673e-58	up	2.42711	Galactan beta-1,4-galactosyltransferase GALS1 {ECO:0000305} EC=2.4.1.- {ECO:0000305} Beta-1,4-galactan synthase Galactan synthase 1 {ECO:0000303|PubMed:23243126} OS=Arabidopsis thaliana (Mouse-ear cress) OrderedLocusNames=At2g33570 {ECO:0000312|Araport:AT2G33570} PE=2
Poh0359190.1	214	227	213	404	360	370	1.02128e-23	up	1.21598	Galactan beta-1,4-galactosyltransferase GALS1 {ECO:0000305} EC=2.4.1.- {ECO:0000305} Beta-1,4-galactan synthase Galactan synthase 1 {ECO:0000303|PubMed:23243126} OS=Arabidopsis thaliana (Mouse-ear cress) OrderedLocusNames=At2g33570 {ECO:0000312|Araport:AT2G33570} PE=2
Poh0091910.1	1682	1917	1705	3016	2822	2869	5.47994e-65	up	1.13727	Galactoside 2-alpha-L-fucosyltransferase EC=2.4.1.- PsFT1 Xyloglucan alpha-(1,2)-fucosyltransferase OS=Pisum sativum (Garden pea) Name=FT1 PE=2
Poh0213020.1	89	92	89	225	211	191	1.38658e-22	up	1.6368	Galactoside 2-alpha-L-fucosyltransferase EC=2.4.1.- PsFT1 Xyloglucan alpha-(1,2)-fucosyltransferase OS=Pisum sativum (Garden pea) Name=FT1 PE=2
Poh0286950.1	569	593	546	981	960	1056	8.25714e-46	up	1.23493	Galactoside 2-alpha-L-fucosyltransferase EC=2.4.1.- PsFT1 Xyloglucan alpha-(1,2)-fucosyltransferase OS=Pisum sativum (Garden pea) Name=FT1 PE=2
Poh0028930.1	800	786	663	236	252	213	8.92826e-29	down	-1.2588	Gamma aminobutyrate transaminase 1, mitochondrial Gamma-aminobutyrate transaminase isozyme 1 Short=LeGABA-TP1 Short=SlGABA-T1 EC=2.6.1.96 Precursor OS=Solanum lycopersicum (Tomato) (Lycopersicon esculentum) Name=GABA-TP1 Synonyms=GABA-T1 PE=1
Poh0370460.1	154	188	139	36	32	64	2.95187e-08	down	-1.4378	Gamma aminobutyrate transaminase 1, mitochondrial Gamma-aminobutyrate transaminase isozyme 1 Short=LeGABA-TP1 Short=SlGABA-T1 EC=2.6.1.96 Precursor OS=Solanum lycopersicum (Tomato) (Lycopersicon esculentum) Name=GABA-TP1 Synonyms=GABA-T1 PE=1
Poh0121800.1	75	94	94	161	158	148	2.77e-11	up	1.2495	Gamma-glutamylcyclotransferase 2-1 {ECO:0000305} Short=AtGGCT2 EC=4.3.2.9 {ECO:0000269|PubMed:24214398} Gamma-glutamyl cyclotransferase 2;1 {ECO:0000303|PubMed:24214398} OS=Arabidopsis thaliana (Mouse-ear cress) OrderedLocusNames=At5g26220 {ECO:0000312|Araport:AT5G26220} PE=1
Poh0086720.1	238	252	216	84	87	91	7.73436e-09	down	-1.00648	Gamma-glutamylcyclotransferase 2-2 {ECO:0000305} Short=AtGGCT2 EC=4.3.2.9 {ECO:0000269|PubMed:25716890} Gamma-glutamyl cyclotransferase 2;2 {ECO:0000303|PubMed:25716890} OS=Arabidopsis thaliana (Mouse-ear cress) OrderedLocusNames=At4g31290 {ECO:0000312|Araport:AT4G31290} PE=1
Poh0149080.1	68	46	51	96	96	85	1.66307e-06	up	1.17031	Gamma-glutamylcyclotransferase 2-2 {ECO:0000305} Short=AtGGCT2 EC=4.3.2.9 {ECO:0000269|PubMed:25716890} Gamma-glutamyl cyclotransferase 2;2 {ECO:0000303|PubMed:25716890} OS=Arabidopsis thaliana (Mouse-ear cress) OrderedLocusNames=At4g31290 {ECO:0000312|Araport:AT4G31290} PE=1
Poh0110800.1	681	589	606	2720	2305	2472	3.50327e-212	up	2.42086	Ganglioside-induced differentiation-associated protein
Poh0002510.1	67	78	53	148	125	116	8.36516e-11	up	1.39565	GCK
Poh0018430.1	100	103	107	149	152	171	1.44596e-08	up	1.03014	GCK
Poh0197040.1	1515	1517	1356	2621	2539	2568	1.52437e-83	up	1.23971	GDP-mannose 3,5-epimerase Short=GDP-Man 3,5-epimerase EC=5.1.3.18 OS=Arabidopsis thaliana (Mouse-ear cress) OrderedLocusNames=At5g28840 ORFNames=F7P1.20 PE=1
Poh0040040.1	347	406	286	8593	8116	7418	2.0988e-276	up	4.95953	GDSL esterase lipase
Poh0179200.1	12	20	13	687	672	552	1.95896e-128	up	5.82894	GDSL esterase lipase
Poh0139910.1	23	13	28	127	119	111	1.32353e-25	up	2.90061	GDSL esterase/lipase At1g09390 EC=3.1.1.- Extracellular lipase At1g09390 Precursor OS=Arabidopsis thaliana (Mouse-ear cress) OrderedLocusNames=At1g09390 ORFNames=F14J9.5 PE=2
Poh0096940.1	11	14	13	39	29	38	9.63917e-06	up	1.90191	GDSL esterase/lipase At1g28590 EC=3.1.1.- Extracellular lipase At1g28590 Precursor OS=Arabidopsis thaliana (Mouse-ear cress) OrderedLocusNames=At1g28590 ORFNames=F1K23.17 PE=2
Poh0030700.1	811	705	761	248	245	262	1.2459e-27	down	-1.16927	GDSL esterase/lipase At1g71250 EC=3.1.1.- Extracellular lipase At1g71250 Precursor OS=Arabidopsis thaliana (Mouse-ear cress) OrderedLocusNames=At1g71250 ORFNames=F3I17.10 PE=2
Poh0190340.1	186	244	165	998	958	1010	4.45792e-129	up	2.74101	GDSL esterase/lipase At2g30310 EC=3.1.1.- Extracellular lipase At2g30310 Precursor OS=Arabidopsis thaliana (Mouse-ear cress) OrderedLocusNames=At2g30310 ORFNames=T9D9.12 PE=2
Poh0338820.1	65	46	57	23	13	19	0.0018377	down	-1.18922	GDSL esterase/lipase At3g09930 EC=3.1.1.- Extracellular lipase At3g09930 Precursor OS=Arabidopsis thaliana (Mouse-ear cress) OrderedLocusNames=At3g09930 ORFNames=F8A24.1, T22K18.26 PE=2
Poh0106670.1	6	4	6	71	50	40	2.09662e-14	up	3.74806	GDSL esterase/lipase At3g14220 EC=3.1.1.- Extracellular lipase At3g14220 Precursor OS=Arabidopsis thaliana (Mouse-ear cress) OrderedLocusNames=At3g14220 ORFNames=MLE3.1 PE=2
Poh0237520.1	0	0	2	25	23	45	3.12669e-07	up	5.96673	GDSL esterase/lipase At3g26430 EC=3.1.1.- Extracellular lipase At3g26430 Precursor OS=Arabidopsis thaliana (Mouse-ear cress) OrderedLocusNames=At3g26430 ORFNames=F20C19.19 PE=2
Poh0246940.1	53	47	77	405	432	400	1.9363e-84	up	3.22665	GDSL esterase/lipase At3g26430 EC=3.1.1.- Extracellular lipase At3g26430 Precursor OS=Arabidopsis thaliana (Mouse-ear cress) OrderedLocusNames=At3g26430 ORFNames=F20C19.19 PE=2
Poh0255530.1	384	344	324	92	88	64	1.08667e-24	down	-1.68674	GDSL esterase/lipase At3g26430 EC=3.1.1.- Extracellular lipase At3g26430 Precursor OS=Arabidopsis thaliana (Mouse-ear cress) OrderedLocusNames=At3g26430 ORFNames=F20C19.19 PE=2
Poh0259550.1	2	2	2	25	25	55	1.29994e-09	up	4.56064	GDSL esterase/lipase At3g26430 EC=3.1.1.- Extracellular lipase At3g26430 Precursor OS=Arabidopsis thaliana (Mouse-ear cress) OrderedLocusNames=At3g26430 ORFNames=F20C19.19 PE=2
Poh0269260.1	2	2	6	43	25	40	4.3041e-10	up	3.85279	GDSL esterase/lipase At3g26430 EC=3.1.1.- Extracellular lipase At3g26430 Precursor OS=Arabidopsis thaliana (Mouse-ear cress) OrderedLocusNames=At3g26430 ORFNames=F20C19.19 PE=2
Poh0075700.1	35	41	38	81	72	77	8.65292e-08	up	1.43458	GDSL esterase/lipase At3g27950 EC=3.1.1.- Extracellular lipase At3g27950 Precursor OS=Arabidopsis thaliana (Mouse-ear cress) OrderedLocusNames=At3g27950 ORFNames=K24A2.4 PE=2
Poh0075730.1	1770	1920	1770	473	514	467	5.76901e-75	down	-1.4863	GDSL esterase/lipase At3g27950 EC=3.1.1.- Extracellular lipase At3g27950 Precursor OS=Arabidopsis thaliana (Mouse-ear cress) OrderedLocusNames=At3g27950 ORFNames=K24A2.4 PE=2
Poh0201230.1	35	30	40	12	10	9	0.00569069	down	-1.34001	GDSL esterase/lipase At4g16230 EC=3.1.1.- Extracellular lipase At4g16230 Precursor OS=Arabidopsis thaliana (Mouse-ear cress) OrderedLocusNames=At4g16230 ORFNames=dl4155w, FCAALL.318 PE=3
Poh0295100.1	83	114	118	38	22	39	2.12244e-05	down	-1.24906	GDSL esterase/lipase At4g28780 EC=3.1.1.- Extracellular lipase At4g28780 Precursor OS=Arabidopsis thaliana (Mouse-ear cress) OrderedLocusNames=At4g28780 ORFNames=F16A16.110 PE=2
Poh0295140.1	564	487	499	144	138	165	2.53601e-25	down	-1.36975	GDSL esterase/lipase At4g28780 EC=3.1.1.- Extracellular lipase At4g28780 Precursor OS=Arabidopsis thaliana (Mouse-ear cress) OrderedLocusNames=At4g28780 ORFNames=F16A16.110 PE=2
Poh0154590.1	6	10	15	49	67	57	5.38001e-13	up	2.90246	GDSL esterase/lipase At5g03610 EC=3.1.1.- Extracellular lipase At5g03610 Precursor OS=Arabidopsis thaliana (Mouse-ear cress) OrderedLocusNames=At5g03610 ORFNames=F17C15.30 PE=2
Poh0244950.1	15	27	27	28	49	41	0.00303499	up	1.19783	GDSL esterase/lipase At5g03610 EC=3.1.1.- Extracellular lipase At5g03610 Precursor OS=Arabidopsis thaliana (Mouse-ear cress) OrderedLocusNames=At5g03610 ORFNames=F17C15.30 PE=2
Poh0150920.1	4367	3840	3900	1287	1270	1342	6.59278e-71	down	-1.21082	GDSL esterase/lipase At5g03810 EC=3.1.1.- Extracellular lipase At5g03810 Precursor OS=Arabidopsis thaliana (Mouse-ear cress) OrderedLocusNames=At5g03810 ORFNames=F8F6.20, MED24.11 PE=3
Poh0097700.1	22	24	17	7	7	5	0.0397394	down	-1.30727	GDSL esterase/lipase At5g33370 EC=3.1.1.- Extracellular lipase At5g33370 Precursor OS=Arabidopsis thaliana (Mouse-ear cress) OrderedLocusNames=At5g33370 ORFNames=F19N2.90 PE=2
Poh0258580.1	407	387	337	872	944	784	3.27594e-60	up	1.62358	GEM-like protein 1 Forming homology-interacting protein 1 Short=FH-interacting protein 1 OS=Arabidopsis thaliana (Mouse-ear cress) Name=FIP1 OrderedLocusNames=At1g28200 ORFNames=F3H9.14 PE=1
Poh0273170.1	62	73	76	537	454	486	2.59526e-105	up	3.22862	GEM-like protein 1 Forming homology-interacting protein 1 Short=FH-interacting protein 1 OS=Arabidopsis thaliana (Mouse-ear cress) Name=FIP1 OrderedLocusNames=At1g28200 ORFNames=F3H9.14 PE=1
Poh0134400.1	4469	4730	4228	36552	34814	33505	0	up	3.38753	GEM-like protein 5 OS=Arabidopsis thaliana (Mouse-ear cress) OrderedLocusNames=At5g13200 ORFNames=T19L5.4, T31B5_20 PE=1
Poh0166280.1	523	519	497	4751	4742	4530	0	up	3.61025	GEM-like protein 5 OS=Arabidopsis thaliana (Mouse-ear cress) OrderedLocusNames=At5g13200 ORFNames=T19L5.4, T31B5_20 PE=1
Poh0238480.1	431	442	446	1354	1441	1301	2.19147e-138	up	2.05705	GEM-like protein 5 OS=Arabidopsis thaliana (Mouse-ear cress) OrderedLocusNames=At5g13200 ORFNames=T19L5.4, T31B5_20 PE=1
Poh0332700.1	308	211	280	86	86	76	1.08821e-11	down	-1.26563	Geranylgeranyl pyrophosphate synthase, chloroplastic Short=GGPP synthase Short=GGPS EC=2.5.1.- (2E,6E)-farnesyl diphosphate synthase Dimethylallyltranstransferase EC=2.5.1.1 Farnesyl diphosphate synthase Farnesyltranstransferase EC=2.5.1.29 Geranyltranstransferase EC=2.5.1.10 Precursor OS=Hevea brasiliensis (Para rubber tree) (Siphonia brasiliensis) Name=GGPS Synonyms=GG, GGPPS1 PE=1
Poh0090950.1	105	47	153	296	316	287	7.07182e-05	up	1.97846	Germin-like protein 4-1 Precursor OS=Oryza sativa subsp. japonica (Rice) ORFNames=OsJ_015483, OSJNBa0058K23.2, OSJNBa0093O08.12 PE=2
Poh0090920.1	10	6	10	18	16	12	0.0472877	up	1.24242	Germin-like protein subfamily 1 member 17 Precursor OS=Arabidopsis thaliana (Mouse-ear cress) OrderedLocusNames=At5g39150 ORFNames=MXF12.18, MXF12_160 PE=2
Poh0055450.1	8	18	21	20	26	25	0.0471253	up	1.01629	Gibberellic acid methyltransferase 1 Gibberellin A(9) O-methyltransferase EC=2.1.1.275 OS=Arabidopsis thaliana (Mouse-ear cress) Name=GAMT1 OrderedLocusNames=At4g26420 ORFNames=M3E9.150 PE=1
Poh0056370.1	10	16	16	668	615	617	4.47584e-129	up	5.92128	Gibberellic acid methyltransferase 2 Gibberellin A(4) carboxyl methyltransferase EC=2.1.1.276 OS=Arabidopsis thaliana (Mouse-ear cress) Name=GAMT2 OrderedLocusNames=At5g56300 ORFNames=MCD7.2 PE=1
Poh0093290.1	28	23	27	68	51	42	1.27108e-05	up	1.46401	Gibberellic acid methyltransferase 2 Gibberellin A(4) carboxyl methyltransferase EC=2.1.1.276 OS=Arabidopsis thaliana (Mouse-ear cress) Name=GAMT2 OrderedLocusNames=At5g56300 ORFNames=MCD7.2 PE=1
Poh0225580.1	1	1	1	29	31	48	5.29721e-09	up	5.59787	Gibberellic acid methyltransferase 2 Gibberellin A(4) carboxyl methyltransferase EC=2.1.1.276 OS=Arabidopsis thaliana (Mouse-ear cress) Name=GAMT2 OrderedLocusNames=At5g56300 ORFNames=MCD7.2 PE=1
Poh0014600.1	23	18	41	78	51	63	1.4445e-06	up	1.64495	Gibberellin 20 oxidase 1 EC=1.14.11.- GA 20-oxidase 1 Short=AtGA20ox1 Gibberellin C-20 oxidase 1 OS=Arabidopsis thaliana (Mouse-ear cress) OrderedLocusNames=At4g25420 ORFNames=T30C3.90 PE=2
Poh0117410.1	216	192	213	615	574	603	1.67751e-70	up	1.95149	Gibberellin 20 oxidase 1 EC=1.14.11.- GA 20-oxidase 1 Short=AtGA20ox1 Gibberellin C-20 oxidase 1 OS=Arabidopsis thaliana (Mouse-ear cress) OrderedLocusNames=At4g25420 ORFNames=T30C3.90 PE=2
Poh0360530.1	26	29	31	7	11	11	0.0306185	down	-1.14414	Gibberellin 20 oxidase 1-A EC=1.14.11.- GA 20-oxidase 1-A Gibberellin C-20 oxidase 1-B TaGA20ox1-A Short=Ta20ox1A OS=Triticum aestivum (Wheat) Name=GA20ox1A PE=2
Poh0055560.1	9	32	10	61	35	42	3.62174e-05	up	1.85462	Gibberellin 20 oxidase 2 EC=1.14.11.- GA 20-oxidase 2 Gibberellin C-20 oxidase 2 Os20ox2 Protein semidwarf-1 OS=Oryza sativa subsp. indica (Rice) Name=20ox2 Synonyms=C20ox2, GA20, Sd-1 PE=1
Poh0066740.1	552	696	623	1434	1385	1282	3.47994e-69	up	1.55321	Gibberellin 20 oxidase 3 EC=1.14.11.- GA 20-oxidase 3 Gibberellin C-20 oxidase 3 OS=Arabidopsis thaliana (Mouse-ear cress) ORFNames=T28J14_140 PE=2
Poh0305690.1	53	74	49	123	103	149	1.30584e-10	up	1.51636	Gibberellin 20 oxidase 3 EC=1.14.11.- GA 20-oxidase 3 Gibberellin C-20 oxidase 3 OS=Arabidopsis thaliana (Mouse-ear cress) ORFNames=T28J14_140 PE=2
Poh0157580.1	310	361	344	1239	1196	1285	2.95234e-140	up	2.29662	GLABRA2 expression modulator OS=Arabidopsis thaliana (Mouse-ear cress) Name=GEM OrderedLocusNames=At2g22475 ORFNames=F14M13.2 PE=1
Poh0095490.1	188	274	228	671	670	722	3.5167e-60	up	2.00294	Glucan endo-1,3-beta-D-glucosidase EC=3.2.1.39 Major pollen allergen Ole e 9 Precursor OS=Olea europaea (Common olive) Name=OLE9 PE=1
Poh0295410.1	42	17	34	67	55	75	4.77799e-06	up	1.50763	Glucan endo-1,3-beta-glucosidase 12 EC=3.2.1.39 (1->3)-beta-glucan endohydrolase 12 Short=(1->3)-beta-glucanase 12 Beta-1,3-endoglucanase 12 Short=Beta-1,3-glucanase 12 Precursor OS=Arabidopsis thaliana (Mouse-ear cress) OrderedLocusNames=At4g29360 ORFNames=F17A13.180 PE=1
Poh0038690.1	258	180	225	54	92	51	3.90566e-09	down	-1.32758	Glucan endo-1,3-beta-glucosidase 2 EC=3.2.1.39 (1->3)-beta-glucan endohydrolase 2 Short=(1->3)-beta-glucanase 2 Beta-1,3-endoglucanase 2 Short=Beta-1,3-glucanase 2 Precursor OS=Arabidopsis thaliana (Mouse-ear cress) OrderedLocusNames=At1g66250 ORFNames=T6J19.7 PE=1
Poh0177540.1	193	94	148	53	61	32	5.98486e-05	down	-1.15419	Glucan endo-1,3-beta-glucosidase 2 EC=3.2.1.39 (1->3)-beta-glucan endohydrolase 2 Short=(1->3)-beta-glucanase 2 Beta-1,3-endoglucanase 2 Short=Beta-1,3-glucanase 2 Precursor OS=Arabidopsis thaliana (Mouse-ear cress) OrderedLocusNames=At1g66250 ORFNames=T6J19.7 PE=1
Poh0005120.1	95	118	98	383	338	298	2.9244e-45	up	2.13244	Glucan endo-1,3-beta-glucosidase 3 EC=3.2.1.39 (1->3)-beta-glucan endohydrolase 3 Short=(1->3)-beta-glucanase 3 Beta-1,3-endoglucanase 3 Short=Beta-1,3-glucanase 3 Precursor OS=Arabidopsis thaliana (Mouse-ear cress) OrderedLocusNames=At2g01630 ORFNames=T8O11.20 PE=1
Poh0016030.1	609	649	523	1159	1186	1103	9.65908e-57	up	1.37613	Glucan endo-1,3-beta-glucosidase 3 EC=3.2.1.39 (1->3)-beta-glucan endohydrolase 3 Short=(1->3)-beta-glucanase 3 Beta-1,3-endoglucanase 3 Short=Beta-1,3-glucanase 3 Precursor OS=Arabidopsis thaliana (Mouse-ear cress) OrderedLocusNames=At2g01630 ORFNames=T8O11.20 PE=1
Poh0020830.1	766	842	744	1356	1181	1213	9.15991e-42	up	1.09473	Glucan endo-1,3-beta-glucosidase 5 EC=3.2.1.39 (1->3)-beta-glucan endohydrolase 5 Short=(1->3)-beta-glucanase 5 Beta-1,3-endoglucanase 5 Short=Beta-1,3-glucanase 5 Precursor OS=Arabidopsis thaliana (Mouse-ear cress) OrderedLocusNames=At4g31140 ORFNames=F6E21.60 PE=1
Poh0371190.1	22	23	26	56	40	38	0.000201653	up	1.33484	Glucan endo-1,3-beta-glucosidase 7 EC=3.2.1.39 (1->3)-beta-glucan endohydrolase 7 Short=(1->3)-beta-glucanase 7 Beta-1,3-endoglucanase 7 Short=Beta-1,3-glucanase 7 Precursor OS=Arabidopsis thaliana (Mouse-ear cress) OrderedLocusNames=At4g34480 ORFNames=T4L20.60 PE=1
Poh0336870.1	13	11	13	23	19	19	0.0291978	up	1.14228	Gluconokinase {ECO:0000303|PubMed:12447540} EC=2.7.1.12 {ECO:0000250|UniProtKB:Q5FQ97} Gluconate kinase {ECO:0000303|PubMed:12447540} OS=Arabidopsis thaliana (Mouse-ear cress) ORFNames=T24I21.20 {ECO:0000312|EMBL:AEC06538.1} PE=2
Poh0231900.1	42	37	30	248	249	212	1.16723e-53	up	3.1236	Glucose and ribitol dehydrogenase EC=1.1.1.- Carrot ABA-induced in somatic embryos 5 protein OS=Daucus carota (Wild carrot) Name=CAISE5 PE=2
Poh0248510.1	98	89	118	484	502	491	3.99981e-87	up	2.69812	Glucose and ribitol dehydrogenase EC=1.1.1.- Carrot ABA-induced in somatic embryos 5 protein OS=Daucus carota (Wild carrot) Name=CAISE5 PE=2
Poh0001740.1	648	603	679	163	143	166	1.72352e-39	down	-1.60943	Glucose-1-phosphate adenylyltransferase large subunit 1, chloroplastic EC=2.7.7.27 ADP-glucose pyrophosphorylase ADP-glucose synthase AGPase S Alpha-D-glucose-1-phosphate adenyl transferase Precursor OS=Arabidopsis thaliana (Mouse-ear cress) ORFNames=T24G5.120 PE=1
Poh0019160.1	3170	2849	2947	1089	1063	1126	6.55127e-51	down	-1.02821	Glucose-1-phosphate adenylyltransferase large subunit 1, chloroplastic EC=2.7.7.27 ADP-glucose pyrophosphorylase ADP-glucose synthase AGPase S Alpha-D-glucose-1-phosphate adenyl transferase Precursor OS=Arabidopsis thaliana (Mouse-ear cress) ORFNames=T24G5.120 PE=1
Poh0103050.1	469	439	486	88	81	87	2.64472e-43	down	-2.02286	Glucose-1-phosphate adenylyltransferase large subunit 1, chloroplastic EC=2.7.7.27 ADP-glucose pyrophosphorylase ADP-glucose synthase AGPase S Alpha-D-glucose-1-phosphate adenyl transferase Precursor OS=Arabidopsis thaliana (Mouse-ear cress) ORFNames=T24G5.120 PE=1
Poh0089770.1	57	82	59	1110	1212	963	2.58136e-222	up	4.47378	Glucose-1-phosphate adenylyltransferase large subunit, chloroplastic/amyloplastic EC=2.7.7.27 ADP-glucose pyrophosphorylase ADP-glucose synthase AGPase S Alpha-D-glucose-1-phosphate adenyl transferase Precursor OS=Beta vulgaris (Sugar beet) Name=AGPS1 PE=2
Poh0193760.1	1369	1192	1106	196	143	129	1.33833e-96	down	-2.54901	Glucose-1-phosphate adenylyltransferase large subunit, chloroplastic/amyloplastic EC=2.7.7.27 ADP-glucose pyrophosphorylase ADP-glucose synthase AGPase S Alpha-D-glucose-1-phosphate adenyl transferase Precursor OS=Beta vulgaris (Sugar beet) Name=AGPS1 PE=2
Poh0333830.1	109	81	78	1275	1162	1190	1.2651e-265	up	4.18125	Glucose-1-phosphate adenylyltransferase large subunit, chloroplastic/amyloplastic EC=2.7.7.27 ADP-glucose pyrophosphorylase ADP-glucose synthase AGPase S Alpha-D-glucose-1-phosphate adenyl transferase Precursor OS=Beta vulgaris (Sugar beet) Name=AGPS1 PE=2
Poh0009440.1	1626	1580	1473	534	472	518	1.62992e-48	down	-1.19541	Glucose-1-phosphate adenylyltransferase small subunit, chloroplastic/amyloplastic EC=2.7.7.27 ADP-glucose pyrophosphorylase ADP-glucose synthase AGPase B Alpha-D-glucose-1-phosphate adenyl transferase Precursor OS=Solanum tuberosum (Potato) PE=1
Poh0041290.1	83	98	104	167	152	150	7.17757e-10	up	1.13947	Glucose-6-phosphate 1-dehydrogenase 2, chloroplastic Short=G6PD2 Short=G6PDH2 EC=1.1.1.49 Precursor OS=Arabidopsis thaliana (Mouse-ear cress) OrderedLocusNames=At5g13110 ORFNames=T19L5_70 PE=1
Poh0216990.1	7	16	16	54	32	50	1.3083e-07	up	2.22161	Glucose-6-phosphate/phosphate translocator 2, chloroplastic Precursor OS=Arabidopsis thaliana (Mouse-ear cress) Name=GPT2 OrderedLocusNames=At1g61800 ORFNames=F8K4.1 PE=2
Poh0250500.1	410	417	425	143	154	157	5.1898e-15	down	-1.04047	Glucosidase 2 subunit beta Glucosidase II subunit beta Precursor OS=Oryza sativa subsp. indica (Rice) ORFNames=OsI_01383 PE=3
Poh0120140.1	394	419	334	12416	11889	11568	0	up	5.38954	Glutamate decarboxylase 4 Short=GAD 4 EC=4.1.1.15 OS=Arabidopsis thaliana (Mouse-ear cress) Name=GAD4 OrderedLocusNames=At2g02010 ORFNames=F14H20.8 PE=1
Poh0024940.1	246	262	199	619	518	511	1.96373e-42	up	1.64262	Glutamate decarboxylase Short=GAD EC=4.1.1.15 OS=Petunia hybrida (Petunia) Name=GAD PE=1
Poh0147480.1	119	126	128	2966	2984	2786	0	up	4.97184	Glutamate decarboxylase Short=GAD EC=4.1.1.15 OS=Petunia hybrida (Petunia) Name=GAD PE=1
Poh0176340.1	484	486	502	637	819	773	5.98399e-21	up	1.02317	Glutamate decarboxylase Short=GAD EC=4.1.1.15 OS=Petunia hybrida (Petunia) Name=GAD PE=1
Poh0198340.1	188	193	177	482	475	476	3.4271e-53	up	1.78357	Glutamate decarboxylase Short=GAD EC=4.1.1.15 OS=Petunia hybrida (Petunia) Name=GAD PE=1
Poh0282390.1	207	167	196	558	488	536	2.72128e-56	up	1.89522	Glutamate decarboxylase Short=GAD EC=4.1.1.15 OS=Petunia hybrida (Petunia) Name=GAD PE=1
Poh0295650.1	819	758	810	1442	1488	1324	1.72094e-61	up	1.25559	Glutamate decarboxylase Short=GAD EC=4.1.1.15 OS=Petunia hybrida (Petunia) Name=GAD PE=1
Poh0053240.1	445	503	435	1883	2149	1850	4.03519e-186	up	2.51135	Glutamate dehydrogenase 1 Short=GDH 1 EC=1.4.1.3 OS=Arabidopsis thaliana (Mouse-ear cress) Name=GDH1 OrderedLocusNames=At5g18170 ORFNames=MRG7.13 PE=2
Poh0318230.1	68	55	63	498	459	430	3.11086e-105	up	3.32012	Glutamate dehydrogenase B Short=GDH B EC=1.4.1.3 OS=Nicotiana plumbaginifolia (Leadwort-leaved tobacco) (Tex-Mex tobacco) Name=GDHB PE=2
Poh0366460.1	57	38	30	177	213	211	5.16954e-35	up	2.692	Glutamate dehydrogenase B Short=GDH B EC=1.4.1.3 OS=Nicotiana plumbaginifolia (Leadwort-leaved tobacco) (Tex-Mex tobacco) Name=GDHB PE=2
Poh0012740.1	175	176	217	309	347	260	9.78107e-14	up	1.10961	Glutamate synthase 1 [NADH], chloroplastic EC=1.4.1.14 NADH-dependent glutamate synthase 1 Short=NADH-GOGAT 1 Precursor OS=Arabidopsis thaliana (Mouse-ear cress) Name=GLT1 OrderedLocusNames=At5g53460 ORFNames=MYN8.7 PE=1
Poh0037360.1	219	307	275	31	45	54	1.86536e-23	down	-2.19881	Glutamate synthase 1 [NADH], chloroplastic EC=1.4.1.14 NADH-dependent glutamate synthase 1 Short=NADH-GOGAT 1 Precursor OS=Arabidopsis thaliana (Mouse-ear cress) Name=GLT1 OrderedLocusNames=At5g53460 ORFNames=MYN8.7 PE=1
Poh0176080.1	79	74	75	14	17	12	1.78445e-08	down	-1.98449	Glutamate synthase 1 [NADH], chloroplastic EC=1.4.1.14 NADH-dependent glutamate synthase 1 Short=NADH-GOGAT 1 Precursor OS=Arabidopsis thaliana (Mouse-ear cress) Name=GLT1 OrderedLocusNames=At5g53460 ORFNames=MYN8.7 PE=1
Poh0310660.1	253	336	222	68	112	70	1.59221e-09	down	-1.27393	Glutamate--cysteine ligase, chloroplastic EC=6.3.2.2 Gamma-ECS Short=GCS Gamma-glutamylcysteine synthetase Precursor OS=Nicotiana tabacum (Common tobacco) Name=GSH1 PE=2
Poh0256950.1	49	45	39	18	14	17	0.0131954	down	-1.0173	glutamine biosynthetic process
Poh0137520.1	34	30	40	19	4	9	0.0155619	down	-1.28544	Glutamine-dependent NAD(+) synthetase EC=6.3.5.1 NAD(+) synthase [glutamine-hydrolyzing] NAD(+) synthetase OS=Oryza sativa subsp. indica (Rice) ORFNames=OsI_25032 PE=3
Poh0004100.1	268	201	224	690	753	655	5.83961e-71	up	2.02116	Glutaredoxin OS=Vernicia fordii (Tung) (Aleurites fordii) PE=3
Poh0016950.1	589	634	624	1215	1214	1199	2.32147e-70	up	1.39637	Glutaredoxin OS=Vernicia fordii (Tung) (Aleurites fordii) PE=3
Poh0238630.1	117	128	88	227	247	253	9.31957e-21	up	1.55137	Glutaredoxin OS=Vernicia fordii (Tung) (Aleurites fordii) PE=3
Poh0258480.1	850	900	811	2623	2829	2348	2.3197e-157	up	2.0287	Glutaredoxin OS=Vernicia fordii (Tung) (Aleurites fordii) PE=3
Poh0043130.1	606	771	551	967	1003	920	1.64887e-21	up	1.00684	Glutaredoxin-C3 Protein ROXY 2 OS=Oryza sativa subsp. japonica (Rice) ORFNames=OJ1789_D08.10 PE=2
Poh0116350.1	697	827	691	210	268	236	2.43114e-23	down	-1.20962	Glutathione hydrolase 2 EC=3.4.19.13 Gamma-glutamyltransferase 2 Gamma-glutamyltranspeptidase 2 EC=2.3.2.2 Precursor OS=Arabidopsis thaliana (Mouse-ear cress) Name=GGT2 OrderedLocusNames=At4g39650 ORFNames=T19P19.40 PE=2
Poh0326680.1	138	139	125	32	54	40	4.56118e-07	down	-1.24933	Glutathione reductase, chloroplastic Short=GR Short=GRase EC=1.8.1.7 Protein EMBRYO DEFECTIVE 2360 Precursor OS=Arabidopsis thaliana (Mouse-ear cress) Name=EMB2360 OrderedLocusNames=At3g54660 ORFNames=T5N23_20 PE=2
Poh0060390.1	1380	1261	1310	2280	2151	2176	6.38599e-73	up	1.1643	Glutathione reductase, cytosolic Short=GR Short=GRase EC=1.8.1.7 OS=Oryza sativa subsp. japonica (Rice) OSJNBa0053L11.26-1 PE=2
Poh0221730.1	199	203	196	334	310	371	3.18542e-19	up	1.18704	Glutathione reductase, cytosolic Short=GR Short=GRase EC=1.8.1.7 OS=Oryza sativa subsp. japonica (Rice) OSJNBa0053L11.26-1 PE=2
Poh0196580.1	61	50	40	186	256	229	2.04063e-36	up	2.57798	Glutathione S-transferase DHAR2 EC=2.5.1.18 {ECO:0000269|PubMed:12077129} Chloride intracellular channel homolog 2 Short=CLIC homolog 2 Glutathione-dependent dehydroascorbate reductase 2 {ECO:0000303|PubMed:12077129} Short=AtDHAR2 {ECO:0000303|PubMed:12077129} Short=CytDHAR Short=GSH-dependent dehydroascorbate reductase 2 EC=1.8.5.1 {ECO:0000269|PubMed:12077129} OS=Arabidopsis thaliana (Mouse-ear…
Poh0296020.1	133	148	129	207	227	184	3.03653e-10	up	1.01392	Glutathione S-transferase F10 Short=AtGSTF10 EC=2.5.1.18 AtGSTF4 GST class-phi member 10 Protein EARLY RESPONSE TO DEHYDRATION 13 OS=Arabidopsis thaliana (Mouse-ear cress) ORFNames=F7F1.8 PE=1
Poh0030880.1	165	171	193	833	755	782	1.68148e-125	up	2.58514	Glutathione S-transferase F12 Short=AtGSTF12 EC=2.5.1.18 GST class-phi member 12 Glutathione S-transferase 26 Protein TRANSPARENT TESTA 19 OS=Arabidopsis thaliana (Mouse-ear cress) ORFNames=MKP11.22 PE=1
Poh0241240.1	29	34	23	306	307	330	1.14851e-79	up	3.87881	Glutathione S-transferase F8, chloroplastic Short=AtGSTF8 EC=2.5.1.18 AtGSTF5 GST class-phi member 8 Glutathione S-transferase 6 Precursor OS=Arabidopsis thaliana (Mouse-ear cress) ORFNames=F17A22.12 PE=1
Poh0164500.1	1	13	7	16	18	10	0.0441725	up	1.48285	Glutathione S-transferase F9 Short=AtGSTF9 EC=2.5.1.18 AtGSTF7 GST class-phi member 9 OS=Arabidopsis thaliana (Mouse-ear cress) ORFNames=F7F1.7 PE=1
Poh0249760.1	41	56	54	17	8	23	0.00386163	down	-1.22999	Glutathione S-transferase F9 Short=AtGSTF9 EC=2.5.1.18 AtGSTF7 GST class-phi member 9 OS=Arabidopsis thaliana (Mouse-ear cress) ORFNames=F7F1.7 PE=1
Poh0277350.1	98	142	118	191	215	172	5.99379e-10	up	1.1123	Glutathione S-transferase F9 Short=AtGSTF9 EC=2.5.1.18 AtGSTF7 GST class-phi member 9 OS=Arabidopsis thaliana (Mouse-ear cress) ORFNames=F7F1.7 PE=1
Poh0008360.1	249	208	250	1448	1288	1248	8.55834e-202	up	2.91558	Glutathione S-transferase TCHQD EC=2.5.1.18 Protein tetrachlorohydroquinone dehalogenase-homolog OS=Arabidopsis thaliana (Mouse-ear cress) Name=TCHQD OrderedLocusNames=At1g77290 ORFNames=T14N5.14 PE=2
Poh0053040.1	145	162	145	380	353	333	3.36419e-36	up	1.65936	Glutathione S-transferase zeta class EC=2.5.1.18 OS=Euphorbia esula (Leafy spurge) PE=2
Poh0085250.1	1485	1595	1498	2359	2355	2134	5.83075e-53	up	1.00267	glutathione transferase activity
Poh0204970.1	22110	21244	26017	7708	7155	7485	8.63971e-62	down	-1.21303	Glyceraldehyde-3-phosphate dehydrogenase GAPA2, chloroplastic EC=1.2.1.13 NADP-dependent glyceraldehydephosphate dehydrogenase A subunit 2 Precursor OS=Arabidopsis thaliana (Mouse-ear cress) Name=GAPA2 OrderedLocusNames=At1g12900 ORFNames=F13K23.15 PE=2
Poh0329230.1	994	1293	1051	517	354	366	1.72968e-06	down	-1.01399	Glyceraldehyde-3-phosphate dehydrogenase GAPA2, chloroplastic EC=1.2.1.13 NADP-dependent glyceraldehydephosphate dehydrogenase A subunit 2 Precursor OS=Arabidopsis thaliana (Mouse-ear cress) Name=GAPA2 OrderedLocusNames=At1g12900 ORFNames=F13K23.15 PE=2
Poh0329240.1	231	174	274	80	62	57	2.51817e-10	down	-1.3519	Glyceraldehyde-3-phosphate dehydrogenase GAPA2, chloroplastic EC=1.2.1.13 NADP-dependent glyceraldehydephosphate dehydrogenase A subunit 2 Precursor OS=Arabidopsis thaliana (Mouse-ear cress) Name=GAPA2 OrderedLocusNames=At1g12900 ORFNames=F13K23.15 PE=2
Poh0014210.1	183	208	210	341	357	299	4.21506e-18	up	1.15125	Glyceraldehyde-3-phosphate dehydrogenase GAPCP1, chloroplastic EC=1.2.1.12 Glyceraldehyde-3-phosphate dehydrogenase of plastid 1 NAD-dependent glyceraldehydephosphate dehydrogenase chloroplastic 1 Precursor OS=Arabidopsis thaliana (Mouse-ear cress) Name=GAPCP1 OrderedLocusNames=At1g79530 ORFNames=T8K14.5 PE=1
Poh0072640.1	265	377	269	116	104	97	5.68575e-10	down	-1.1017	Glyceraldehyde-3-phosphate dehydrogenase, cytosolic EC=1.2.1.12 OS=Ginkgo biloba (Ginkgo) (Maidenhair tree) PE=2
Poh0276600.1	180	163	163	549	493	455	6.60327e-61	up	1.98617	Glyceraldehyde-3-phosphate dehydrogenase, cytosolic EC=1.2.1.12 OS=Ginkgo biloba (Ginkgo) (Maidenhair tree) PE=2
Poh0349740.1	327	395	336	75	102	93	1.01323e-20	down	-1.54647	Glyceraldehyde-3-phosphate dehydrogenase, cytosolic EC=1.2.1.12 OS=Ginkgo biloba (Ginkgo) (Maidenhair tree) PE=2
Poh0357990.1	135	132	123	477	497	492	2.1609e-77	up	2.33373	Glyceraldehyde-3-phosphate dehydrogenase, cytosolic EC=1.2.1.12 OS=Ginkgo biloba (Ginkgo) (Maidenhair tree) PE=2
Poh0186740.1	1141	1050	1081	3513	3288	2802	1.27785e-156	up	1.97385	Glyceraldehyde-3-phosphate dehydrogenase, cytosolic EC=1.2.1.12 OS=Physcomitrella patens subsp. patens (Moss) Name=GAPC ORFNames=PHYPADRAFT_226280 PE=2
Poh0209020.1	1344	1552	1341	3563	3725	3516	2.3309e-145	up	1.7732	Glyceraldehyde-3-phosphate dehydrogenase, cytosolic EC=1.2.1.12 OS=Physcomitrella patens subsp. patens (Moss) Name=GAPC ORFNames=PHYPADRAFT_226280 PE=2
Poh0248360.1	6545	5789	6593	2036	2073	2189	2.68084e-63	down	-1.16404	Glycerate dehydrogenase Short=GDH EC=1.1.1.29 NADH-dependent hydroxypyruvate reductase Short=HPR OS=Cucumis sativus (Cucumber) Name=HPR-A PE=2
Poh0268030.1	3211	2938	3178	1036	960	997	3.03702e-72	down	-1.2175	Glycerate dehydrogenase Short=GDH EC=1.1.1.29 NADH-dependent hydroxypyruvate reductase Short=HPR OS=Cucumis sativus (Cucumber) Name=HPR-A PE=2
Poh0075000.1	220	178	215	462	400	397	3.75317e-31	up	1.45961	Glycerol-3-phosphate 2-O-acyltransferase 6 Short=AtGPAT6 EC=2.3.1.198 Glycerol-3-phosphate acyltransferase 6 OS=Arabidopsis thaliana (Mouse-ear cress) Name=GPAT6 OrderedLocusNames=At2g38110 ORFNames=F16M14.4 PE=1
Poh0206880.1	895	803	882	244	218	222	7.00888e-46	down	-1.49337	Glycerol-3-phosphate 2-O-acyltransferase 6 Short=AtGPAT6 EC=2.3.1.198 Glycerol-3-phosphate acyltransferase 6 OS=Arabidopsis thaliana (Mouse-ear cress) Name=GPAT6 OrderedLocusNames=At2g38110 ORFNames=F16M14.4 PE=1
Poh0256200.1	34	19	15	51	39	45	0.000196196	up	1.41412	Glycerol-3-phosphate 2-O-acyltransferase 6 Short=AtGPAT6 EC=2.3.1.198 Glycerol-3-phosphate acyltransferase 6 OS=Arabidopsis thaliana (Mouse-ear cress) Name=GPAT6 OrderedLocusNames=At2g38110 ORFNames=F16M14.4 PE=1
Poh0301630.1	55	62	67	100	92	106	1.19307e-06	up	1.11801	Glycerol-3-phosphate 2-O-acyltransferase 6 Short=AtGPAT6 EC=2.3.1.198 Glycerol-3-phosphate acyltransferase 6 OS=Arabidopsis thaliana (Mouse-ear cress) Name=GPAT6 OrderedLocusNames=At2g38110 ORFNames=F16M14.4 PE=1
Poh0319860.1	510	520	592	841	833	847	2.8983e-30	up	1.05825	Glycerol-3-phosphate 2-O-acyltransferase 6 Short=AtGPAT6 EC=2.3.1.198 Glycerol-3-phosphate acyltransferase 6 OS=Arabidopsis thaliana (Mouse-ear cress) Name=GPAT6 OrderedLocusNames=At2g38110 ORFNames=F16M14.4 PE=1
Poh0120240.1	49	51	64	561	575	581	5.51825e-137	up	3.81079	Glycerophosphodiester phosphodiesterase GDPD1, chloroplastic {ECO:0000305} EC=3.1.4.46 {ECO:0000269|PubMed:21323773} Glycerophosphodiester phosphodiesterase 1 {ECO:0000303|PubMed:21323773} Short=AtGDPD1 {ECO:0000303|PubMed:21323773} Protein SENESCENCE-RELATED GENE 3 {ECO:0000303|PubMed:8883383} Precursor OS=Arabidopsis thaliana (Mouse-ear cress) ORFNames=F1C9.18 {ECO:0000312|EMBL:AAF14831.1} PE=1
Poh0147550.1	39	40	37	215	173	187	3.47228e-39	up	2.73094	Glycerophosphodiester phosphodiesterase GDPD1, chloroplastic {ECO:0000305} EC=3.1.4.46 {ECO:0000269|PubMed:21323773} Glycerophosphodiester phosphodiesterase 1 {ECO:0000303|PubMed:21323773} Short=AtGDPD1 {ECO:0000303|PubMed:21323773} Protein SENESCENCE-RELATED GENE 3 {ECO:0000303|PubMed:8883383} Precursor OS=Arabidopsis thaliana (Mouse-ear cress) ORFNames=F1C9.18 {ECO:0000312|EMBL:AAF14831.1} PE=1
Poh0110740.1	57	53	72	89	110	97	2.36117e-06	up	1.12407	Glycerophosphodiester phosphodiesterase GDPD5 {ECO:0000305} EC=3.1.4.46 {ECO:0000250|UniProtKB:Q9SGA2} Glycerophosphodiester phosphodiesterase 5 {ECO:0000303|PubMed:21323773} Short=ATGDPD5 {ECO:0000303|PubMed:21323773} Precursor OS=Arabidopsis thaliana (Mouse-ear cress) ORFNames=F1O17.12 {ECO:0000312|EMBL:AAG52406.1} PE=2
Poh0267750.1	2554	2140	2472	669	657	690	1.89369e-65	down	-1.40658	Glycine cleavage system H protein 2, mitochondrial Precursor OS=Arabidopsis thaliana (Mouse-ear cress) Name=GDH2 OrderedLocusNames=At2g35120 ORFNames=T4C15.21 PE=2
Poh0248680.1	7261	6381	7286	2490	2496	2678	2.33174e-49	down	-1.02576	Glycine cleavage system H protein, mitochondrial Precursor OS=Mesembryanthemum crystallinum (Common ice plant) (Cryophytum crystallinum) Name=GDCSH PE=2
Poh0150190.1	8178	7530	7814	2824	2495	2748	2.78864e-76	down	-1.12122	Glycine dehydrogenase (decarboxylating), mitochondrial EC=1.4.4.2 Glycine cleavage system P protein Glycine decarboxylase Glycine dehydrogenase (aminomethyl-transferring) Precursor OS=Solanum tuberosum (Potato) Name=GDCSP PE=2
Poh0262090.1	3587	3224	3634	1322	1185	1286	7.55428e-48	down	-1.03915	Glycine dehydrogenase (decarboxylating), mitochondrial EC=1.4.4.2 Glycine cleavage system P protein Glycine decarboxylase Glycine dehydrogenase (aminomethyl-transferring) Precursor OS=Solanum tuberosum (Potato) Name=GDCSP PE=2
Poh0363950.1	3234	2853	3069	861	937	902	2.87653e-75	down	-1.33833	Glycine dehydrogenase (decarboxylating), mitochondrial EC=1.4.4.2 Glycine cleavage system P protein Glycine decarboxylase Glycine dehydrogenase (aminomethyl-transferring) Precursor OS=Solanum tuberosum (Potato) Name=GDCSP PE=2
Poh0089530.1	26	24	33	117	119	143	1.48119e-24	up	2.61499	Glycine-rich domain-containing protein 1 {ECO:0000303|Ref.4} Short=AtGRDP1 {ECO:0000303|Ref.4} OS=Arabidopsis thaliana (Mouse-ear cress) ORFNames=T9I22.10 {ECO:0000312|EMBL:AAD15574.1} PE=2
Poh0194910.1	124	103	120	35	36	33	3.30214e-07	down	-1.31603	Glycine-rich domain-containing protein 2 {ECO:0000303|PubMed:25653657} Short=AtGRDP2 {ECO:0000303|PubMed:25653657} OS=Arabidopsis thaliana (Mouse-ear cress) ORFNames=F20D10.20 {ECO:0000312|EMBL:CAB37530.1} PE=2
Poh0222900.1	245	229	236	81	64	89	9.00544e-11	down	-1.17797	Glycine-rich domain-containing protein 2 {ECO:0000303|PubMed:25653657} Short=AtGRDP2 {ECO:0000303|PubMed:25653657} OS=Arabidopsis thaliana (Mouse-ear cress) ORFNames=F20D10.20 {ECO:0000312|EMBL:CAB37530.1} PE=2
Poh0334110.1	27	34	30	73	64	61	1.68246e-07	up	1.54238	Glycine-rich domain-containing protein 2 {ECO:0000303|PubMed:25653657} Short=AtGRDP2 {ECO:0000303|PubMed:25653657} OS=Arabidopsis thaliana (Mouse-ear cress) ORFNames=F20D10.20 {ECO:0000312|EMBL:CAB37530.1} PE=2
Poh0041340.1	446	449	441	1649	1587	1521	1.11673e-190	up	2.25414	glycine-rich protein
Poh0180130.1	37	45	58	102	90	101	2.62971e-09	up	1.48631	glycine-rich protein
Poh0183560.1	104	79	107	40	15	26	1.00209e-05	down	-1.4215	Glycine-rich RNA-binding, abscisic acid-inducible protein OS=Zea mays (Maize) Name=RAB15 PE=1
Poh0368160.1	677	586	623	278	203	185	9.85909e-17	down	-1.08216	Glycine--tRNA ligase, chloroplastic/mitochondrial 2 {ECO:0000305} EC=6.1.1.14 {ECO:0000269|PubMed:11278923} Glycyl-tRNA synthetase 2 {ECO:0000303|PubMed:11278923} Short=GlyRS-2 {ECO:0000303|PubMed:11278923} Protein EMBRYO-DEFECTIVE-DEVELOPMENT 1 {ECO:0000303|PubMed:9707529} Precursor OS=Arabidopsis thaliana (Mouse-ear cress) ORFNames=T17F15.20 PE=1
Poh0078500.1	54	55	40	10	20	10	0.000576324	down	-1.47292	Glycosyl hydrolase family 3 N terminal domain
Poh0048930.1	41	57	44	116	85	93	3.69775e-09	up	1.47028	Glycosyl hydrolase family 53
Poh0135400.1	231	209	222	88	83	73	1.19408e-08	down	-1.01839	Glycosyl transferase family 1 protein
Poh0193210.1	87	58	51	19	20	22	0.000522764	down	-1.25754	glycosyl transferase family 1 protein
Poh0220540.1	82	57	54	17	19	26	0.000842148	down	-1.21065	Glycosyl transferase family 21
Poh0345720.1	74	58	49	16	25	26	0.00599396	down	-1.00595	Glycosyltransferase Family 4
Poh0124310.1	710	759	724	1648	1638	1634	4.11242e-107	up	1.58837	Glycosyltransferase family 92 protein RCOM_0530710 EC=2.4.1.- {ECO:0000305} OS=Ricinus communis (Castor bean) ORFNames=RCOM_0699480 PE=3
Poh0145830.1	43	29	45	13	7	21	0.0249321	down	-1.08686	Glycosyltransferase family 92 protein RCOM_0530710 EC=2.4.1.- {ECO:0000305} OS=Ricinus communis (Castor bean) ORFNames=RCOM_0699480 PE=3
Poh0270030.1	37	39	56	22	10	14	0.0127314	down	-1.10429	Glycosyltransferase-like protein
Poh0040750.1	15	13	14	23	40	38	0.000127124	up	1.69298	glyoxalase bleomycin resistance protein dioxygenase
Poh0155910.1	2	5	3	19	17	11	0.000393602	up	2.65015	glyoxalase bleomycin resistance protein dioxygenase
Poh0159110.1	34	28	15	40	55	25	0.0112137	up	1.06298	glyoxalase I family protein
Poh0173250.1	438	480	446	1530	1564	1378	1.06116e-149	up	2.13477	GMC oxidoreductase
Poh0353890.1	230	223	267	575	675	586	4.13331e-52	up	1.77281	GMC oxidoreductase
Poh0132640.1	384	322	430	112	97	132	1.64605e-15	down	-1.31308	GNS1/SUR4 family
Poh0126070.1	48	10	38	9	7	9	0.0137709	down	-1.51716	Golgi apparatus membrane protein-like protein ECHIDNA OS=Arabidopsis thaliana (Mouse-ear cress) Name=ECH OrderedLocusNames=At1g09330 ORFNames=T31J12.5 PE=1
Poh0197860.1	333	306	347	128	84	124	1.01267e-11	down	-1.1312	GPI anchor biosynthetic process
Poh0295190.1	937	855	868	281	251	277	4.62494e-38	down	-1.29435	GPI anchor biosynthetic process
Poh0189170.1	32	30	46	8	4	9	0.000293037	down	-1.94177	GPR1/FUN34/yaaH family
Poh0131410.1	4300	4006	4553	1136	1072	1095	2.61379e-110	down	-1.53906	Granule-bound starch synthase 1, chloroplastic/amyloplastic EC=2.4.1.242 Granule-bound starch synthase I Short=GBSS-I Precursor OS=Manihot esculenta (Cassava) (Jatropha manihot) Name=WAXY Synonyms=GBSS PE=2
Poh0330880.1	1991	1965	1942	540	593	537	6.38085e-76	down	-1.39763	Granule-bound starch synthase 1, chloroplastic/amyloplastic EC=2.4.1.242 Granule-bound starch synthase I Short=GBSS-I Precursor OS=Manihot esculenta (Cassava) (Jatropha manihot) Name=WAXY Synonyms=GBSS PE=2
Poh0273970.1	242	207	308	74	78	71	7.54118e-12	down	-1.34257	Granule-bound starch synthase 2, chloroplastic/amyloplastic EC=2.4.1.21 Granule-bound starch synthase II Short=GBSS-II Short=SS II Precursor OS=Solanum tuberosum (Potato) Name=SS2 Synonyms=SSII PE=1
Poh0091070.1	286	275	238	603	625	598	1.56401e-52	up	1.61588	GrpE protein homolog 2, mitochondrial {ECO:0000303|PubMed:22128139} Precursor OS=Arabidopsis thaliana (Mouse-ear cress) ORFNames=F10M23.120 {ECO:0000312|EMBL:CAB36524.1} PE=1
Poh0286070.1	80	63	50	119	151	123	6.37435e-11	up	1.45097	GrpE protein homolog 2, mitochondrial {ECO:0000303|PubMed:22128139} Precursor OS=Arabidopsis thaliana (Mouse-ear cress) ORFNames=F10M23.120 {ECO:0000312|EMBL:CAB36524.1} PE=1
Poh0014330.1	188	169	183	349	342	338	3.48442e-26	up	1.35274	GTP 3',8-cyclase, mitochondrial EC=4.1.99.22 {ECO:0000250|UniProtKB:P69848} Molybdenum cofactor biosynthesis enzyme CNX2 Molybdopterin biosynthesis protein CNX2 Molybdopterin precursor Z synthase Precursor OS=Arabidopsis thaliana (Mouse-ear cress) Name=CNX2 OrderedLocusNames=At2g31955 ORFNames=F20M17.1, F22D22.30 PE=1
Poh0116810.1	278	268	245	512	567	494	3.69034e-37	up	1.41478	GTP 3',8-cyclase, mitochondrial EC=4.1.99.22 {ECO:0000250|UniProtKB:P69848} Molybdenum cofactor biosynthesis enzyme CNX2 Molybdopterin biosynthesis protein CNX2 Molybdopterin precursor Z synthase Precursor OS=Arabidopsis thaliana (Mouse-ear cress) Name=CNX2 OrderedLocusNames=At2g31955 ORFNames=F20M17.1, F22D22.30 PE=1
Poh0050310.1	144	158	133	260	243	228	3.07637e-15	up	1.17075	GTPase LSG1-2 {ECO:0000303|PubMed:25319368} Short=AtLSG1-2 {ECO:0000303|PubMed:25319368} DAR GTPase 7 {ECO:0000303|PubMed:16849600} Protein YEAST LSG1 ORTHOLOG 2 {ECO:0000303|PubMed:25319368} OS=Arabidopsis thaliana (Mouse-ear cress) ORFNames=T27G7.9 {ECO:0000312|EMBL:AAF22888.1} PE=1
Poh0124290.1	872	816	768	1404	1370	1338	2.23443e-56	up	1.16644	GTPase LSG1-2 {ECO:0000303|PubMed:25319368} Short=AtLSG1-2 {ECO:0000303|PubMed:25319368} DAR GTPase 7 {ECO:0000303|PubMed:16849600} Protein YEAST LSG1 ORTHOLOG 2 {ECO:0000303|PubMed:25319368} OS=Arabidopsis thaliana (Mouse-ear cress) ORFNames=T27G7.9 {ECO:0000312|EMBL:AAF22888.1} PE=1
Poh0080640.1	736	754	762	1493	1470	1330	3.1573e-73	up	1.35222	GTP-binding protein SAR1A OS=Arabidopsis thaliana (Mouse-ear cress) Name=SAR1A OrderedLocusNames=At4g02080 ORFNames=AGAA.4, T10M13.9 PE=2
Poh0312120.1	849	737	782	1332	1187	1248	1.52473e-42	up	1.0922	G-type lectin S-receptor-like serine/threonine-protein kinase At1g34300 EC=2.7.11.1 Precursor OS=Arabidopsis thaliana (Mouse-ear cress) OrderedLocusNames=At1g34300 ORFNames=F23M19.5 PE=1
Poh0032660.1	239	292	232	99	75	100	5.87853e-09	down	-1.05469	G-type lectin S-receptor-like serine/threonine-protein kinase SD2-5 EC=2.7.11.1 S-domain-2 (SD2) receptor kinase 5 Short=SD2-5 Precursor OS=Arabidopsis thaliana (Mouse-ear cress) Name=SD25 OrderedLocusNames=At4g32300 ORFNames=F10M6.60, F8B4.10 PE=1
Poh0151440.1	384	483	411	1608	1445	1438	1.04671e-137	up	2.23446	G-type lectin S-receptor-like serine/threonine-protein kinase SD2-5 EC=2.7.11.1 S-domain-2 (SD2) receptor kinase 5 Short=SD2-5 Precursor OS=Arabidopsis thaliana (Mouse-ear cress) Name=SD25 OrderedLocusNames=At4g32300 ORFNames=F10M6.60, F8B4.10 PE=1
Poh0202800.1	122	132	111	25	30	14	6.75589e-12	down	-1.98258	G-type lectin S-receptor-like serine/threonine-protein kinase SD2-5 EC=2.7.11.1 S-domain-2 (SD2) receptor kinase 5 Short=SD2-5 Precursor OS=Arabidopsis thaliana (Mouse-ear cress) Name=SD25 OrderedLocusNames=At4g32300 ORFNames=F10M6.60, F8B4.10 PE=1
Poh0359600.1	187	167	135	591	581	534	1.05956e-74	up	2.2257	G-type lectin S-receptor-like serine/threonine-protein kinase SD2-5 EC=2.7.11.1 S-domain-2 (SD2) receptor kinase 5 Short=SD2-5 Precursor OS=Arabidopsis thaliana (Mouse-ear cress) Name=SD25 OrderedLocusNames=At4g32300 ORFNames=F10M6.60, F8B4.10 PE=1
Poh0291470.1	38	30	29	6	11	11	0.0079739	down	-1.36546	Guanine nucleotide exchange factor SPIKE 1 {ECO:0000303|PubMed:11826302} OS=Arabidopsis thaliana (Mouse-ear cress) FCAALL.346 {ECO:0000312|EMBL:CAB78676.1} PE=1
Poh0291480.1	212	206	222	104	60	75	4.70162e-07	down	-1.00154	Guanine nucleotide exchange factor SPIKE 1 {ECO:0000303|PubMed:11826302} OS=Arabidopsis thaliana (Mouse-ear cress) FCAALL.346 {ECO:0000312|EMBL:CAB78676.1} PE=1
Poh0088620.1	702	760	612	3393	3219	3406	5.98761e-284	up	2.69566	Guanylate-binding protein
Poh0335070.1	76	88	65	332	298	339	5.33143e-55	up	2.5046	Guanylate-binding protein
Poh0157160.1	396	353	360	858	921	911	3.49199e-74	up	1.70215	Guanylate-binding protein, N-terminal domain
Poh0273630.1	327	343	308	699	706	629	1.33746e-50	up	1.47847	Guanylate-binding protein, N-terminal domain
Poh0326510.1	11	9	14	26	20	19	0.00972491	up	1.35376	Heat shock 70 kDa protein OS=Glycine max (Soybean) (Glycine hispida) Name=HSP70 PE=3
Poh0034510.1	187	159	206	284	296	252	3.31966e-12	up	1.01307	Heat shock 70 kDa protein, mitochondrial Precursor OS=Phaseolus vulgaris (Kidney bean) (French bean) PE=2
Poh0204710.1	37	43	40	69	56	58	0.000395107	up	1.02968	Heat shock 70 kDa protein, mitochondrial Precursor OS=Phaseolus vulgaris (Kidney bean) (French bean) PE=2
Poh0046740.1	860	1037	899	3834	3779	3624	2.40318e-255	up	2.42884	Heat shock cognate 70 kDa protein OS=Petunia hybrida (Petunia) Name=HSP70 PE=2
Poh0126160.1	5024	5127	5267	9827	10040	9363	1.30853e-144	up	1.34479	Heat shock cognate 70 kDa protein OS=Petunia hybrida (Petunia) Name=HSP70 PE=2
Poh0173280.1	4116	4467	4304	9136	9222	8604	4.93073e-163	up	1.48688	Heat shock cognate 70 kDa protein OS=Petunia hybrida (Petunia) Name=HSP70 PE=2
Poh0215760.1	3786	4232	3521	28545	28336	25634	0	up	3.26018	Heat shock cognate 70 kDa protein OS=Petunia hybrida (Petunia) Name=HSP70 PE=2
Poh0231570.1	1054	1158	1057	2120	2170	1965	1.78195e-84	up	1.35818	Heat shock cognate 70 kDa protein OS=Petunia hybrida (Petunia) Name=HSP70 PE=2
Poh0347380.1	13	8	6	24	20	17	0.00452898	up	1.59827	Heat shock cognate 70 kDa protein OS=Petunia hybrida (Petunia) Name=HSP70 PE=2
Poh0353860.1	3436	3465	3572	7513	7396	6722	2.24192e-156	up	1.4677	Heat shock cognate 70 kDa protein OS=Petunia hybrida (Petunia) Name=HSP70 PE=2
Poh0347720.1	60	27	31	68	72	53	0.000531662	up	1.13366	heat shock protein
Poh0193080.1	273	264	285	509	428	439	2.26749e-24	up	1.16432	Heat stress transcription factor A-1 Heat stress transcription factor 13 Short=OsHsf-13 Heat stress transcription factor 3 Short=rHsf3 OS=Oryza sativa subsp. japonica (Rice) OrderedLocusNames=Os03g0854500, LOC_Os03g63750 PE=2
Poh0023270.1	964	1013	888	3847	3587	3536	3.05187e-294	up	2.35922	Heavy metal-associated isoprenylated plant protein
Poh0048470.1	25	21	16	40	43	20	0.00749976	up	1.15176	Heavy metal-associated isoprenylated plant protein
Poh0067610.1	1617	1941	1589	3642	3401	3385	1.25745e-84	up	1.44076	Heavy metal-associated isoprenylated plant protein
Poh0113650.1	23	17	12	65	64	65	5.44514e-12	up	2.32408	Heavy metal-associated isoprenylated plant protein
Poh0161650.1	2	3	1	62	50	71	2.67873e-15	up	5.3553	Heavy metal-associated isoprenylated plant protein
Poh0298130.1	5	2	2	319	302	266	9.19125e-44	up	7.04422	Heavy metal-associated isoprenylated plant protein
Poh0304920.1	427	490	461	911	951	935	1.8262e-57	up	1.44403	Heavy metal-associated isoprenylated plant protein
Poh0336250.1	363	322	392	1561	1452	1443	1.0924e-177	up	2.47031	Heavy metal-associated isoprenylated plant protein
Poh0135740.1	2600	2761	2516	5615	5489	5252	3.26625e-157	up	1.47636	Heavy metal-associated isoprenylated plant protein 21 {ECO:0000303|PubMed:21072340, ECO:0000303|PubMed:23368984} Short=AtHIP21 {ECO:0000303|PubMed:23368984} Short=AtHIPP21 {ECO:0000303|PubMed:21072340, ECO:0000303|PubMed:23368984} Precursor OS=Arabidopsis thaliana (Mouse-ear cress) ORFNames=K3M16_20 {ECO:0000312|EMBL:CAC01889.1} PE=1
Poh0265060.1	788	944	865	1618	1515	1460	3.35695e-54	up	1.24381	Heavy metal-associated isoprenylated plant protein 23 {ECO:0000303|PubMed:21072340, ECO:0000303|PubMed:23368984} Short=AtHIP23 {ECO:0000303|PubMed:21072340, ECO:0000303|PubMed:23368984} Precursor OS=Arabidopsis thaliana (Mouse-ear cress) ORFNames=T19P19.90 {ECO:0000312|EMBL:CAA18756.1} PE=1
Poh0011400.1	58	62	51	133	131	98	1.56298e-11	up	1.50265	Heavy metal-associated isoprenylated plant protein 24 {ECO:0000303|PubMed:21072340, ECO:0000303|PubMed:23368984} Short=AtHIP24 {ECO:0000303|PubMed:21072340, ECO:0000303|PubMed:23368984} Precursor OS=Arabidopsis thaliana (Mouse-ear cress) ORFNames=T15F16.6 {ECO:0000312|EMBL:AAC28185.1} PE=1
Poh0113640.1	1017	1008	1020	2363	2318	2221	9.54852e-140	up	1.60269	Heavy metal-associated isoprenylated plant protein 24 {ECO:0000303|PubMed:21072340, ECO:0000303|PubMed:23368984} Short=AtHIP24 {ECO:0000303|PubMed:21072340, ECO:0000303|PubMed:23368984} Precursor OS=Arabidopsis thaliana (Mouse-ear cress) ORFNames=T15F16.6 {ECO:0000312|EMBL:AAC28185.1} PE=1
Poh0011390.1	5	5	13	20	14	15	0.0194294	up	1.507	Heavy metal-associated isoprenylated plant protein 28 {ECO:0000303|PubMed:21072340, ECO:0000303|PubMed:23368984} Short=AtHIP28 {ECO:0000303|PubMed:21072340, ECO:0000303|PubMed:23368984} Precursor OS=Arabidopsis thaliana (Mouse-ear cress) ORFNames=T2D23.3 {ECO:0000312|EMBL:AAF82161.1} PE=3
Poh0113630.1	40	56	27	268	238	276	8.04638e-52	up	3.09257	Heavy metal-associated isoprenylated plant protein 28 {ECO:0000303|PubMed:21072340, ECO:0000303|PubMed:23368984} Short=AtHIP28 {ECO:0000303|PubMed:21072340, ECO:0000303|PubMed:23368984} Precursor OS=Arabidopsis thaliana (Mouse-ear cress) ORFNames=T2D23.3 {ECO:0000312|EMBL:AAF82161.1} PE=3
Poh0134690.1	674	641	598	3434	3439	3140	0	up	2.81035	Heavy metal-associated isoprenylated plant protein 28 {ECO:0000303|PubMed:21072340, ECO:0000303|PubMed:23368984} Short=AtHIP28 {ECO:0000303|PubMed:21072340, ECO:0000303|PubMed:23368984} Precursor OS=Arabidopsis thaliana (Mouse-ear cress) ORFNames=T2D23.3 {ECO:0000312|EMBL:AAF82161.1} PE=3
Poh0166600.1	405	417	344	2485	2442	2304	0	up	3.05527	Heavy metal-associated isoprenylated plant protein 28 {ECO:0000303|PubMed:21072340, ECO:0000303|PubMed:23368984} Short=AtHIP28 {ECO:0000303|PubMed:21072340, ECO:0000303|PubMed:23368984} Precursor OS=Arabidopsis thaliana (Mouse-ear cress) ORFNames=T2D23.3 {ECO:0000312|EMBL:AAF82161.1} PE=3
Poh0011210.1	229	240	128	35	44	18	1.39322e-06	down	-2.20042	Heavy metal-associated isoprenylated plant protein 32 {ECO:0000303|PubMed:21072340, ECO:0000303|PubMed:23368984} Short=AtHIP32 {ECO:0000303|PubMed:21072340, ECO:0000303|PubMed:23368984} Precursor OS=Arabidopsis thaliana (Mouse-ear cress) ORFNames=F28L1.7 {ECO:0000312|EMBL:AAF30306.1} PE=2
Poh0113100.1	1185	1314	1167	158	182	196	7.27375e-103	down	-2.34993	Heavy metal-associated isoprenylated plant protein 32 {ECO:0000303|PubMed:21072340, ECO:0000303|PubMed:23368984} Short=AtHIP32 {ECO:0000303|PubMed:21072340, ECO:0000303|PubMed:23368984} Precursor OS=Arabidopsis thaliana (Mouse-ear cress) ORFNames=F28L1.7 {ECO:0000312|EMBL:AAF30306.1} PE=2
Poh0167720.1	729	745	653	1757	1702	1603	9.00434e-114	up	1.67325	Heavy metal-associated isoprenylated plant protein 32 {ECO:0000303|PubMed:21072340, ECO:0000303|PubMed:23368984} Short=AtHIP32 {ECO:0000303|PubMed:21072340, ECO:0000303|PubMed:23368984} Precursor OS=Arabidopsis thaliana (Mouse-ear cress) ORFNames=F28L1.7 {ECO:0000312|EMBL:AAF30306.1} PE=2
Poh0150030.1	1338	1502	1315	534	466	477	4.25817e-34	down	-1.0704	Heavy metal-associated isoprenylated plant protein 6 {ECO:0000303|PubMed:21072340, ECO:0000303|PubMed:23368984} Short=AtHIP06 {ECO:0000303|PubMed:21072340, ECO:0000303|PubMed:23368984} Cadmium induced protein CdI19 {ECO:0000303|PubMed:12383082} Precursor OS=Arabidopsis thaliana (Mouse-ear cress) ORFNames=F12E4_120 {ECO:0000312|EMBL:CAB83295.1} PE=1
Poh0064190.1	2979	3102	2769	6671	6807	6399	4.7507e-176	up	1.59017	Heavy-metal-associated domain
Poh0307370.1	666	750	652	1508	1603	1417	1.9249e-82	up	1.55296	Heavy-metal-associated domain
Poh0349070.1	30	18	21	3	11	4	0.022075	down	-1.51271	helicase activity / phosphatidylinositol-4-phosphate phosphatase activity
Poh0093320.1	210	181	216	566	622	545	1.37674e-62	up	1.93581	heme oxygenase (decyclizing) activity
Poh0127580.1	1403	1468	1445	6609	6415	6302	0	up	2.58491	Heme-binding protein
Poh0233040.1	1071	1277	935	5363	5440	5105	1.45717e-241	up	2.69976	Heme-binding protein
Poh0164000.1	991	782	925	2900	2942	2653	3.72529e-153	up	2.07689	Heme-binding-like protein At3g10130
Poh0342210.1	625	626	650	2188	2251	1999	7.21838e-197	up	2.18155	Heme-binding-like protein At3g10130
Poh0032300.1	104	112	132	650	673	514	9.28335e-95	up	2.81987	Hemiasterlin resistant protein
Poh0202480.1	2	0	2	26	17	26	5.14262e-07	up	4.53113	Hemiasterlin resistant protein
Poh0363960.1	39	53	55	17	17	10	0.00146334	down	-1.32223	Heparanase-like protein 3 EC=3.2.-.- Precursor OS=Arabidopsis thaliana (Mouse-ear cress) OrderedLocusNames=At5g34940 ORFNames=MGG23.2, T2L5.6, T2L5.7 PE=2
Poh0075530.1	313	298	289	78	74	100	6.22159e-17	down	-1.41191	Hexokinase-1 EC=2.7.1.1 Protein GLUCOSE INSENSITIVE 2 OS=Arabidopsis thaliana (Mouse-ear cress) ORFNames=F19B15.160 PE=1
Poh0075540.1	484	466	514	181	165	174	1.18696e-17	down	-1.07142	Hexokinase-2 EC=2.7.1.1 Hexokinase-3 OS=Oryza sativa subsp. japonica (Rice) ORFNames=OSJNBa0053E05.8 PE=2
Poh0307140.1	38	50	61	238	244	233	6.29645e-45	up	2.68392	High affinity nitrate transporter 2.4 Short=AtNRT2:4 OS=Arabidopsis thaliana (Mouse-ear cress) Name=NRT2.4 OrderedLocusNames=At5g60770 ORFNames=MAE1.2, MAE1.3 PE=2
Poh0237950.1	27	26	27	9	8	9	0.0279462	down	-1.19901	High mobility group B protein 1 High mobility group protein A Short=AtHMGalpha Short=HMG alpha Nucleosome/chromatin assembly factor group D 01 Short=Nucleosome/chromatin assembly factor group D 1 OS=Arabidopsis thaliana (Mouse-ear cress) OrderedLocusNames=At3g51880 ORFNames=ATEM1.13 PE=1
Poh0187740.1	116	131	108	197	163	190	8.40777e-10	up	1.05426	High mobility group B protein 15 Nucleosome/chromatin assembly factor group D 15 OS=Arabidopsis thaliana (Mouse-ear cress) ORFNames=F13M7.13 PE=2
Poh0208210.1	419	423	369	730	761	668	9.46673e-39	up	1.2567	High mobility group B protein 15 Nucleosome/chromatin assembly factor group D 15 OS=Arabidopsis thaliana (Mouse-ear cress) ORFNames=F13M7.13 PE=2
Poh0049090.1	43	51	62	441	448	387	1.52561e-96	up	3.45278	High molecular mass early light-inducible protein HV58, chloroplastic Short=ELIP Precursor OS=Hordeum vulgare (Barley) PE=2
Poh0123840.1	15	29	16	144	163	133	4.30531e-34	up	3.2966	High molecular mass early light-inducible protein HV58, chloroplastic Short=ELIP Precursor OS=Hordeum vulgare (Barley) PE=2
Poh0213330.1	22	26	23	189	205	194	1.18418e-49	up	3.47295	High molecular mass early light-inducible protein HV58, chloroplastic Short=ELIP Precursor OS=Hordeum vulgare (Barley) PE=2
Poh0281180.1	2	5	5	27	40	37	1.07759e-09	up	3.53981	High molecular mass early light-inducible protein HV58, chloroplastic Short=ELIP Precursor OS=Hordeum vulgare (Barley) PE=2
Poh0064110.1	740	775	765	4213	3674	3727	0	up	2.76997	High-affinity nitrate transporter 2.1 Short=OsNRT2.1 OS=Oryza sativa subsp. japonica (Rice) P0501G04.34 {ECO:0000312|EMBL:BAD07851.1} PE=1
Poh0093700.1	7	6	14	28	27	36	1.30734e-05	up	2.17551	High-affinity nitrate transporter 2.1 Short=OsNRT2.1 OS=Oryza sativa subsp. japonica (Rice) P0501G04.34 {ECO:0000312|EMBL:BAD07851.1} PE=1
Poh0156970.1	0	2	3	20	42	26	2.17896e-08	up	4.56053	High-affinity nitrate transporter 2.1 Short=OsNRT2.1 OS=Oryza sativa subsp. japonica (Rice) P0501G04.34 {ECO:0000312|EMBL:BAD07851.1} PE=1
Poh0093710.1	374	444	475	1473	1302	1303	1.1859e-108	up	2.07743	High-affinity nitrate transporter-activating protein 2.1 Short=OsNAR2.1 Precursor OS=Oryza sativa subsp. japonica (Rice) ORFNames=OJ1126_D09.33, OsJ_07366 PE=1
Poh0288820.1	22	20	33	83	73	55	1.56002e-09	up	1.90971	High-affinity nitrate transporter-activating protein 2.1 Short=OsNAR2.1 Precursor OS=Oryza sativa subsp. japonica (Rice) ORFNames=OJ1126_D09.33, OsJ_07366 PE=1
Poh0279060.1	634	702	613	1168	1277	1182	9.31807e-56	up	1.31917	HIPL1 protein Precursor OS=Arabidopsis thaliana (Mouse-ear cress) Name=HIPL1 OrderedLocusNames=At1g74790 ORFNames=F25A4.24 PE=1
Poh0303660.1	80	111	69	141	160	152	2.13055e-09	up	1.22513	HIPL1 protein Precursor OS=Arabidopsis thaliana (Mouse-ear cress) Name=HIPL1 OrderedLocusNames=At1g74790 ORFNames=F25A4.24 PE=1
Poh0190270.1	901	976	833	2076	2007	2018	1.07688e-109	up	1.59366	Histidine kinase 1 EC=2.7.13.3 Arabidopsis histidine kinase 1 Short=AtHK1 Protein AUTHENTIC HIS-KINASE 1 OS=Arabidopsis thaliana (Mouse-ear cress) Name=AHK1 OrderedLocusNames=At2g17820 ORFNames=T13L16.16, T17A5 PE=1
Poh0241980.1	266	286	252	492	497	459	7.63566e-31	up	1.27116	Histidine kinase 4 EC=2.7.13.3 Arabidopsis histidine kinase 4 Short=AtHK4 Cytokinin receptor CYTOKININ RESPONSE 1 Short=AtCRE1 Short=Cytokinin receptor CRE1 Phosphoprotein phosphatase AHK4 EC=3.1.3.16 Protein AUTHENTIC HIS-KINASE 4 Protein ROOT AS IN WOL 1 Protein WOODEN LEG OS=Arabidopsis thaliana (Mouse-ear cress) ORFNames=T23K3.2 PE=1
Poh0099810.1	84	108	93	159	135	146	4.02874e-08	up	1.04808	Histidine kinase 5 EC=2.7.13.3 Arabidopsis histidine kinase 5 Short=AtHK5 Protein AUTHENTIC HIS-KINASE 5 Protein CYTOKININ-INDEPENDENT 2 OS=Arabidopsis thaliana (Mouse-ear cress) ORFNames=MAJ23.80 PE=1
Poh0020500.1	68	58	42	11	21	12	0.000224154	down	-1.50718	Histidine phosphatase superfamily (branch 1)
Poh0257560.1	25	30	19	9	9	5	0.0318545	down	-1.26498	histone deacetylase
Poh0279220.1	21	18	14	26	37	31	0.00348499	up	1.25238	Histone H2A.1 LeH2A-1 OS=Solanum lycopersicum (Tomato) (Lycopersicon esculentum) PE=2
Poh0153580.1	91	95	115	19	26	21	4.89634e-09	down	-1.76753	Histone H3.2 Histone H3.1 OS=Arabidopsis thaliana (Mouse-ear cress) Name=HTR1 OrderedLocusNames=At5g65360 ORFNames=MNA5.9 PE=1
Poh0344190.1	70	74	86	29	18	20	3.29459e-05	down	-1.36049	Histone H3.2 Histone H3.1 OS=Arabidopsis thaliana (Mouse-ear cress) Name=HTR1 OrderedLocusNames=At5g65360 ORFNames=MNA5.9 PE=1
Poh0094570.1	25	11	18	49	28	45	0.000116599	up	1.5989	Histone H3.3 Histone H3.2 OS=Arabidopsis thaliana (Mouse-ear cress) Name=HTR8 OrderedLocusNames=At5g10980 ORFNames=T30N20_250, T5K6.6 PE=1
Poh0104760.1	28	27	38	8	14	7	0.0168247	down	-1.26088	Histone H4 variant TH011 OS=Triticum aestivum (Wheat) PE=3
Poh0007500.1	150	123	117	37	61	42	3.00191e-05	down	-1.05321	Histone-lysine n-methyltransferase
Poh0304940.1	40	36	43	4	17	8	0.00142126	down	-1.61202	Histone-lysine N-methyltransferase ATX1 {ECO:0000303|PubMed:12699618} EC=2.1.1.43 {ECO:0000269|PubMed:12699618} Protein SET DOMAIN GROUP 27 {ECO:0000303|PubMed:11691919} Trithorax-homolog protein 1 {ECO:0000303|PubMed:11418242} Short=TRX-homolog protein 1 {ECO:0000303|PubMed:11418242} OS=Arabidopsis thaliana (Mouse-ear cress) ORFNames=T9H9.17 {ECO:0000312|EMBL:AAD24842.1} PE=1
Poh0050350.1	85	89	64	29	32	24	0.000624374	down	-1.06248	Histone-lysine N-methyltransferase SUVR4 EC=2.1.1.43 Protein SET DOMAIN GROUP 31 Suppressor of variegation 3-9-related protein 4 Short=Su(var)3-9-related protein 4 OS=Arabidopsis thaliana (Mouse-ear cress) ORFNames=T27C4.2 PE=1
Poh0067580.1	67	63	85	18	24	11	9.35379e-06	down	-1.6014	Histone-lysine N-methyltransferase TRX1 {ECO:0000305} Short=OsTrx1 {ECO:0000303|PubMed:24420930} EC=2.1.1.43 {ECO:0000269|PubMed:24420930} Protein SET DOMAIN GROUP 723 {ECO:0000305} SET family protein 33 {ECO:0000305} Short=OsSET33 {ECO:0000303|PubMed:23762371} OS=Oryza sativa subsp. japonica (Rice) P0406E03.49-2 {ECO:0000312|EMBL:BAD22319.1} PE=1
Poh0143190.1	35	37	33	6	5	6	5.72273e-05	down	-2.20405	histone-lysine N-methyltransferase, H3 lysine-9 specific
Poh0315320.1	79	105	97	22	31	17	3.96552e-07	down	-1.58476	Histone-lysine N-methyltransferase, H3 lysine-9 specific SUVH4 EC=2.1.1.43 Histone H3-K9 methyltransferase 4 Short=H3-K9-HMTase 4 Protein KRYPTONITE Protein SET DOMAIN GROUP 33 Suppressor of variegation 3-9 homolog protein 4 Short=Su(var)3-9 homolog protein 4 OS=Arabidopsis thaliana (Mouse-ear cress) ORFNames=MAC12.7 PE=1
Poh0310970.1	238	277	249	97	89	77	8.84741e-11	down	-1.11763	Histone-lysine N-methyltransferase, H3 lysine-9 specific SUVH6 EC=2.1.1.43 Histone H3-K9 methyltransferase 6 Short=H3-K9-HMTase 6 Protein SET DOMAIN GROUP 23 Suppressor of variegation 3-9 homolog protein 6 Short=Su(var)3-9 homolog protein 6 OS=Arabidopsis thaliana (Mouse-ear cress) ORFNames=T9I22.18 PE=1
Poh0166940.1	28	27	31	9	7	10	0.0147744	down	-1.30331	HNH endonuclease domain-containing protein
Poh0062540.1	1065	1067	1090	405	389	361	6.70401e-33	down	-1.05846	Homeobox-leucine zipper protein ATHB-13 HD-ZIP protein ATHB-13 Homeodomain transcription factor ATHB-13 OS=Arabidopsis thaliana (Mouse-ear cress) Name=ATHB-13 OrderedLocusNames=At1g69780 ORFNames=T6C23.2 PE=2
Poh0249280.1	678	731	596	1695	1538	1571	1.51101e-96	up	1.68323	Homogentisate phytyltransferase 1, chloroplastic Short=AtHPT1 EC=2.5.1.115 Tocopherol polyprenyltransferase 1 Vitamin E pathway gene 2-1 protein Short=AtVTE2-1 Precursor OS=Arabidopsis thaliana (Mouse-ear cress) ORFNames=F19F24.15 PE=1
Poh0267160.1	165	167	143	641	567	597	3.64012e-90	up	2.34853	Homogentisate phytyltransferase 1, chloroplastic Short=AtHPT1 EC=2.5.1.115 Tocopherol polyprenyltransferase 1 Vitamin E pathway gene 2-1 protein Short=AtVTE2-1 Precursor OS=Arabidopsis thaliana (Mouse-ear cress) ORFNames=F19F24.15 PE=1
Poh0026110.1	288	308	349	139	102	99	1.94465e-10	down	-1.05597	Homoserine kinase EC=2.7.1.39 Protein DOWNY MILDEW RESISTANT 1 Precursor OS=Arabidopsis thaliana (Mouse-ear cress) ORFNames=F5J6.24 PE=1
Poh0283500.1	114	90	78	33	42	23	0.000237871	down	-1.10215	Homoserine kinase EC=2.7.1.39 Protein DOWNY MILDEW RESISTANT 1 Precursor OS=Arabidopsis thaliana (Mouse-ear cress) ORFNames=F5J6.24 PE=1
Poh0134700.1	101	112	85	31	36	16	2.91023e-06	down	-1.42396	HVA22-like protein c Short=AtHVA22c OS=Arabidopsis thaliana (Mouse-ear cress) Name=HVA22C OrderedLocusNames=At1g69700 ORFNames=T6C23.10 PE=2
Poh0166610.1	33	37	36	16	10	8	0.0110217	down	-1.2226	HVA22-like protein c Short=AtHVA22c OS=Arabidopsis thaliana (Mouse-ear cress) Name=HVA22C OrderedLocusNames=At1g69700 ORFNames=T6C23.10 PE=2
Poh0036690.1	190	265	164	87	72	70	2.18906e-06	down	-1.01285	hydrolase
Poh0175430.1	446	405	383	130	136	129	7.44161e-19	down	-1.22007	hydrolase
Poh0095770.1	1125	1142	1052	4557	4311	4220	0	up	2.4017	Hydrolase, alpha beta fold family protein
Poh0186380.1	81	50	75	136	107	119	4.96887e-08	up	1.23498	Hydrolase, alpha beta fold family protein
Poh0271070.1	252	236	263	972	1083	1085	2.53296e-134	up	2.48767	Hydrolase, alpha beta fold family protein
Poh0301420.1	124	115	105	185	192	178	2.40267e-11	up	1.11316	Hydrolase, alpha beta fold family protein
Poh0320070.1	903	1002	888	1579	1554	1418	1.03788e-50	up	1.12616	Hydrolase, alpha beta fold family protein
Poh0134680.1	768	796	656	233	217	230	4.0557e-30	down	-1.28356	hydrolase, family 3
Poh0009400.1	17	17	18	31	41	23	0.00286562	up	1.28985	Hydrophobic protein RCI2A Low temperature and salt-responsive protein LTI6A OS=Arabidopsis thaliana (Mouse-ear cress) ORFNames=F10A16.18 PE=2
Poh0094430.1	1869	1960	1877	23093	23569	20643	0	up	3.98169	Hydrophobic protein RCI2A Low temperature and salt-responsive protein LTI6A OS=Arabidopsis thaliana (Mouse-ear cress) ORFNames=F10A16.18 PE=2
Poh0111830.1	1439	1405	1430	2789	2892	2543	1.4174e-99	up	1.36611	Hydrophobic protein RCI2A Low temperature and salt-responsive protein LTI6A OS=Arabidopsis thaliana (Mouse-ear cress) ORFNames=F10A16.18 PE=2
Poh0138510.1	2896	3502	3148	9903	10049	8534	7.37163e-165	up	1.99791	Hydrophobic protein RCI2A Low temperature and salt-responsive protein LTI6A OS=Arabidopsis thaliana (Mouse-ear cress) ORFNames=F10A16.18 PE=2
Poh0059250.1	253	230	295	87	101	98	6.96146e-09	down	-1.02129	Hydroxycinnamoyltransferase 1 {ECO:0000305} Short=OsHCT1 {ECO:0000303|PubMed:22285622} EC=2.3.1.- {ECO:0000305} BAHD-like hydroxycinnamoyl transferase HCT1 {ECO:0000305} OS=Oryza sativa subsp. japonica (Rice) OSJNBa0029H02.19 {ECO:0000312|EMBL:CAE01635.3} PE=2
Poh0172910.1	40	42	55	83	95	75	5.5818e-07	up	1.30557	Hydroxymethylglutaryl-CoA lyase, mitochondrial Short=HL Short=HMG-CoA lyase EC=4.1.3.4 3-hydroxy-3-methylglutarate-CoA lyase OS=Arabidopsis thaliana (Mouse-ear cress) Name=HMGCL OrderedLocusNames=At2g26800 ORFNames=F12C20.16 PE=1
Poh0354250.1	222	260	253	396	381	350	2.97715e-17	up	1.03773	Hydroxymethylglutaryl-CoA lyase, mitochondrial Short=HL Short=HMG-CoA lyase EC=4.1.3.4 3-hydroxy-3-methylglutarate-CoA lyase OS=Arabidopsis thaliana (Mouse-ear cress) Name=HMGCL OrderedLocusNames=At2g26800 ORFNames=F12C20.16 PE=1
Poh0324780.1	905	877	931	336	308	295	1.20509e-30	down	-1.10925	Hydroxyphenylpyruvate reductase Short=HPPR EC=1.1.1.237 OS=Plectranthus scutellarioides (Coleus) (Solenostemon scutellarioides) Name=HPPR PE=1
Poh0345580.1	4800	5036	4299	1589	1539	1555	1.85857e-70	down	-1.17053	Hydroxyphenylpyruvate reductase Short=HPPR EC=1.1.1.237 OS=Plectranthus scutellarioides (Coleus) (Solenostemon scutellarioides) Name=HPPR PE=1
Poh0092170.1	42	29	33	9	6	7	0.000525934	down	-1.81863	Hydroxyproline O-galactosyltransferase GALT3 {ECO:0000303|PubMed:26690932} EC=2.4.1.- {ECO:0000269|PubMed:26690932} Beta-1,3-galactosyltransferase 16 {ECO:0000305} OS=Arabidopsis thaliana (Mouse-ear cress) OrderedLocusNames=At3g06440 ORFNames=F24P17.7 PE=2
Poh0060090.1	836	952	908	2032	2001	1866	1.04389e-100	up	1.55114	Hypersensitive-induced response protein 4 Short=AtHIR4 OS=Arabidopsis thaliana (Mouse-ear cress) Name=HIR4 OrderedLocusNames=At5g51570 ORFNames=K17N15.12 PE=1
Poh0222090.1	223	195	178	478	593	471	4.87959e-44	up	1.79515	Hypersensitive-induced response protein 4 Short=AtHIR4 OS=Arabidopsis thaliana (Mouse-ear cress) Name=HIR4 OrderedLocusNames=At5g51570 ORFNames=K17N15.12 PE=1
Poh0081710.1	207	173	123	383	392	384	4.2193e-28	up	1.62941	Hypoxia-responsive family
Poh0161800.1	2	3	7	13	25	34	6.85562e-06	up	3.01311	Hypoxia-responsive family
Poh0297990.1	267	297	294	887	946	765	1.20944e-84	up	2.01934	Hypoxia-responsive family
Poh0095850.1	55	41	53	15	19	8	0.000856832	down	-1.40705	Iguana/Dzip1-like DAZ-interacting protein N-terminal
Poh0271140.1	74	94	85	25	23	19	1.80242e-06	down	-1.49653	Iguana/Dzip1-like DAZ-interacting protein N-terminal
Poh0045730.1	199	241	209	716	709	710	3.40431e-89	up	2.14051	Immune-associated nucleotide-binding protein 9 {ECO:0000303|PubMed:17723251} Short=AtIAN9 {ECO:0000303|PubMed:17723251} AIG1-like protein {ECO:0000305} OS=Arabidopsis thaliana (Mouse-ear cress) T3M13.1 {ECO:0000312|EMBL:AAG52214.1} PE=2
Poh0216940.1	1013	1087	1041	2860	2751	2603	8.5648e-174	up	1.80852	Immune-associated nucleotide-binding protein 9 {ECO:0000303|PubMed:17723251} Short=AtIAN9 {ECO:0000303|PubMed:17723251} AIG1-like protein {ECO:0000305} OS=Arabidopsis thaliana (Mouse-ear cress) T3M13.1 {ECO:0000312|EMBL:AAG52214.1} PE=2
Poh0258050.1	2884	2766	2858	8257	7794	8337	3.8584e-265	up	1.94224	IMP-specific 5'-nucleotidase
Poh0008940.1	60	75	70	20	25	30	0.00214466	down	-1.02627	In Between Ring fingers
Poh0198120.1	2	2	7	18	17	21	7.90207e-05	up	2.76865	Inactive protein kinase SELMODRAFT_444075 OS=Selaginella moellendorffii (Spikemoss) ORFNames=SELMODRAFT_444075 PE=2
Poh0119530.1	50	28	37	90	74	91	1.06942e-08	up	1.57287	Inorganic phosphate transporter 1-1 Short=AtPht1 H(+)/Pi cotransporter OS=Arabidopsis thaliana (Mouse-ear cress) ORFNames=MWF20.4 PE=1
Poh0056720.1	475	524	503	834	764	839	2.85063e-34	up	1.12075	Inorganic phosphate transporter 1-4 Short=AtPht1 H(+)/Pi cotransporter OS=Arabidopsis thaliana (Mouse-ear cress) ORFNames=T7F6.11 PE=1
Poh0186420.1	12	22	23	42	32	36	0.000798756	up	1.36748	Inositol 3-kinase {ECO:0000305} EC=2.7.1.64 {ECO:0000250|UniProtKB:Q5GA22} Myo-inositol kinase {ECO:0000305} Short=AtMIK {ECO:0000303|PubMed:21698461} OS=Arabidopsis thaliana (Mouse-ear cress) ORFNames=MZN1.17 {ECO:0000312|EMBL:BAA97341.1} PE=2
Poh0209320.1	43	36	34	89	64	75	2.09368e-07	up	1.43461	Inositol 3-kinase {ECO:0000305} EC=2.7.1.64 {ECO:0000250|UniProtKB:Q5GA22} Myo-inositol kinase {ECO:0000305} Short=AtMIK {ECO:0000303|PubMed:21698461} OS=Arabidopsis thaliana (Mouse-ear cress) ORFNames=MZN1.17 {ECO:0000312|EMBL:BAA97341.1} PE=2
Poh0000170.1	929	930	855	1631	1454	1567	5.56053e-59	up	1.20017	Inositol hexakisphosphate
Poh0020580.1	1446	1418	1557	2554	2453	2578	3.74651e-70	up	1.2012	Inositol hexakisphosphate
Poh0008560.1	163	145	111	397	448	393	3.15358e-45	up	1.98724	Inositol oxygenase 1 EC=1.13.99.1 Myo-inositol oxygenase 1 Short=AtMIOX1 Short=MI oxygenase 1 OS=Arabidopsis thaliana (Mouse-ear cress) ORFNames=F14L17.30, T5E21.2, T5E21_19 PE=2
Poh0110990.1	152	176	171	402	499	366	3.90817e-36	up	1.76584	Inositol oxygenase 1 EC=1.13.99.1 Myo-inositol oxygenase 1 Short=AtMIOX1 Short=MI oxygenase 1 OS=Arabidopsis thaliana (Mouse-ear cress) ORFNames=F14L17.30, T5E21.2, T5E21_19 PE=2
Poh0134860.1	229	207	236	67	61	67	3.03938e-13	down	-1.36269	Inositol-phosphate phosphatase EC=3.1.3.25 {ECO:0000269|PubMed:15550539, ECO:0000269|PubMed:19339506} L-galactose 1-phosphate phosphatase EC=3.1.3.93 {ECO:0000269|PubMed:15550539, ECO:0000269|PubMed:19339506} Myo-inositol monophosphatase OS=Arabidopsis thaliana (Mouse-ear cress) ORFNames=F13E7.19 PE=1
Poh0010520.1	77	94	62	125	122	134	8.67724e-08	up	1.13371	Integral membrane single C2 domain protein
Poh0063990.1	176	159	197	750	792	686	4.22456e-107	up	2.48775	Integral membrane single C2 domain protein
Poh0112840.1	267	293	283	707	673	621	1.4817e-60	up	1.66842	Integral membrane single C2 domain protein
Poh0312080.1	143	145	155	547	548	569	7.93427e-85	up	2.33217	Integral membrane single C2 domain protein
Poh0205570.1	3	10	5	28	21	17	0.000151384	up	2.29174	Integrin-linked protein kinase 1 {ECO:0000303|PubMed:27208244} EC=2.7.11.1 {ECO:0000269|PubMed:27208244} Ankyrin protein kinase 1 {ECO:0000303|PubMed:12650621} OS=Arabidopsis thaliana (Mouse-ear cress) ORFNames=F18O19.4 {ECO:0000312|EMBL:AEC10334.1} PE=1
Poh0301380.1	29	51	27	84	69	83	9.69149e-08	up	1.56412	Interferon-related developmental regulator
Poh0320110.1	637	631	545	1351	1266	1119	7.09342e-65	up	1.46472	Interferon-related developmental regulator
Poh0124850.1	174	131	176	65	59	44	1.39191e-06	down	-1.09775	intraflagellar transport
Poh0230050.1	80	76	67	20	18	13	6.7184e-07	down	-1.70715	intraflagellar transport
Poh0134970.1	59	54	62	23	28	7	0.00383772	down	-1.17665	Intraflagellar transport protein 172 OS=Chlamydomonas reinhardtii (Chlamydomonas smithii) Name=IFT172 Synonyms=FLA11 ORFNames=CHLREDRAFT_183240 PE=1
Poh0104890.1	23	13	19	3	5	1	0.00607663	down	-2.19075	Intraflagellar transport protein 56 {ECO:0000303|PubMed:24596149} Abnormal dye filling protein 13 {ECO:0000250|UniProtKB:Q95QT8} Tetratricopeptide repeat protein 26 homolog Short=TPR repeat protein 26 homolog OS=Chlamydomonas reinhardtii (Chlamydomonas smithii) ORFNames=CHLREDRAFT_81760 {ECO:0000312|EMBL:EDO99269.1} PE=1
Poh0104900.1	121	115	120	29	25	30	3.90901e-10	down	-1.66075	Intraflagellar transport protein 56 {ECO:0000303|PubMed:24596149} Abnormal dye filling protein 13 {ECO:0000250|UniProtKB:Q95QT8} Tetratricopeptide repeat protein 26 homolog Short=TPR repeat protein 26 homolog OS=Chlamydomonas reinhardtii (Chlamydomonas smithii) ORFNames=CHLREDRAFT_81760 {ECO:0000312|EMBL:EDO99269.1} PE=1
Poh0359370.1	24	23	18	3	3	7	0.00588508	down	-1.89353	Involved in mRNA export coupled transcription activation by association with both the TREX-2 and the SAGA complexes. The transcription regulatory histone acetylation (HAT) complex SAGA is a multiprotein complex that activates transcription by remodeling chromatin and mediating histone acetylation and deubiquitination. Within the SAGA complex, participates to a subcomplex that specifically deubiqu…
Poh0179450.1	4	5	2	20	7	14	0.00318936	up	2.31828	Involved in the biosynthesis of the osmoprotectant glycine betaine. Catalyzes the oxidation of choline to betaine aldehyde and betaine aldehyde to glycine betaine at the same rate
Poh0244760.1	22	17	16	38	32	43	0.000213634	up	1.46379	Involved in the cellular defense against the biological effects of O6-methylguanine (O6-MeG) and O4-methylthymine (O4-MeT) in DNA. Repairs the methylated nucleobase in DNA by stoichiometrically transferring the methyl group to a cysteine residue in the enzyme. This is a suicide reaction the enzyme is irreversibly inactivated
Poh0160260.1	59	63	47	19	16	18	0.000809117	down	-1.24963	Inward rectifier potassium channel
Poh0301440.1	67	97	76	215	181	168	2.44886e-18	up	1.65265	Inward rectifier potassium channel
Poh0320050.1	170	154	137	295	253	236	1.37217e-15	up	1.18765	Inward rectifier potassium channel
Poh0122560.1	1171	1206	1132	363	385	412	1.05089e-37	down	-1.17312	IQ-domain
Poh0227580.1	183	192	218	53	45	36	1.1504e-15	down	-1.72645	IQ-domain
Poh0136070.1	2588	2589	2749	4874	4646	4962	2.13889e-99	up	1.2922	iron permease
Poh0084950.1	353	314	342	596	488	472	1.70899e-20	up	1.04542	Isoamylase 3, chloroplastic {ECO:0000305} Short=OsISA3 {ECO:0000303|PubMed:15618430} EC=3.2.1.68 {ECO:0000269|PubMed:21551159} Precursor OS=Oryza sativa subsp. japonica (Rice) P0676H02.31-1 {ECO:0000312|EMBL:BAD19754.1} PE=2
Poh0033130.1	216	194	229	84	74	61	3.38958e-09	down	-1.12478	Isoaspartyl peptidase/L-asparaginase EC=3.4.19.5 L-asparagine amidohydrolase Isoaspartyl peptidase/L-asparaginase subunit alpha Isoaspartyl peptidase/L-asparaginase subunit beta Precursor OS=Lupinus angustifolius (Narrow-leaved blue lupine) PE=2
Poh0203230.1	76	70	86	21	24	26	5.28303e-05	down	-1.2852	Isoaspartyl peptidase/L-asparaginase EC=3.4.19.5 L-asparagine amidohydrolase Isoaspartyl peptidase/L-asparaginase subunit alpha Isoaspartyl peptidase/L-asparaginase subunit beta Precursor OS=Lupinus angustifolius (Narrow-leaved blue lupine) PE=2
Poh0075320.1	867	896	899	166	156	138	7.71319e-80	down	-2.11153	Isoaspartyl peptidase/L-asparaginase Short=LlA EC=3.4.19.5 L-asparagine amidohydrolase Potassium-independent L-asparaginase Isoaspartyl peptidase/L-asparaginase subunit alpha Isoaspartyl peptidase/L-asparaginase subunit beta Precursor OS=Lupinus luteus (European yellow lupine) PE=1
Poh0255900.1	538	597	449	95	101	90	7.23481e-43	down	-2.04618	Isoaspartyl peptidase/L-asparaginase Short=LlA EC=3.4.19.5 L-asparagine amidohydrolase Potassium-independent L-asparaginase Isoaspartyl peptidase/L-asparaginase subunit alpha Isoaspartyl peptidase/L-asparaginase subunit beta Precursor OS=Lupinus luteus (European yellow lupine) PE=1
Poh0078750.1	185	210	151	1361	1338	1196	4.77012e-216	up	3.25679	Isocitrate dehydrogenase [NADP], chloroplastic Short=IDH EC=1.1.1.42 IDP NADP(+)-specific ICDH Oxalosuccinate decarboxylase Precursor; Fragment OS=Medicago sativa (Alfalfa) PE=2
Poh0265270.1	133	161	126	1136	1159	1058	2.8329e-220	up	3.4193	Isocitrate dehydrogenase [NADP], chloroplastic Short=IDH EC=1.1.1.42 IDP NADP(+)-specific ICDH Oxalosuccinate decarboxylase Precursor; Fragment OS=Medicago sativa (Alfalfa) PE=2
Poh0320530.1	398	347	335	1099	1206	1047	7.01606e-108	up	2.0571	Isocitrate dehydrogenase [NADP], chloroplastic Short=IDH EC=1.1.1.42 IDP NADP(+)-specific ICDH Oxalosuccinate decarboxylase Precursor; Fragment OS=Medicago sativa (Alfalfa) PE=2
Poh0340040.1	19	22	12	83	86	72	1.76798e-16	up	2.60763	Isocitrate dehydrogenase [NADP], chloroplastic Short=IDH EC=1.1.1.42 IDP NADP(+)-specific ICDH Oxalosuccinate decarboxylase Precursor; Fragment OS=Medicago sativa (Alfalfa) PE=2
Poh0249480.1	39	33	46	81	78	56	6.96591e-06	up	1.28443	Isocitrate lyase {ECO:0000250|UniProtKB:P28297} Short=ICL {ECO:0000250|UniProtKB:P28297} EC=4.1.3.1 {ECO:0000250|UniProtKB:P28297} Isocitrase {ECO:0000250|UniProtKB:P28297} Isocitratsysase {ECO:0000250|UniProtKB:P28297} OS=Pinus taeda (Loblolly pine) Name=ICL 8 PE=2
Poh0122990.1	9	15	8	106	104	104	4.66344e-28	up	3.71747	Isoflavone reductase homolog P3 EC=1.3.1.- OS=Arabidopsis thaliana (Mouse-ear cress) OrderedLocusNames=At1g75280 ORFNames=F22H5.17 PE=2
Poh0123580.1	239	198	214	413	391	450	7.37796e-28	up	1.36985	Isoflavone reductase homolog P3 EC=1.3.1.- OS=Arabidopsis thaliana (Mouse-ear cress) OrderedLocusNames=At1g75280 ORFNames=F22H5.17 PE=2
Poh0010740.1	36	21	48	11	10	6	0.00382159	down	-1.54229	isoform X1
Poh0036070.1	276	324	291	117	86	122	9.00966e-10	down	-1.03239	isoform X1
Poh0051950.1	102	112	83	28	45	33	0.000196042	down	-1.06166	isoform X1
Poh0062580.1	72	103	89	27	22	31	2.41726e-05	down	-1.30003	isoform X1
Poh0068930.1	325	281	317	510	466	404	9.17689e-18	up	1.00088	isoform X1
Poh0084650.1	48	44	67	9	18	18	0.000794926	down	-1.39675	isoform X1
Poh0110650.1	28	39	41	6	15	12	0.00968267	down	-1.28634	isoform X1
Poh0113310.1	389	384	405	124	107	119	7.72089e-21	down	-1.32891	isoform X1
Poh0166320.1	304	324	331	549	515	509	1.97302e-27	up	1.13556	isoform X1
Poh0174950.1	184	140	142	37	29	70	1.037e-06	down	-1.34702	isoform X1
Poh0198400.1	142	154	130	238	270	273	6.34195e-18	up	1.29885	isoform X1
Poh0244480.1	18	17	18	30	27	29	0.0095761	up	1.12071	isoform X1
Poh0278770.1	1770	1730	1726	3127	2939	3114	6.26505e-93	up	1.23564	isoform X1
Poh0280480.1	565	483	481	817	804	802	5.98231e-33	up	1.08755	isoform X1
Poh0295680.1	676	693	652	1195	1084	1005	5.27691e-43	up	1.12157	isoform X1
Poh0304010.1	641	631	625	1100	1046	1012	1.76575e-49	up	1.15734	isoform X1
Poh0318730.1	718	867	730	2655	2500	2336	2.62584e-162	up	2.11549	isoform X1
Poh0365920.1	292	315	264	1130	1004	933	5.6396e-116	up	2.23728	isoform X1
Poh0058390.1	117	126	148	239	263	233	1.65204e-17	up	1.33211	Isovaleryl-CoA dehydrogenase, mitochondrial Short=IVD EC=1.3.8.4 Precursor OS=Oryza sativa subsp. japonica (Rice) ORFNames=OsJ_16966, OSJNBb0079L11.8, P0683F12.2 PE=2
Poh0022740.1	11826	11046	11056	23289	23031	21516	1.06266e-196	up	1.42189	Jacalin-related lectin 3 Mannose-binding lectin superfamily protein OS=Arabidopsis thaliana (Mouse-ear cress) Name=JAL3 OrderedLocusNames=At1g19715 ORFNames=F6F9.23 PE=2
Poh0138210.1	9	6	8	17	13	16	0.0239573	up	1.42248	Kanadaptin
Poh0210840.1	20	21	22	26	47	30	0.00644063	up	1.13276	Kanadaptin
Poh0285800.1	243	267	257	107	87	80	4.81045e-10	down	-1.06475	Kelch motif
Poh0368030.1	117	103	108	25	53	30	4.2386e-05	down	-1.17847	KH domain-containing protein At5g56140 Quaking-like protein 2 OS=Arabidopsis thaliana (Mouse-ear cress) OrderedLocusNames=At5g56140 ORFNames=MDA7.20 PE=2
Poh0176800.1	65	76	65	21	20	28	0.000564435	down	-1.15358	Kinesin-like protein KIN-1 {ECO:0000305} AtKIN-1 {ECO:0000303|PubMed:24667993} AtPSS1 {ECO:0000303|PubMed:25330379} Pollen semi-sterility protein 1 {ECO:0000305} OS=Arabidopsis thaliana (Mouse-ear cress) ORFNames=MAA21_110 {ECO:0000312|EMBL:CAB87801.1} PE=1
Poh0102160.1	64	38	53	16	18	18	0.00379007	down	-1.1514	Kinesin-like protein KIN-10A {ECO:0000305} Phragmoplast-associated kinesin-related protein 2 {ECO:0000303|PubMed:11701879} Short=AtPAKRP2 {ECO:0000303|PubMed:11701879} OS=Arabidopsis thaliana (Mouse-ear cress) FCAALL.179 {ECO:0000312|EMBL:CAB78475.1} PE=1
Poh0316790.1	141	112	116	36	49	44	1.2372e-05	down	-1.09139	Kinesin-like protein KIN-12A {ECO:0000305} Phragmoplast-associated kinesin-related protein 1 {ECO:0000303|PubMed:10898978} Short=AtPAKRP1 {ECO:0000303|PubMed:10898978} OS=Arabidopsis thaliana (Mouse-ear cress) FCAALL.159 {ECO:0000312|EMBL:CAB78457.1} PE=1
Poh0347810.1	97	72	70	115	133	141	9.72947e-08	up	1.12875	Kinesin-like protein KIN-12A {ECO:0000305} Phragmoplast-associated kinesin-related protein 1 {ECO:0000303|PubMed:10898978} Short=AtPAKRP1 {ECO:0000303|PubMed:10898978} OS=Arabidopsis thaliana (Mouse-ear cress) FCAALL.159 {ECO:0000312|EMBL:CAB78457.1} PE=1
Poh0025810.1	327	271	341	102	121	91	3.44459e-12	down	-1.15879	Kinesin-like protein KIN-12D {ECO:0000305} Phragmoplast orienting kinesin 2 {ECO:0000303|PubMed:16682350} OS=Arabidopsis thaliana (Mouse-ear cress) ORFNames=K13E13.17 {ECO:0000312|EMBL:BAB01702.1} PE=2
Poh0028340.1	309	195	298	78	103	102	1.05659e-07	down	-1.07793	Kinesin-like protein KIN-12D {ECO:0000305} Phragmoplast orienting kinesin 2 {ECO:0000303|PubMed:16682350} OS=Arabidopsis thaliana (Mouse-ear cress) ORFNames=K13E13.17 {ECO:0000312|EMBL:BAB01702.1} PE=2
Poh0108210.1	334	229	260	84	105	82	2.43927e-10	down	-1.17862	Kinesin-like protein KIN-12D {ECO:0000305} Phragmoplast orienting kinesin 2 {ECO:0000303|PubMed:16682350} OS=Arabidopsis thaliana (Mouse-ear cress) ORFNames=K13E13.17 {ECO:0000312|EMBL:BAB01702.1} PE=2
Poh0110370.1	363	288	345	119	113	110	5.78221e-13	down	-1.1199	Kinesin-like protein KIN-12D {ECO:0000305} Phragmoplast orienting kinesin 2 {ECO:0000303|PubMed:16682350} OS=Arabidopsis thaliana (Mouse-ear cress) ORFNames=K13E13.17 {ECO:0000312|EMBL:BAB01702.1} PE=2
Poh0283240.1	165	91	123	46	38	30	2.77566e-06	down	-1.31181	Kinesin-like protein KIN-12D {ECO:0000305} Phragmoplast orienting kinesin 2 {ECO:0000303|PubMed:16682350} OS=Arabidopsis thaliana (Mouse-ear cress) ORFNames=K13E13.17 {ECO:0000312|EMBL:BAB01702.1} PE=2
Poh0369820.1	163	130	117	26	47	28	3.31965e-09	down	-1.59628	Kinesin-like protein KIN-12D {ECO:0000305} Phragmoplast orienting kinesin 2 {ECO:0000303|PubMed:16682350} OS=Arabidopsis thaliana (Mouse-ear cress) ORFNames=K13E13.17 {ECO:0000312|EMBL:BAB01702.1} PE=2
Poh0138630.1	121	99	92	26	47	31	5.13119e-05	down	-1.15975	Kinesin-like protein KIN-12E {ECO:0000305} OS=Oryza sativa subsp. japonica (Rice) OsJ_25289 {ECO:0000312|EMBL:EEE67666.1} PE=2
Poh0177120.1	397	426	391	136	150	154	2.45615e-14	down	-1.04066	Kinesin-like protein KIN-13A {ECO:0000305} AtKINESIN-13A {ECO:0000303|PubMed:15574882, ECO:0000303|PubMed:25232944} Short=AtKIN13A {ECO:0000303|PubMed:25232944} OS=Arabidopsis thaliana (Mouse-ear cress) ORFNames=MGL6.9 {ECO:0000312|EMBL:BAB02754.1} PE=1
Poh0255440.1	50	40	38	12	20	14	0.014367	down	-1.05151	Kinesin-like protein KIN-14E {ECO:0000305} OS=Oryza sativa subsp. japonica (Rice) OSJNBa0090O10.9 {ECO:0000312|EMBL:AAO17019.1} PE=2
Poh0245040.1	565	606	558	194	191	210	2.34349e-21	down	-1.11576	Kinesin-like protein KIN-14I {ECO:0000305} Kinesin-like calmodulin-binding protein {ECO:0000305} Short=OsKCBP {ECO:0000303|PubMed:19106179} OS=Oryza sativa subsp. japonica (Rice) OSJNBa0087O24.20 {ECO:0000312|EMBL:CAE03597.1} PE=2
Poh0287870.1	22	23	19	65	87	61	9.72337e-12	up	2.15754	Kinesin-like protein KIN-14L {ECO:0000305} OS=Oryza sativa subsp. japonica (Rice) OSJNBb0024N18.29 {ECO:0000312|EMBL:BAD35845.1} PE=2
Poh0335660.1	19	8	29	2	7	2	0.0180661	down	-1.92849	Kinesin-like protein KIN-4A {ECO:0000305} Protein BRITTLE CULM 2 {ECO:0000303|PubMed:20444225} Protein GIBBERELLIN-DEFICIENT DWARF 1 {ECO:0000303|PubMed:21325138} OS=Oryza sativa subsp. japonica (Rice) OsJ_28385 {ECO:0000312|EMBL:EEE69196.1} PE=1
Poh0048200.1	219	160	171	44	37	65	2.90188e-10	down	-1.48659	Kinesin-like protein KIN-4C {ECO:0000305} AtKINESIN-4C {ECO:0000303|PubMed:25600279} OS=Arabidopsis thaliana (Mouse-ear cress) ORFNames=MSL3.5 {ECO:0000312|EMBL:BAB10642.1} PE=2
Poh0102390.1	227	261	220	433	449	351	1.23487e-21	up	1.22139	Kinesin-like protein KIN-4C {ECO:0000305} AtKINESIN-4C {ECO:0000303|PubMed:25600279} OS=Arabidopsis thaliana (Mouse-ear cress) ORFNames=MSL3.5 {ECO:0000312|EMBL:BAB10642.1} PE=2
Poh0194460.1	545	549	524	1114	1152	1068	3.82007e-74	up	1.4656	Kinesin-like protein KIN-4C {ECO:0000305} AtKINESIN-4C {ECO:0000303|PubMed:25600279} OS=Arabidopsis thaliana (Mouse-ear cress) ORFNames=MSL3.5 {ECO:0000312|EMBL:BAB10642.1} PE=2
Poh0214760.1	158	147	165	32	64	62	3.21812e-06	down	-1.14612	Kinesin-like protein KIN-7I {ECO:0000305} OS=Oryza sativa subsp. japonica (Rice) OsJ_29398 {ECO:0000312|EMBL:EEE69723.1} PE=2
Poh0336690.1	125	133	156	49	50	28	3.49527e-07	down	-1.28676	Kinesin-like protein KIN-7I {ECO:0000305} OS=Oryza sativa subsp. japonica (Rice) OsJ_29398 {ECO:0000312|EMBL:EEE69723.1} PE=2
Poh0058020.1	408	469	439	96	87	149	7.92349e-20	down	-1.56105	Kinesin-like protein KIN-UB {ECO:0000305} Protein ARMADILLO REPEAT KINESIN2 {ECO:0000305} OS=Oryza sativa subsp. japonica (Rice) ORFNames=P0548D03.30 {ECO:0000312|EMBL:BAD68466.1} PE=2
Poh0223970.1	298	275	221	62	69	65	1.16583e-17	down	-1.59379	Kinesin-like protein KIN-UB {ECO:0000305} Protein ARMADILLO REPEAT KINESIN2 {ECO:0000305} OS=Oryza sativa subsp. japonica (Rice) ORFNames=P0548D03.30 {ECO:0000312|EMBL:BAD68466.1} PE=2
Poh0057870.1	172	156	154	1748	1554	1444	1.34331e-298	up	3.72066	L-2-hydroxyglutarate dehydrogenase, mitochondrial {ECO:0000305} EC=1.1.99.2 {ECO:0000269|PubMed:26203119} Precursor OS=Arabidopsis thaliana (Mouse-ear cress) ORFNames=T8M16_170 {ECO:0000312|EMBL:CAC00747.1} PE=1
Poh0224160.1	18	32	19	219	217	208	7.63713e-54	up	3.64472	L-2-hydroxyglutarate dehydrogenase, mitochondrial {ECO:0000305} EC=1.1.99.2 {ECO:0000269|PubMed:26203119} Precursor OS=Arabidopsis thaliana (Mouse-ear cress) ORFNames=T8M16_170 {ECO:0000312|EMBL:CAC00747.1} PE=1
Poh0096990.1	4	4	7	26	23	20	1.24529e-05	up	2.62049	Laccase-12 EC=1.10.3.2 Benzenediol:oxygen oxidoreductase 12 Diphenol oxidase 12 Urishiol oxidase 12 Precursor OS=Arabidopsis thaliana (Mouse-ear cress) Name=LAC12 OrderedLocusNames=At5g05390 ORFNames=K18I23.20 PE=2
Poh0097030.1	9	16	16	52	44	38	9.9854e-08	up	2.12688	Laccase-12 EC=1.10.3.2 Benzenediol:oxygen oxidoreductase 12 Diphenol oxidase 12 Urishiol oxidase 12 Precursor OS=Arabidopsis thaliana (Mouse-ear cress) Name=LAC12 OrderedLocusNames=At5g05390 ORFNames=K18I23.20 PE=2
Poh0272180.1	4	5	12	13	19	23	0.00433742	up	1.81265	Laccase-2 EC=1.10.3.2 Benzenediol:oxygen oxidoreductase 2 Diphenol oxidase 2 Urishiol oxidase 2 Precursor OS=Oryza sativa subsp. japonica (Rice) ORFNames=OsJ_002637, P0663E10.27 PE=2
Poh0097040.1	37	25	15	86	82	101	1.11222e-13	up	2.23197	Laccase-3 EC=1.10.3.2 Benzenediol:oxygen oxidoreductase 3 Diphenol oxidase 3 Urishiol oxidase 3 Precursor OS=Oryza sativa subsp. japonica (Rice) ORFNames=B1088C09.5, OsJ_03932 {ECO:0000312|EMBL:EEE55611.1} PE=2
Poh0120120.1	2788	2163	2670	7169	6613	6868	1.55728e-128	up	1.86056	Lachrymatory-factor synthase-like
Poh0147500.1	50	43	42	121	154	149	1.35192e-20	up	2.07636	Lachrymatory-factor synthase-like
Poh0164440.1	19	9	12	43	47	45	5.1106e-08	up	2.1796	Lachrymatory-factor synthase-like
Poh0342620.1	355	335	332	844	806	834	1.28674e-76	up	1.70417	Lachrymatory-factor synthase-like
Poh0248530.1	127	111	77	302	327	286	1.42598e-33	up	1.96265	Lactation elevated protein
Poh0267870.1	68	84	92	237	208	234	1.38342e-27	up	1.89806	Lactation elevated protein
Poh0272900.1	11	8	3	7	29	21	0.007557	up	1.80821	Lactation elevated protein
Poh0078700.1	107	103	99	897	835	752	2.6669e-176	up	3.42822	Lactoylglutathione lyase
Poh0265200.1	117	118	83	1128	1318	1175	2.79246e-226	up	3.93354	Lactoylglutathione lyase
Poh0291330.1	185	156	170	60	70	52	3.32212e-07	down	-1.06719	LAG1 longevity assurance homolog 1 Short=LAG1 homolog 1 OS=Arabidopsis thaliana (Mouse-ear cress) Name=LAG1 OrderedLocusNames=At3g25540 ORFNames=MWL2.19 PE=2
Poh0022200.1	1053	1024	993	359	344	374	1.11406e-32	down	-1.088	L-Ala-D/L-amino acid epimerase EC=5.1.1.- L-Ala-D/L-Xxx epimerase OS=Populus trichocarpa (Western balsam poplar) (Populus balsamifera subsp. trichocarpa) ORFNames=POPTR_0012s05040g PE=3
Poh0371870.1	172	227	200	49	56	52	5.96861e-13	down	-1.5096	L-Ala-D/L-amino acid epimerase EC=5.1.1.- L-Ala-D/L-Xxx epimerase OS=Populus trichocarpa (Western balsam poplar) (Populus balsamifera subsp. trichocarpa) ORFNames=POPTR_0012s05040g PE=3
Poh0133440.1	729	737	690	2133	2147	1864	1.08446e-152	up	1.9325	LanC-like protein GCL1 G protein-coupled receptor 2-like protein 1 Short=Protein GCR2-like 1 OS=Arabidopsis thaliana (Mouse-ear cress) Name=GCL1 OrderedLocusNames=At5g65280 ORFNames=MQN23.23 PE=2
Poh0165220.1	451	423	337	3448	3340	3195	0	up	3.46642	LanC-like protein GCL1 G protein-coupled receptor 2-like protein 1 Short=Protein GCR2-like 1 OS=Arabidopsis thaliana (Mouse-ear cress) Name=GCL1 OrderedLocusNames=At5g65280 ORFNames=MQN23.23 PE=2
Poh0012210.1	311	287	286	93	94	72	2.53512e-16	down	-1.34958	L-arabinokinase Short=AtISA1 EC=2.7.1.46 OS=Arabidopsis thaliana (Mouse-ear cress) ORFNames=dl4105w, FCAALL.288 PE=1
Poh0140060.1	556	583	537	6126	5725	5327	0	up	3.77885	large conductance calcium-activated potassium channel activity
Poh0172100.1	75	44	52	582	713	709	1.74305e-131	up	3.97678	large conductance calcium-activated potassium channel activity
Poh0298220.1	63	55	56	112	85	73	2.29565e-05	up	1.05322	large conductance calcium-activated potassium channel activity
Poh0061420.1	336	250	293	6720	6073	6824	0	up	4.90364	L-ascorbate oxidase Short=ASO Short=Ascorbase EC=1.10.3.3 Precursor OS=Cucurbita maxima (Pumpkin) (Winter squash) Name=AAO PE=1
Poh0313410.1	372	370	309	2700	2369	2919	5.20687e-277	up	3.35067	L-ascorbate oxidase Short=ASO Short=Ascorbase EC=1.10.3.3 Precursor OS=Cucurbita maxima (Pumpkin) (Winter squash) Name=AAO PE=1
Poh0213890.1	30	25	25	6	6	1	0.000736783	down	-2.20313	L-ascorbate oxidase Short=ASO Short=Ascorbase EC=1.10.3.3 Precursor OS=Nicotiana tabacum (Common tobacco) Name=AAO PE=2
Poh0291490.1	1	11	4	29	44	22	4.79558e-07	up	2.98938	L-aspartate oxidase, chloroplastic EC=1.4.3.16 Protein FLAGELLIN-INSENSITIVE 4 Precursor OS=Oryza sativa subsp. japonica (Rice) OrderedLocusNames=Os02g0134400, LOC_Os02g04170 ORFNames=P0585B01.16 PE=3
Poh0060510.1	137	137	148	1765	1788	1513	0	up	4.0066	Late embryogenesis abundant (LEA) hydroxyproline-rich glycoprotein family
Poh0221060.1	116	115	125	1047	1008	964	1.88607e-220	up	3.50594	Late embryogenesis abundant (LEA) hydroxyproline-rich glycoprotein family
Poh0052090.1	180	187	139	1426	1353	1365	6.78589e-258	up	3.45691	Late embryogenesis abundant domain-containing protein LEA domain-containing protein
Poh0084790.1	669	671	676	5285	5103	4813	0	up	3.33635	Late embryogenesis abundant domain-containing protein LEA domain-containing protein
Poh0124270.1	740	759	723	10826	9958	9621	0	up	4.19592	Late embryogenesis abundant domain-containing protein LEA domain-containing protein
Poh0228740.1	100	100	98	1200	1133	1094	5.9829e-264	up	3.9455	Late embryogenesis abundant domain-containing protein LEA domain-containing protein
Poh0235600.1	323	386	325	1973	1742	1686	8.39549e-223	up	2.80606	Late embryogenesis abundant domain-containing protein LEA domain-containing protein
Poh0240850.1	419	447	446	2860	2714	2682	0	up	3.07558	Late embryogenesis abundant domain-containing protein LEA domain-containing protein
Poh0051250.1	39	16	40	11	9	9	0.0189541	down	-1.29114	Late embryogenesis abundant protein
Poh0173950.1	71	88	90	162	164	141	3.46624e-12	up	1.32793	Late embryogenesis abundant protein
Poh0319660.1	857	886	836	321	312	259	3.93801e-28	down	-1.11048	Late embryogenesis abundant protein
Poh0014200.1	54	40	40	543	604	531	8.30295e-135	up	4.06966	Late embryogenesis abundant protein 31 {ECO:0000303|PubMed:18318901} Short=LEA 31 {ECO:0000303|PubMed:18318901} Protein RESPONSIVE TO ABSCISIC ACID 28 {ECO:0000303|PubMed:10412913} Short=AtRAB28 {ECO:0000303|PubMed:10412913} OS=Arabidopsis thaliana (Mouse-ear cress) ORFNames=F16J14.5 {ECO:0000312|EMBL:BAB01464.1} PE=1
Poh0063190.1	176	247	204	1488	1409	1495	6.17085e-219	up	3.23081	Late embryogenesis abundant protein 31 {ECO:0000303|PubMed:18318901} Short=LEA 31 {ECO:0000303|PubMed:18318901} Protein RESPONSIVE TO ABSCISIC ACID 28 {ECO:0000303|PubMed:10412913} Short=AtRAB28 {ECO:0000303|PubMed:10412913} OS=Arabidopsis thaliana (Mouse-ear cress) ORFNames=F16J14.5 {ECO:0000312|EMBL:BAB01464.1} PE=1
Poh0116640.1	1208	1421	1124	16500	16272	15003	0	up	4.0923	Late embryogenesis abundant protein 31 {ECO:0000303|PubMed:18318901} Short=LEA 31 {ECO:0000303|PubMed:18318901} Protein RESPONSIVE TO ABSCISIC ACID 28 {ECO:0000303|PubMed:10412913} Short=AtRAB28 {ECO:0000303|PubMed:10412913} OS=Arabidopsis thaliana (Mouse-ear cress) ORFNames=F16J14.5 {ECO:0000312|EMBL:BAB01464.1} PE=1
Poh0312920.1	33	43	46	280	268	256	3.68134e-61	up	3.14155	Late embryogenesis abundant protein 31 {ECO:0000303|PubMed:18318901} Short=LEA 31 {ECO:0000303|PubMed:18318901} Protein RESPONSIVE TO ABSCISIC ACID 28 {ECO:0000303|PubMed:10412913} Short=AtRAB28 {ECO:0000303|PubMed:10412913} OS=Arabidopsis thaliana (Mouse-ear cress) ORFNames=F16J14.5 {ECO:0000312|EMBL:BAB01464.1} PE=1
Poh0113970.1	4	8	10	39	22	17	7.69534e-05	up	2.23794	Late embryogenesis abundant protein EMB564 OS=Zea mays (Maize) PE=2
Poh0257770.1	407	479	359	16200	16954	15126	0	up	5.69984	Late embryogenesis abundant protein Lea14-A OS=Gossypium hirsutum (Upland cotton) (Gossypium mexicanum) Name=LEA14-A PE=2
Poh0361820.1	11	11	7	211	252	231	1.58173e-57	up	5.00498	Late embryogenesis abundant protein Lea14-A OS=Gossypium hirsutum (Upland cotton) (Gossypium mexicanum) Name=LEA14-A PE=2
Poh0029080.1	1227	1135	1203	285	324	298	5.74286e-61	down	-1.55173	leaf senescence
Poh0105370.1	15	13	14	19	23	21	0.0476396	up	1.00873	Lecithin-cholesterol acyltransferase-like 1 EC=2.3.1.- OS=Arabidopsis thaliana (Mouse-ear cress) ORFNames=F17L21.27, F17L21.28 PE=2
Poh0199010.1	275	247	250	418	425	424	2.76625e-23	up	1.138	LETM1-like protein
Poh0296270.1	1057	1080	1061	1856	1691	1633	5.17396e-59	up	1.11717	LETM1-like protein
Poh0152810.1	350	349	309	97	117	111	3.28291e-15	down	-1.20885	Leucine aminopeptidase 2, chloroplastic EC=3.4.11.1 Leucyl aminopeptidase 2 Short=LAP 2 Proline aminopeptidase 2 EC=3.4.11.5 Prolyl aminopeptidase 2 Precursor OS=Oryza sativa subsp. japonica (Rice) ORFNames=OJ1695_H09.4, P0700F06.36 PE=2
Poh0344990.1	259	334	252	87	72	48	5.33836e-16	down	-1.61045	Leucine aminopeptidase 2, chloroplastic EC=3.4.11.1 Leucyl aminopeptidase 2 Short=LAP 2 Proline aminopeptidase 2 EC=3.4.11.5 Prolyl aminopeptidase 2 Precursor OS=Oryza sativa subsp. japonica (Rice) ORFNames=OJ1695_H09.4, P0700F06.36 PE=2
Poh0141610.1	412	402	393	164	139	134	1.07441e-14	down	-1.04431	Leucine carboxyl methyltransferase
Poh0139650.1	296	316	278	110	86	118	5.03188e-11	down	-1.07964	leucine-rich repeat extensin-like protein
Poh0096040.1	183	192	167	385	367	368	8.06857e-32	up	1.46982	Leucine-rich repeat receptor protein kinase EMS1 {ECO:0000305} EC=2.7.11.1 Protein EXCESS MICROSPOROCYTES 1 {ECO:0000303|PubMed:12154130} Protein EXTRA SPOROGENOUS CELLS {ECO:0000303|PubMed:12401166} Precursor OS=Arabidopsis thaliana (Mouse-ear cress) OrderedLocusNames=At5g07280 ORFNames=T28J14.220 PE=1
Poh0097970.1	871	861	735	260	190	210	2.25683e-36	down	-1.48039	Leucine-rich repeat receptor protein kinase EMS1 {ECO:0000305} EC=2.7.11.1 Protein EXCESS MICROSPOROCYTES 1 {ECO:0000303|PubMed:12154130} Protein EXTRA SPOROGENOUS CELLS {ECO:0000303|PubMed:12401166} Precursor OS=Arabidopsis thaliana (Mouse-ear cress) OrderedLocusNames=At5g07280 ORFNames=T28J14.220 PE=1
Poh0271270.1	143	169	172	297	264	304	3.12946e-18	up	1.25985	Leucine-rich repeat receptor protein kinase EMS1 {ECO:0000305} EC=2.7.11.1 Protein EXCESS MICROSPOROCYTES 1 {ECO:0000303|PubMed:12154130} Protein EXTRA SPOROGENOUS CELLS {ECO:0000303|PubMed:12401166} Precursor OS=Arabidopsis thaliana (Mouse-ear cress) OrderedLocusNames=At5g07280 ORFNames=T28J14.220 PE=1
Poh0309520.1	2654	2895	2400	907	765	788	4.74595e-55	down	-1.27018	Leucine-rich repeat receptor protein kinase EMS1 {ECO:0000305} EC=2.7.11.1 Protein EXCESS MICROSPOROCYTES 1 {ECO:0000303|PubMed:12154130} Protein EXTRA SPOROGENOUS CELLS {ECO:0000303|PubMed:12401166} Precursor OS=Arabidopsis thaliana (Mouse-ear cress) OrderedLocusNames=At5g07280 ORFNames=T28J14.220 PE=1
Poh0321250.1	2017	2108	1998	690	678	591	1.49541e-59	down	-1.22267	Leucine-rich repeat receptor-like protein kinase PEPR2 EC=2.7.11.1 Elicitor peptide 1 receptor 2 Short=PEP1 receptor 2 Precursor OS=Arabidopsis thaliana (Mouse-ear cress) Name=PEPR2 OrderedLocusNames=At1g17750 ORFNames=F11A6.9 PE=1
Poh0340470.1	329	292	302	90	95	119	6.46309e-13	down	-1.1773	Leucine-rich repeat receptor-like protein kinase PEPR2 EC=2.7.11.1 Elicitor peptide 1 receptor 2 Short=PEP1 receptor 2 Precursor OS=Arabidopsis thaliana (Mouse-ear cress) Name=PEPR2 OrderedLocusNames=At1g17750 ORFNames=F11A6.9 PE=1
Poh0027890.1	922	1204	964	216	167	165	2.05872e-60	down	-2.0751	Leucine-rich repeat receptor-like serine/threonine-protein kinase BAM1 EC=2.7.11.1 Protein BARELY ANY MERISTEM 1 Precursor OS=Arabidopsis thaliana (Mouse-ear cress) Name=BAM1 OrderedLocusNames=At5g65700 ORFNames=F6H11.170, MPA24.5 PE=1
Poh0285320.1	258	310	259	43	60	59	2.50942e-23	down	-1.92763	Leucine-rich repeat receptor-like serine/threonine-protein kinase BAM1 EC=2.7.11.1 Protein BARELY ANY MERISTEM 1 Precursor OS=Arabidopsis thaliana (Mouse-ear cress) Name=BAM1 OrderedLocusNames=At5g65700 ORFNames=F6H11.170, MPA24.5 PE=1
Poh0335850.1	242	330	263	87	98	107	1.14002e-09	down	-1.09201	Leucine-rich repeat receptor-like serine/threonine-protein kinase BAM1 EC=2.7.11.1 Protein BARELY ANY MERISTEM 1 Precursor OS=Arabidopsis thaliana (Mouse-ear cress) Name=BAM1 OrderedLocusNames=At5g65700 ORFNames=F6H11.170, MPA24.5 PE=1
Poh0063110.1	78	87	83	22	11	45	0.000968554	down	-1.23988	Leucine-rich repeat receptor-like serine/threonine-protein kinase BAM2 EC=2.7.11.1 Protein BARELY ANY MERISTEM 2 Precursor OS=Arabidopsis thaliana (Mouse-ear cress) Name=BAM2 OrderedLocusNames=At3g49670 ORFNames=T16K5.20 PE=1
Poh0324020.1	439	443	447	997	1102	1118	3.84753e-78	up	1.69927	Light-inducible protein CPRF2 Common plant regulatory factor 2 Short=CPRF-2 OS=Petroselinum crispum (Parsley) (Petroselinum hortense) Name=CPRF2 Synonyms=CPRF-2 PE=2
Poh0348970.1	124	103	105	278	265	247	4.16896e-28	up	1.67295	Light-inducible protein CPRF2 Common plant regulatory factor 2 Short=CPRF-2 OS=Petroselinum crispum (Parsley) (Petroselinum hortense) Name=CPRF2 Synonyms=CPRF-2 PE=2
Poh0133080.1	3645	3537	3546	917	898	915	1.85566e-135	down	-1.55164	Light-mediated development protein DET1 Deetiolated1 homolog High pigmentation protein 2 Protein dark green tDET1 OS=Solanum lycopersicum (Tomato) (Lycopersicon esculentum) Name=DET1 Synonyms=dg, hp2 PE=1
Poh0332580.1	855	899	891	219	140	230	3.88717e-39	down	-1.74425	Light-mediated development protein DET1 Deetiolated1 homolog High pigmentation protein 2 Protein dark green tDET1 OS=Solanum lycopersicum (Tomato) (Lycopersicon esculentum) Name=DET1 Synonyms=dg, hp2 PE=1
Poh0039500.1	75	73	65	192	172	182	1.65053e-22	up	1.78076	Light-sensor Protein kinase Phytochrome Protein kinase EC=2.7.11.1 OS=Ceratodon purpureus (Fire moss) (Dicranum purpureum) Name=PHY1 Synonyms=PHY PE=3
Poh0122050.1	7	9	14	39	49	52	4.57577e-10	up	2.64593	Light-sensor Protein kinase Phytochrome Protein kinase EC=2.7.11.1 OS=Ceratodon purpureus (Fire moss) (Dicranum purpureum) Name=PHY1 Synonyms=PHY PE=3
Poh0157600.1	19	28	26	46	68	61	4.52212e-07	up	1.68556	Light-sensor Protein kinase Phytochrome Protein kinase EC=2.7.11.1 OS=Ceratodon purpureus (Fire moss) (Dicranum purpureum) Name=PHY1 Synonyms=PHY PE=3
Poh0178290.1	55	36	60	105	115	86	9.75982e-09	up	1.43954	Light-sensor Protein kinase Phytochrome Protein kinase EC=2.7.11.1 OS=Ceratodon purpureus (Fire moss) (Dicranum purpureum) Name=PHY1 Synonyms=PHY PE=3
Poh0216230.1	5	12	10	19	18	21	0.00789997	up	1.52479	Light-sensor Protein kinase Phytochrome Protein kinase EC=2.7.11.1 OS=Ceratodon purpureus (Fire moss) (Dicranum purpureum) Name=PHY1 Synonyms=PHY PE=3
Poh0242510.1	33	40	30	195	201	183	1.31327e-42	up	2.9134	Light-sensor Protein kinase Phytochrome Protein kinase EC=2.7.11.1 OS=Ceratodon purpureus (Fire moss) (Dicranum purpureum) Name=PHY1 Synonyms=PHY PE=3
Poh0242520.1	58	53	56	261	244	220	1.20467e-45	up	2.53942	Light-sensor Protein kinase Phytochrome Protein kinase EC=2.7.11.1 OS=Ceratodon purpureus (Fire moss) (Dicranum purpureum) Name=PHY1 Synonyms=PHY PE=3
Poh0243590.1	736	756	700	284	283	251	3.48146e-22	down	-1.00005	Light-sensor Protein kinase Phytochrome Protein kinase EC=2.7.11.1 OS=Ceratodon purpureus (Fire moss) (Dicranum purpureum) Name=PHY1 Synonyms=PHY PE=3
Poh0251020.1	323	302	285	858	948	869	1.98998e-93	up	1.97906	Light-sensor Protein kinase Phytochrome Protein kinase EC=2.7.11.1 OS=Ceratodon purpureus (Fire moss) (Dicranum purpureum) Name=PHY1 Synonyms=PHY PE=3
Poh0280080.1	103	114	90	31	33	27	1.46657e-06	down	-1.33178	Light-sensor Protein kinase Phytochrome Protein kinase EC=2.7.11.1 OS=Ceratodon purpureus (Fire moss) (Dicranum purpureum) Name=PHY1 Synonyms=PHY PE=3
Poh0289410.1	60	58	61	11	14	8	5.86951e-07	down	-2.01825	Light-sensor Protein kinase Phytochrome Protein kinase EC=2.7.11.1 OS=Ceratodon purpureus (Fire moss) (Dicranum purpureum) Name=PHY1 Synonyms=PHY PE=3
Poh0292210.1	62	38	42	12	15	25	0.0181791	down	-1.01939	Light-sensor Protein kinase Phytochrome Protein kinase EC=2.7.11.1 OS=Ceratodon purpureus (Fire moss) (Dicranum purpureum) Name=PHY1 Synonyms=PHY PE=3
Poh0319810.1	379	406	411	123	128	110	2.38963e-20	down	-1.3067	Light-sensor Protein kinase Phytochrome Protein kinase EC=2.7.11.1 OS=Ceratodon purpureus (Fire moss) (Dicranum purpureum) Name=PHY1 Synonyms=PHY PE=3
Poh0046570.1	48	39	24	74	100	122	1.57286e-10	up	1.84539	Linamarin synthase 1 {ECO:0000305} EC=2.4.1.63 {ECO:0000269|PubMed:21736650} Cyanohydrin UDP-glucosyltransferase UGT85K4 {ECO:0000303|PubMed:21736650} OS=Manihot esculenta (Cassava) (Jatropha manihot) Name=UGT85K4 {ECO:0000303|PubMed:21736650} PE=1
Poh0116930.1	123	108	126	47	43	28	5.14764e-06	down	-1.17784	Linamarin synthase 2 {ECO:0000305} EC=2.4.1.63 {ECO:0000269|PubMed:21736650} Cyanohydrin UDP-glucosyltransferase UGT85K5 {ECO:0000303|PubMed:21736650} OS=Manihot esculenta (Cassava) (Jatropha manihot) Name=UGT85K5 {ECO:0000303|PubMed:21736650} PE=1
Poh0215950.1	751	722	702	3562	3425	3701	0	up	2.72048	Linamarin synthase 2 {ECO:0000305} EC=2.4.1.63 {ECO:0000269|PubMed:21736650} Cyanohydrin UDP-glucosyltransferase UGT85K5 {ECO:0000303|PubMed:21736650} OS=Manihot esculenta (Cassava) (Jatropha manihot) Name=UGT85K5 {ECO:0000303|PubMed:21736650} PE=1
Poh0215970.1	162	172	183	315	264	336	7.33767e-18	up	1.24638	Linamarin synthase 2 {ECO:0000305} EC=2.4.1.63 {ECO:0000269|PubMed:21736650} Cyanohydrin UDP-glucosyltransferase UGT85K5 {ECO:0000303|PubMed:21736650} OS=Manihot esculenta (Cassava) (Jatropha manihot) Name=UGT85K5 {ECO:0000303|PubMed:21736650} PE=1
Poh0243640.1	6157	5804	6735	11881	10988	12086	8.12023e-87	up	1.32509	Linoleate 9S-lipoxygenase A EC=1.13.11.58 Lipoxygenase A OS=Solanum lycopersicum (Tomato) (Lycopersicon esculentum) Name=LOX1.1 Synonyms=LOXA PE=2
Poh0292180.1	268	152	241	397	348	435	3.86685e-06	up	1.26057	Linoleate 9S-lipoxygenase A EC=1.13.11.58 Lipoxygenase A OS=Solanum lycopersicum (Tomato) (Lycopersicon esculentum) Name=LOX1.1 Synonyms=LOXA PE=2
Poh0047620.1	65	64	52	163	142	131	1.47392e-16	up	1.68987	Lipase (class 3)
Poh0097100.1	69	83	72	518	478	473	9.90649e-107	up	3.13509	Lipase (class 3)
Poh0123010.1	610	500	600	2218	2180	2039	2.00293e-189	up	2.33432	Lipase (class 3)
Poh0184260.1	25	47	38	57	89	40	0.000829446	up	1.17653	Lipase (class 3)
Poh0214920.1	475	403	479	723	738	692	5.50049e-29	up	1.08817	Lipase (class 3)
Poh0228220.1	213	156	200	575	610	563	5.27418e-64	up	2.04202	Lipase (class 3)
Poh0308450.1	228	218	214	2331	2326	2206	0	up	3.80075	Lipase (class 3)
Poh0156890.1	130	242	541	32	33	43	7.40295e-05	down	-2.66304	Lipase class 3 family protein
Poh0161580.1	226	269	237	654	610	654	6.93273e-63	up	1.81229	Lipase class 3 family protein
Poh0298170.1	395	361	316	958	954	949	1.51116e-86	up	1.83986	Lipase class 3 family protein
Poh0323680.1	866	859	905	2706	2661	2478	4.2623e-201	up	1.99835	lipase YOR059C
Poh0105490.1	263	270	258	703	666	653	1.07895e-70	up	1.77616	lipid binding
Poh0191600.1	309	308	281	674	660	681	1.19533e-57	up	1.58924	lipid binding
Poh0321340.1	161	126	125	266	249	311	1.54912e-19	up	1.42891	lipid binding
Poh0002520.1	153	190	145	946	917	821	1.16442e-146	up	2.88102	lipid metabolic process
Poh0018440.1	239	233	246	899	917	832	2.90471e-123	up	2.30479	lipid metabolic process
Poh0309920.1	97	112	70	206	202	185	1.09321e-16	up	1.5108	Lipid phosphate phosphatase 2 Short=AtLPP2 EC=3.1.3.- Phosphatidic acid phosphatase 2 Short=AtPAP2 Prenyl diphosphate phosphatase OS=Arabidopsis thaliana (Mouse-ear cress) ORFNames=F9L1.2 PE=2
Poh0029810.1	218	245	208	932	937	870	4.03288e-134	up	2.45158	Lipid phosphate phosphatase gamma Short=AtLPPG EC=3.1.3.- Phosphatidic acid phosphatase gamma Plastidic phosphatidic acid phosphatase gamma OS=Arabidopsis thaliana (Mouse-ear cress) Name=LPPG OrderedLocusNames=At5g03080 ORFNames=F15A17.110 PE=1
Poh0365410.1	56	42	43	138	129	154	9.32838e-20	up	2.0028	Lipid phosphate phosphatase gamma Short=AtLPPG EC=3.1.3.- Phosphatidic acid phosphatase gamma Plastidic phosphatidic acid phosphatase gamma OS=Arabidopsis thaliana (Mouse-ear cress) Name=LPPG OrderedLocusNames=At5g03080 ORFNames=F15A17.110 PE=1
Poh0003540.1	7009	6191	7041	21440	18482	21263	1.07047e-189	up	2.01847	Lipoxygenase 3, chloroplastic Short=AtLOX3 EC=1.13.11.12 Precursor OS=Arabidopsis thaliana (Mouse-ear cress) Name=LOX3 OrderedLocusNames=At1g17420 ORFNames=F28G4.10 PE=2
Poh0017470.1	11026	9960	10730	27750	26763	29745	2.20339e-195	up	1.83345	Lipoxygenase 3, chloroplastic Short=AtLOX3 EC=1.13.11.12 Precursor OS=Arabidopsis thaliana (Mouse-ear cress) Name=LOX3 OrderedLocusNames=At1g17420 ORFNames=F28G4.10 PE=2
Poh0120190.1	500	509	447	791	781	891	6.30207e-34	up	1.18297	Lipoxygenase homology domain-containing protein
Poh0134790.1	629	711	591	1375	1259	1239	6.59032e-66	up	1.4261	L-lactate dehydrogenase B Short=LDH-B EC=1.1.1.27 Fragment OS=Hordeum vulgare (Barley) PE=1
Poh0166690.1	95	148	152	212	206	182	3.64907e-08	up	1.02234	L-lactate dehydrogenase B Short=LDH-B EC=1.1.1.27 Fragment OS=Hordeum vulgare (Barley) PE=1
Poh0289720.1	38	56	60	71	77	93	8.79761e-05	up	1.06944	L-lactate dehydrogenase B Short=LDH-B EC=1.1.1.27 Fragment OS=Hordeum vulgare (Barley) PE=1
Poh0076040.1	39	37	40	77	91	54	2.28842e-06	up	1.35635	LOB domain-containing protein 15 ASYMMETRIC LEAVES 2-like protein 11 Short=AS2-like protein 11 OS=Arabidopsis thaliana (Mouse-ear cress) ORFNames=T2P4.18 PE=1
Poh0315250.1	2	7	4	36	22	31	7.5998e-08	up	3.19549	LOB domain-containing protein 20 ASYMMETRIC LEAVES 2-like protein 21 Short=AS2-like protein 21 OS=Arabidopsis thaliana (Mouse-ear cress) ORFNames=F20H23.21 PE=2
Poh0157720.1	30	20	15	63	60	56	1.77886e-08	up	1.88548	LOB domain-containing protein 6 Protein ASYMMETRIC LEAVES 2 OS=Arabidopsis thaliana (Mouse-ear cress) ORFNames=F5I14.15 PE=1
Poh0131530.1	922	872	840	1654	1639	1516	1.65831e-74	up	1.29084	Long chain acyl-CoA synthetase 6, peroxisomal EC=6.2.1.3 Precursor OS=Arabidopsis thaliana (Mouse-ear cress) Name=LACS6 OrderedLocusNames=At3g05970 ORFNames=F2O10.7 PE=1
Poh0330980.1	487	410	500	960	1091	947	2.66699e-54	up	1.52417	Long chain acyl-CoA synthetase 6, peroxisomal EC=6.2.1.3 Precursor OS=Arabidopsis thaliana (Mouse-ear cress) Name=LACS6 OrderedLocusNames=At3g05970 ORFNames=F2O10.7 PE=1
Poh0060040.1	2523	2324	2337	9634	9926	9627	0	up	2.44575	Long chain acyl-CoA synthetase 8 EC=6.2.1.3 OS=Arabidopsis thaliana (Mouse-ear cress) Name=LACS8 OrderedLocusNames=At2g04350 ORFNames=T1O3, T23O15.3 PE=1
Poh0088470.1	3178	2845	3175	22058	20391	22245	0	up	3.23712	Long chain acyl-CoA synthetase 8 EC=6.2.1.3 OS=Arabidopsis thaliana (Mouse-ear cress) Name=LACS8 OrderedLocusNames=At2g04350 ORFNames=T1O3, T23O15.3 PE=1
Poh0222130.1	1567	1568	1442	6453	6414	5990	0	up	2.46506	Long chain acyl-CoA synthetase 8 EC=6.2.1.3 OS=Arabidopsis thaliana (Mouse-ear cress) Name=LACS8 OrderedLocusNames=At2g04350 ORFNames=T1O3, T23O15.3 PE=1
Poh0203020.1	78	90	65	218	216	204	9.37133e-27	up	1.87602	Long-chain-alcohol oxidase FAO4A EC=1.1.3.20 Long-chain fatty alcohol oxidase 4A OS=Arabidopsis thaliana (Mouse-ear cress) Name=FAO4A OrderedLocusNames=At4g19380 ORFNames=T5K18.160 PE=3
Poh0299340.1	235	234	220	60	89	76	2.35315e-10	down	-1.19015	longifolia
Poh0236980.1	13	11	12	252	298	236	2.76344e-65	up	4.87088	Low temperature-induced protein lt101.2 OS=Hordeum vulgare (Barley) Name=LT101.2 PE=2
Poh0260090.1	1928	2082	1859	25145	26084	21833	0	up	4.05938	Low temperature-induced protein lt101.2 OS=Hordeum vulgare (Barley) Name=LT101.2 PE=2
Poh0289530.1	1	0	3	790	573	711	5.66606e-37	up	9.43964	Low temperature-induced protein lt101.2 OS=Hordeum vulgare (Barley) Name=LT101.2 PE=2
Poh0084930.1	1135	1227	1008	366	378	320	8.04757e-36	down	-1.24091	LRR receptor kinase SERK2 {ECO:0000305} EC=2.7.11.1 {ECO:0000305} BRI1-associated receptor kinase 1 homolog 2 {ECO:0000305} Short=OsBAK1-2 {ECO:0000303|PubMed:22058019} Somatic embryogenesis receptor kinase 2 {ECO:0000305} Short=OsSERK2 {ECO:0000303|PubMed:16081169} Precursor OS=Oryza sativa subsp. japonica (Rice) OSJNBa0036B21.13 {ECO:0000312|EMBL:CAD40895.1} PE=1
Poh0320680.1	3	4	2	22	12	16	0.000120184	up	2.89408	LRR receptor kinase SERK2 {ECO:0000305} EC=2.7.11.1 {ECO:0000305} BRI1-associated receptor kinase 1 homolog 5 {ECO:0000305} Short=OsBAK1-5 {ECO:0000305} Somatic embryogenesis receptor kinase 4 {ECO:0000305} Short=OsSERK4 {ECO:0000303|PubMed:19754838} Precursor OS=Oryza sativa subsp. japonica (Rice) OSJNBa0018M09.11 {ECO:0000312|EMBL:BAD22198.1} PE=3
Poh0031910.1	6826	7063	7422	2379	2162	2321	6.25762e-84	down	-1.21304	LRR receptor-like serine threonine-protein kinase
Poh0051240.1	157	112	134	394	353	375	1.18825e-41	up	1.90007	LRR receptor-like serine threonine-protein kinase
Poh0202130.1	2558	2774	2613	933	863	917	4.61511e-58	down	-1.12778	LRR receptor-like serine threonine-protein kinase
Poh0374090.1	350	254	274	82	98	89	3.93307e-13	down	-1.28203	LRR receptor-like serine/threonine-protein kinase ERL1 {ECO:0000303|PubMed:14985254} EC=2.7.11.1 Protein ERECTA-like kinase 1 Precursor OS=Arabidopsis thaliana (Mouse-ear cress) ORFNames=MMI9.14 {ECO:0000303|PubMed:10718197} PE=1
Poh0373970.1	1877	1773	1954	600	575	592	5.55398e-57	down	-1.24294	LRR receptor-like serine/threonine-protein kinase ERL2 EC=2.7.11.1 Protein ERECTA-like kinase 2 Precursor OS=Arabidopsis thaliana (Mouse-ear cress) Name=ERL2 OrderedLocusNames=At5g07180 ORFNames=T28J14.120 PE=2
Poh0032700.1	102	166	127	31	33	39	2.36121e-08	down	-1.51612	LRR receptor-like serine/threonine-protein kinase FEI 2 EC=2.7.11.1 Precursor OS=Arabidopsis thaliana (Mouse-ear cress) Name=FEI2 OrderedLocusNames=At2g35620 ORFNames=T20F21.18 PE=1
Poh0202840.1	36	38	28	3	7	3	2.4584e-05	down	-2.54803	LRR receptor-like serine/threonine-protein kinase FEI 2 EC=2.7.11.1 Precursor OS=Arabidopsis thaliana (Mouse-ear cress) Name=FEI2 OrderedLocusNames=At2g35620 ORFNames=T20F21.18 PE=1
Poh0084180.1	357	303	273	955	974	1107	4.89682e-88	up	2.12791	LRR receptor-like serine/threonine-protein kinase GSO1 {ECO:0000303|PubMed:18088309} EC=2.7.11.1 {ECO:0000255|PROSITE-ProRule:PRU00159} Protein GASSHO 1 {ECO:0000303|PubMed:18088309} Protein SCHENGEN 3 {ECO:0000303|PubMed:25233277} Precursor OS=Arabidopsis thaliana (Mouse-ear cress) ORFNames=F1C12.60 {ECO:0000312|EMBL:CAA18239.1} PE=1
Poh0316710.1	44	44	37	8	8	20	0.00377044	down	-1.36626	L-type lectin-domain containing receptor kinase IV.3 Short=LecRK-IV.3 EC=2.7.11.1 Precursor OS=Arabidopsis thaliana (Mouse-ear cress) Name=LECRK43 OrderedLocusNames=At4g02410 ORFNames=T14P8.3 PE=2
Poh0028550.1	72	88	59	20	17	27	8.59333e-05	down	-1.34923	L-type lectin-domain containing receptor kinase IX.1 {ECO:0000303|PubMed:19773388} Short=LecRK-IX.1 {ECO:0000303|PubMed:19773388} EC=2.7.11.1 {ECO:0000255|PROSITE-ProRule:PRU00159} Precursor OS=Arabidopsis thaliana (Mouse-ear cress) ORFNames=F12B17.120 {ECO:0000312|EMBL:CAB89390.1} PE=1
Poh0047920.1	5	5	7	54	43	38	3.3869e-12	up	3.40814	LURP-one-related
Poh0214580.1	25	23	20	217	230	173	6.79737e-51	up	3.6099	LURP-one-related
Poh0034370.1	4679	4239	5084	10422	9782	9730	7.96403e-117	up	1.51747	Lysin motif
Poh0141320.1	1226	1249	1239	3285	3207	2851	3.73991e-162	up	1.75212	Lysin motif
Poh0150930.1	194	147	161	377	338	292	1.6421e-23	up	1.42542	Lysin motif
Poh0316870.1	1198	1121	1139	3506	3469	3173	2.05839e-223	up	1.97516	Lysin motif
Poh0363420.1	90	77	95	185	218	177	2.38132e-18	up	1.56865	Lysin motif
Poh0122280.1	978	1108	976	1831	1818	1829	7.46817e-67	up	1.262	Lysine histidine transporter 1 OS=Arabidopsis thaliana (Mouse-ear cress) Name=LHT1 OrderedLocusNames=At5g40780 ORFNames=K1B16.3 PE=1
Poh0184720.1	78	76	79	120	114	143	6.90292e-08	up	1.11845	Lysine histidine transporter 1 OS=Arabidopsis thaliana (Mouse-ear cress) Name=LHT1 OrderedLocusNames=At5g40780 ORFNames=K1B16.3 PE=1
Poh0320370.1	295	339	292	40	31	61	6.96975e-31	down	-2.38542	Lysine histidine transporter-like 2 OS=Arabidopsis thaliana (Mouse-ear cress) OrderedLocusNames=At1g67640 ORFNames=F12A21.22, F12B7.20 PE=2
Poh0126910.1	30	40	38	13	12	15	0.0286127	down	-1.01062	Lysine-specific demethylase JMJ25 EC=1.14.11.- Jumonji domain-containing protein 25 Lysine-specific histone demethylase JMJ25 Protein INCREASE IN BONSAI METHYLATION 1 Protein JUMONJI 25 OS=Arabidopsis thaliana (Mouse-ear cress) ORFNames=MLP3.6 PE=1
Poh0232430.1	160	174	176	62	57	48	1.29152e-08	down	-1.19014	Lysine-specific demethylase JMJ25 EC=1.14.11.- Jumonji domain-containing protein 25 Lysine-specific histone demethylase JMJ25 Protein INCREASE IN BONSAI METHYLATION 1 Protein JUMONJI 25 OS=Arabidopsis thaliana (Mouse-ear cress) ORFNames=MLP3.6 PE=1
Poh0241930.1	697	625	665	1089	995	1024	3.04394e-39	up	1.06771	Lysophospholipid acyltransferase 1 Short=AtLPLAT1 EC=2.3.1.- 1-acylglycerophosphocholine O-acyltransferase 1 EC=2.3.1.23 1-acylglycerophosphoethanolamine O-acyltransferase EC=2.3.1.n7 1-acylglycerophosphoserine O-acyltransferase EC=2.3.1.n6 Lysophosphatidylcholine acyltransferase 1 Short=LPCAT1 Lysophosphatidylethanolamine acyltransferase Short=LPEAT Lysophosphatidylglycerol acyltransferase Short…
Poh0213360.1	1	0	3	14	35	19	1.15823e-06	up	4.51085	Lysophospholipid acyltransferase 2 Short=AtLPLAT2 EC=2.3.1.- 1-acylglycerophosphocholine O-acyltransferase 2 EC=2.3.1.23 1-acylglycerophosphoethanolamine O-acyltransferase EC=2.3.1.n7 1-acylglycerophosphoserine O-acyltransferase EC=2.3.1.n6 Lysophosphatidylcholine acyltransferase 2 Short=LPCAT2 Lysophosphatidylethanolamine acyltransferase Short=LPEAT Lysophosphatidylglycerol acyltransferase Short…
Poh0002040.1	238	229	283	432	376	400	9.27534e-19	up	1.10872	Lysophospholipid acyltransferase LPEAT2 EC=2.3.1.25 Lysophosphatidylethanolamine acyltransferase 2 Short=AtLPEAT2 OS=Arabidopsis thaliana (Mouse-ear cress) Name=LPEAT2 OrderedLocusNames=At2g45670 ORFNames=F17K2.20 PE=1
Poh0306190.1	1331	1115	1376	2052	2087	2280	6.26849e-42	up	1.17175	M6 family metalloprotease domain protein
Poh0121740.1	208	231	203	59	68	53	3.24329e-13	down	-1.41243	macromolecule glycosylation
Poh0149040.1	109	113	108	37	38	35	5.42583e-06	down	-1.16268	macromolecule glycosylation
Poh0195010.1	16	20	28	84	94	83	2.22249e-16	up	2.44899	MADS-box protein GGM13 OS=Gnetum gnemon (Bago) (Gnetum acutatum) Name=GGM13 PE=2
Poh0150160.1	7134	6334	6846	1939	1901	2148	1.90739e-81	down	-1.33821	Magnesium-chelatase subunit ChlH, chloroplastic Short=Mg-chelatase subunit H EC=6.6.1.1 ABA-binding protein Mg-protoporphyrin IX chelatase subunit ChlH Protein CONDITIONAL CHLORINA Protein GENOMES UNCOUPLED 5 Protein RAPID TRANSPIRATION IN DETACHED LEAVES 1 Precursor OS=Arabidopsis thaliana (Mouse-ear cress) OrderedLocusNames=At5g13630 ORFNames=MSH12.9 PE=1
Poh0363980.1	2961	2635	2893	827	744	763	3.81315e-87	down	-1.44078	Magnesium-chelatase subunit ChlH, chloroplastic Short=Mg-chelatase subunit H EC=6.6.1.1 ABA-binding protein Mg-protoporphyrin IX chelatase subunit ChlH Protein CONDITIONAL CHLORINA Protein GENOMES UNCOUPLED 5 Protein RAPID TRANSPIRATION IN DETACHED LEAVES 1 Precursor OS=Arabidopsis thaliana (Mouse-ear cress) OrderedLocusNames=At5g13630 ORFNames=MSH12.9 PE=1
Poh0172290.1	101	59	75	168	159	130	5.52727e-11	up	1.38126	Major allergen Mal d 1 Allergen Mal d I OS=Malus domestica (Apple) (Pyrus malus) Name=MALD1 PE=1
Poh0266310.1	25	33	48	17	7	10	0.0171062	down	-1.22578	Major Facilitator Superfamily
Poh0076400.1	325	354	332	947	1021	914	1.43714e-96	up	1.93369	Major Facilitator Superfamily protein
Poh0123220.1	125	128	100	945	867	804	1.2724e-173	up	3.31137	Major Facilitator Superfamily protein
Poh0218660.1	285	334	295	510	433	479	2.92164e-20	up	1.0596	Major Facilitator Superfamily protein
Poh0229810.1	7	10	19	132	89	101	1.13483e-25	up	3.57871	Major Facilitator Superfamily protein
Poh0254910.1	96	122	115	421	423	426	4.28438e-66	up	2.35361	Major Facilitator Superfamily protein
Poh0318120.1	109	106	89	357	298	346	3.31882e-46	up	2.1424	Major Facilitator Superfamily protein
Poh0366570.1	25	25	28	70	66	65	2.33723e-09	up	1.78733	Major Facilitator Superfamily protein
Poh0036280.1	2592	2744	2805	895	836	912	4.31985e-61	down	-1.20071	Malate dehydrogenase [NADP] 1, chloroplastic EC=1.1.1.82 NADP-MDH-1 Precursor OS=Sorghum bicolor (Sorghum) (Sorghum vulgare) PE=1
Poh0175060.1	2947	2922	3188	955	948	948	4.34392e-71	down	-1.2455	Malate dehydrogenase [NADP], chloroplastic EC=1.1.1.82 NADP-MDH Precursor OS=Mesembryanthemum crystallinum (Common ice plant) (Cryophytum crystallinum) Name=MDH1 PE=2
Poh0017670.1	5802	5109	5699	1895	1732	1900	6.97289e-66	down	-1.16468	Malate dehydrogenase, glyoxysomal EC=1.1.1.37 Precursor OS=Citrullus lanatus (Watermelon) (Citrullus vulgaris) PE=1
Poh0009630.1	62	86	53	23	21	18	0.000327762	down	-1.27494	Malonate--CoA ligase EC=6.2.1.n3 Acyl-activating enzyme 13 Malonyl-CoA synthetase OS=Arabidopsis thaliana (Mouse-ear cress) Name=AAE13 OrderedLocusNames=At3g16170 ORFNames=MSL1.21 PE=1
Poh0112070.1	148	151	178	46	54	47	9.5168e-09	down	-1.27652	Malonate--CoA ligase EC=6.2.1.n3 Acyl-activating enzyme 13 Malonyl-CoA synthetase OS=Arabidopsis thaliana (Mouse-ear cress) Name=AAE13 OrderedLocusNames=At3g16170 ORFNames=MSL1.21 PE=1
Poh0172090.1	33	30	36	13	3	9	0.00372865	down	-1.56656	malonyl-CoA decarboxylase
Poh0023680.1	3127	3056	3057	863	826	837	3.69871e-113	down	-1.44854	Maltose excess protein 1-like, chloroplastic Precursor OS=Oryza sativa subsp. japonica (Rice) ORFNames=OSJNBa0041A02.13 PE=2
Poh0058220.1	638	617	509	942	903	837	1.55419e-28	up	1.02719	Maltose excess protein 1-like, chloroplastic Precursor OS=Oryza sativa subsp. japonica (Rice) ORFNames=OSJNBa0041A02.13 PE=2
Poh0014730.1	54	79	55	18	10	22	0.000124079	down	-1.48684	Mannan endo-1,4-beta-mannosidase 2 EC=3.2.1.78 Beta-mannanase 2 Endo-beta-1,4-mannanase 2 OsMAN2 Precursor OS=Oryza sativa subsp. japonica (Rice) ORFNames=OSJNBa0014K08.42, P0481E12.1 PE=2
Poh0117300.1	365	530	405	111	104	112	7.65906e-22	down	-1.56895	Mannan endo-1,4-beta-mannosidase 2 EC=3.2.1.78 Beta-mannanase 2 Endo-beta-1,4-mannanase 2 OsMAN2 Precursor OS=Oryza sativa subsp. japonica (Rice) ORFNames=OSJNBa0014K08.42, P0481E12.1 PE=2
Poh0056690.1	567	625	529	1696	1589	1636	2.48514e-134	up	1.93844	Mannan endo-1,4-beta-mannosidase 6 EC=3.2.1.78 Beta-mannanase 6 Endo-beta-1,4-mannanase 6 Short=AtMAN6 Precursor OS=Arabidopsis thaliana (Mouse-ear cress) Name=MAN6 OrderedLocusNames=At5g01930 ORFNames=T20L15.200 PE=2
Poh0225350.1	441	504	432	888	981	852	1.26199e-49	up	1.40516	Mannan endo-1,4-beta-mannosidase 6 EC=3.2.1.78 Beta-mannanase 6 Endo-beta-1,4-mannanase 6 Short=AtMAN6 Precursor OS=Arabidopsis thaliana (Mouse-ear cress) Name=MAN6 OrderedLocusNames=At5g01930 ORFNames=T20L15.200 PE=2
Poh0284800.1	8	16	17	26	23	20	0.0219955	up	1.16886	Mannan endo-1,4-beta-mannosidase 7 EC=3.2.1.78 Beta-mannanase 7 Endo-beta-1,4-mannanase 7 Short=AtMAN7 Precursor OS=Arabidopsis thaliana (Mouse-ear cress) Name=MAN7 OrderedLocusNames=At5g66460 ORFNames=K1F13.12 PE=2
Poh0038800.1	37	19	33	65	48	53	7.96665e-05	up	1.32041	Mannose/glucose-specific lectin Fragment OS=Parkia platycephala PE=1
Poh0124000.1	336	428	293	893	899	833	8.52336e-55	up	1.73513	Mannose-P-dolichol utilization defect 1 protein homolog 2 OS=Arabidopsis thaliana (Mouse-ear cress) OrderedLocusNames=At4g07390 ORFNames=F28D6.6 PE=2
Poh0229000.1	21	24	17	63	65	62	2.21887e-10	up	2.03893	Mannose-P-dolichol utilization defect 1 protein homolog 2 OS=Arabidopsis thaliana (Mouse-ear cress) OrderedLocusNames=At4g07390 ORFNames=F28D6.6 PE=2
Poh0275870.1	8	14	9	11	22	25	0.0227317	up	1.33282	MAP3K epsilon protein kinase 2 {ECO:0000303|PubMed:12119167} EC=2.7.11.1 {ECO:0000250|UniProtKB:A0A078CGE6} Mitogen-activated protein kinase kinase kinase 6 {ECO:0000305} OS=Arabidopsis thaliana (Mouse-ear cress) ORFNames=F17A17.32 {ECO:0000312|EMBL:AAF21208.1} PE=2
Poh0079920.1	3	5	18	29	23	32	0.000199106	up	2.10902	Maternal effect embryo arrest 59
Poh0158870.1	29	14	23	84	74	103	5.99077e-15	up	2.40909	Maternal effect embryo arrest 59
Poh0300760.1	318	352	363	1180	1195	1240	1.27066e-133	up	2.22995	Maternal effect embryo arrest 59
Poh0259540.1	175	167	144	489	459	463	2.62045e-58	up	1.96062	Mechanosensitive ion channel protein 1
Poh0112380.1	56	27	37	109	76	78	6.46315e-08	up	1.55317	Mechanosensitive ion channel protein 1, mitochondrial Mechanosensitive channel of small conductance-like 1 MscS-Like protein 1 Precursor OS=Arabidopsis thaliana (Mouse-ear cress) ORFNames=A_IG005I10.9, F5I10.9 PE=2
Poh0235740.1	28	41	42	56	51	67	0.000618265	up	1.07129	Mechanosensitive ion channel protein 1, mitochondrial Mechanosensitive channel of small conductance-like 1 MscS-Like protein 1 Precursor OS=Arabidopsis thaliana (Mouse-ear cress) ORFNames=A_IG005I10.9, F5I10.9 PE=2
Poh0237490.1	130	130	85	1240	1228	1079	2.35762e-222	up	3.78443	Mechanosensitive ion channel protein 1, mitochondrial Mechanosensitive channel of small conductance-like 1 MscS-Like protein 1 Precursor OS=Arabidopsis thaliana (Mouse-ear cress) ORFNames=A_IG005I10.9, F5I10.9 PE=2
Poh0237530.1	669	682	577	1958	1780	1842	2.32516e-142	up	1.95598	Mechanosensitive ion channel protein 1, mitochondrial Mechanosensitive channel of small conductance-like 1 MscS-Like protein 1 Precursor OS=Arabidopsis thaliana (Mouse-ear cress) ORFNames=A_IG005I10.9, F5I10.9 PE=2
Poh0241020.1	174	189	162	286	284	278	3.57507e-16	up	1.11453	Mechanosensitive ion channel protein 1, mitochondrial Mechanosensitive channel of small conductance-like 1 MscS-Like protein 1 Precursor OS=Arabidopsis thaliana (Mouse-ear cress) ORFNames=A_IG005I10.9, F5I10.9 PE=2
Poh0243120.1	56	38	51	71	74	79	9.16811e-05	up	1.05142	Mechanosensitive ion channel protein 1, mitochondrial Mechanosensitive channel of small conductance-like 1 MscS-Like protein 1 Precursor OS=Arabidopsis thaliana (Mouse-ear cress) ORFNames=A_IG005I10.9, F5I10.9 PE=2
Poh0259580.1	437	540	453	4588	4427	4137	0	up	3.62277	Mechanosensitive ion channel protein 1, mitochondrial Mechanosensitive channel of small conductance-like 1 MscS-Like protein 1 Precursor OS=Arabidopsis thaliana (Mouse-ear cress) ORFNames=A_IG005I10.9, F5I10.9 PE=2
Poh0009450.1	63	34	34	108	90	109	4.29177e-10	up	1.65409	Mediator of CRAC channel activity
Poh0111910.1	206	180	181	389	347	359	1.95414e-27	up	1.37199	Mediator of CRAC channel activity
Poh0173750.1	13	36	19	65	53	38	2.99709e-05	up	1.61475	Mediator of RNA polymerase II transcription subunit 15a OS=Arabidopsis thaliana (Mouse-ear cress) ORFNames=F7H2.12 PE=1
Poh0168350.1	10	12	13	18	15	38	0.00796318	up	1.44979	Mediator-associated protein
Poh0095010.1	95	76	74	27	15	23	4.75687e-06	down	-1.49158	Meiotic recombination protein DMC1 homolog OS=Lilium longiflorum (Trumpet lily) Name=LIM15 PE=2
Poh0290090.1	56	41	39	14	21	11	0.0076627	down	-1.14048	Meiotic recombination protein DMC1 homolog OS=Lilium longiflorum (Trumpet lily) Name=LIM15 PE=2
Poh0057450.1	43	103	72	17	31	11	0.00040667	down	-1.46716	Meiotic recombination protein SPO11-1 Short=AtSPO11-1 EC=5.99.1.3 {ECO:0000305} OS=Arabidopsis thaliana (Mouse-ear cress) Name=SPO11-1 OrderedLocusNames=At3g13170 ORFNames=MJG19.19 PE=1
Poh0224620.1	70	62	55	29	20	18	0.00249481	down	-1.06014	Meiotic recombination protein SPO11-1 Short=OsSPO11-1 Topoisomerase VI subunit A1 Short=OsTOP6A1 OS=Oryza sativa subsp. indica (Rice) Name=SPO11-1 ORFNames=OsI_13532 PE=2
Poh0047380.1	198	233	212	513	501	483	1.37285e-46	up	1.64114	membrane protein C776.05-like
Poh0215170.1	779	731	714	2082	1987	1849	7.96959e-150	up	1.8339	membrane protein C776.05-like
Poh0252430.1	604	561	623	1147	1069	1309	1.73573e-48	up	1.40332	Membrane protein of ER body 1 OS=Arabidopsis thaliana (Mouse-ear cress) Name=MEB1 OrderedLocusNames=At4g27860 ORFNames=T27E11.100 PE=1
Poh0078430.1	3548	3069	3389	5419	4699	5219	1.26673e-51	up	1.0387	Membrane protein of ER body 2 OS=Arabidopsis thaliana (Mouse-ear cress) Name=MEB2 OrderedLocusNames=At5g24290 ORFNames=MOP9.11 PE=1
Poh0005980.1	2198	2322	1821	10050	11272	10599	7.33872e-286	up	2.75645	Membrane protein PM19L {ECO:0000305} PM19-like protein 1 {ECO:0000303|PubMed:26505346} Short=OsPM19L1 {ECO:0000303|PubMed:26505346} OS=Oryza sativa subsp. japonica (Rice) ORFNames=OSJNBa0088M05.8 {ECO:0000312|EMBL:AAT38056.1} PE=2
Poh0006210.1	19	24	9	177	181	162	8.32871e-44	up	3.74504	Membrane protein PM19L {ECO:0000305} PM19-like protein 1 {ECO:0000303|PubMed:26505346} Short=OsPM19L1 {ECO:0000303|PubMed:26505346} OS=Oryza sativa subsp. japonica (Rice) ORFNames=OSJNBa0088M05.8 {ECO:0000312|EMBL:AAT38056.1} PE=2
Poh0006240.1	6	15	8	129	139	159	3.46588e-37	up	4.30482	Membrane protein PM19L {ECO:0000305} PM19-like protein 1 {ECO:0000303|PubMed:26505346} Short=OsPM19L1 {ECO:0000303|PubMed:26505346} OS=Oryza sativa subsp. japonica (Rice) ORFNames=OSJNBa0088M05.8 {ECO:0000312|EMBL:AAT38056.1} PE=2
Poh0108490.1	6077	7020	5683	27611	28207	26514	0	up	2.55512	Membrane protein PM19L {ECO:0000305} PM19-like protein 1 {ECO:0000303|PubMed:26505346} Short=OsPM19L1 {ECO:0000303|PubMed:26505346} OS=Oryza sativa subsp. japonica (Rice) ORFNames=OSJNBa0088M05.8 {ECO:0000312|EMBL:AAT38056.1} PE=2
Poh0108730.1	107	132	94	1160	1035	1009	2.22143e-216	up	3.68795	Membrane protein PM19L {ECO:0000305} PM19-like protein 1 {ECO:0000303|PubMed:26505346} Short=OsPM19L1 {ECO:0000303|PubMed:26505346} OS=Oryza sativa subsp. japonica (Rice) ORFNames=OSJNBa0088M05.8 {ECO:0000312|EMBL:AAT38056.1} PE=2
Poh0108750.1	28	34	18	269	261	278	2.63742e-67	up	3.76016	Membrane protein PM19L {ECO:0000305} PM19-like protein 1 {ECO:0000303|PubMed:26505346} Short=OsPM19L1 {ECO:0000303|PubMed:26505346} OS=Oryza sativa subsp. japonica (Rice) ORFNames=OSJNBa0088M05.8 {ECO:0000312|EMBL:AAT38056.1} PE=2
Poh0137860.1	261	345	266	7213	7033	6905	0	up	5.02264	Membrane protein PM19L {ECO:0000305} PM19-like protein 1 {ECO:0000303|PubMed:26505346} Short=OsPM19L1 {ECO:0000303|PubMed:26505346} OS=Oryza sativa subsp. japonica (Rice) ORFNames=OSJNBa0088M05.8 {ECO:0000312|EMBL:AAT38056.1} PE=2
Poh0137880.1	557	555	547	2799	2781	2519	0	up	2.70921	Membrane protein PM19L {ECO:0000305} PM19-like protein 1 {ECO:0000303|PubMed:26505346} Short=OsPM19L1 {ECO:0000303|PubMed:26505346} OS=Oryza sativa subsp. japonica (Rice) ORFNames=OSJNBa0088M05.8 {ECO:0000312|EMBL:AAT38056.1} PE=2
Poh0137890.1	107	78	65	2373	2344	2325	0	up	5.23944	Membrane protein PM19L {ECO:0000305} PM19-like protein 1 {ECO:0000303|PubMed:26505346} Short=OsPM19L1 {ECO:0000303|PubMed:26505346} OS=Oryza sativa subsp. japonica (Rice) ORFNames=OSJNBa0088M05.8 {ECO:0000312|EMBL:AAT38056.1} PE=2
Poh0137900.1	75	67	69	207	267	206	5.78709e-31	up	2.11141	Membrane protein PM19L {ECO:0000305} PM19-like protein 1 {ECO:0000303|PubMed:26505346} Short=OsPM19L1 {ECO:0000303|PubMed:26505346} OS=Oryza sativa subsp. japonica (Rice) ORFNames=OSJNBa0088M05.8 {ECO:0000312|EMBL:AAT38056.1} PE=2
Poh0169520.1	45	31	32	729	670	674	1.1054e-168	up	4.68509	Membrane protein PM19L {ECO:0000305} PM19-like protein 1 {ECO:0000303|PubMed:26505346} Short=OsPM19L1 {ECO:0000303|PubMed:26505346} OS=Oryza sativa subsp. japonica (Rice) ORFNames=OSJNBa0088M05.8 {ECO:0000312|EMBL:AAT38056.1} PE=2
Poh0169540.1	103	68	86	26	25	17	3.37527e-06	down	-1.49698	Membrane protein PM19L {ECO:0000305} PM19-like protein 1 {ECO:0000303|PubMed:26505346} Short=OsPM19L1 {ECO:0000303|PubMed:26505346} OS=Oryza sativa subsp. japonica (Rice) ORFNames=OSJNBa0088M05.8 {ECO:0000312|EMBL:AAT38056.1} PE=2
Poh0169550.1	0	0	0	12	19	28	1.3447e-07	up	7.17119	Membrane protein PM19L {ECO:0000305} PM19-like protein 1 {ECO:0000303|PubMed:26505346} Short=OsPM19L1 {ECO:0000303|PubMed:26505346} OS=Oryza sativa subsp. japonica (Rice) ORFNames=OSJNBa0088M05.8 {ECO:0000312|EMBL:AAT38056.1} PE=2
Poh0363330.1	11	8	7	30	24	24	8.59679e-05	up	2.00703	Membrane protein PM19L {ECO:0000305} PM19-like protein 1 {ECO:0000303|PubMed:26505346} Short=OsPM19L1 {ECO:0000303|PubMed:26505346} OS=Oryza sativa subsp. japonica (Rice) ORFNames=OSJNBa0088M05.8 {ECO:0000312|EMBL:AAT38056.1} PE=2
Poh0089730.1	334	317	296	631	594	536	4.98656e-37	up	1.3167	Membrane-associated 30 kDa protein, chloroplastic Short=M30 Precursor OS=Pisum sativum (Garden pea) Name=IM30 PE=2
Poh0333880.1	102	82	91	181	174	185	2.4091e-15	up	1.39686	Membrane-associated 30 kDa protein, chloroplastic Short=M30 Precursor OS=Pisum sativum (Garden pea) Name=IM30 PE=2
Poh0137290.1	454	411	420	1030	1015	887	7.61118e-73	up	1.61177	Membrane-associated protein VIPP1, chloroplastic Protein VESICLE-INDUCING PROTEIN IN PLASTIDS 1 Precursor OS=Arabidopsis thaliana (Mouse-ear cress) Name=VIPP1 OrderedLocusNames=At1g65260 ORFNames=T8F5.2 PE=1
Poh0064850.1	65	72	56	102	100	87	1.32106e-05	up	1.00448	Membrin-11 Short=AtMEMB11 27 kDa Golgi SNARE protein Golgi SNAP receptor complex member 2-1 OS=Arabidopsis thaliana (Mouse-ear cress) Name=MEMB11 OrderedLocusNames=At2g36900 ORFNames=T1J8.8 PE=1
Poh0017900.1	1100	1347	1130	1851	1791	1855	1.11231e-37	up	1.04262	Metacaspase-4 Short=AtMC4 EC=3.4.22.- Metacaspase 2d Short=AtMCP2d Metacaspase-7 Metacaspase-4 subunit p20 Metacaspase-4 subunit p10 OS=Arabidopsis thaliana (Mouse-ear cress) ORFNames=YUP8H12R.4 PE=1
Poh0354920.1	967	1012	827	2515	2546	2573	4.34046e-138	up	1.86785	Metacaspase-4 Short=AtMC4 EC=3.4.22.- Metacaspase 2d Short=AtMCP2d Metacaspase-7 Metacaspase-4 subunit p20 Metacaspase-4 subunit p10 OS=Arabidopsis thaliana (Mouse-ear cress) ORFNames=YUP8H12R.4 PE=1
Poh0373980.1	4389	4791	4515	10522	9850	10253	1.5737e-179	up	1.58339	Metacaspase-4 Short=AtMC4 EC=3.4.22.- Metacaspase 2d Short=AtMCP2d Metacaspase-7 Metacaspase-4 subunit p20 Metacaspase-4 subunit p10 OS=Arabidopsis thaliana (Mouse-ear cress) ORFNames=YUP8H12R.4 PE=1
Poh0310140.1	62	57	72	233	243	203	8.76474e-36	up	2.25087	Metal tolerance protein 11 Short=AtMTP11 OS=Arabidopsis thaliana (Mouse-ear cress) Name=MTP11 OrderedLocusNames=At2g39450 ORFNames=F12L6.11 PE=2
Poh0151760.1	54	81	43	556	490	486	6.84484e-105	up	3.52741	Metal tolerance protein 4 Short=OsMTP4 OS=Oryza sativa subsp. japonica (Rice) ORFNames=OsJ_09993, OSJNBa0081P02.21 PE=2
Poh0360470.1	35	43	35	359	311	268	8.10157e-72	up	3.47321	Metal tolerance protein 4 Short=OsMTP4 OS=Oryza sativa subsp. japonica (Rice) ORFNames=OsJ_09993, OSJNBa0081P02.21 PE=2
Poh0303590.1	6310	6326	5184	19655	15324	16068	6.6246e-53	up	1.93981	Metal tolerance protein C4 Short=AtMTPc4 AtMTP7 OS=Arabidopsis thaliana (Mouse-ear cress) ORFNames=F19C24.16, F5D21.21 PE=2
Poh0305930.1	861	817	874	2241	2360	1918	3.86202e-112	up	1.7741	Metal tolerance protein C4 Short=AtMTPc4 AtMTP7 OS=Arabidopsis thaliana (Mouse-ear cress) ORFNames=F19C24.16, F5D21.21 PE=2
Poh0144790.1	116	182	113	31	29	26	6.14789e-11	down	-1.83495	Metal transporter Nramp3 Short=OsNramp3 OS=Oryza sativa subsp. japonica (Rice) ORFNames=B1153E06.4, OsJ_22349 PE=2
Poh0351870.1	499	618	481	103	99	83	5.69323e-43	down	-2.06569	Metal transporter Nramp3 Short=OsNramp3 OS=Oryza sativa subsp. japonica (Rice) ORFNames=B1153E06.4, OsJ_22349 PE=2
Poh0045090.1	35	34	45	88	83	70	2.66679e-08	up	1.49975	Metallo-beta-lactamase superfamily
Poh0115380.1	42	51	31	26	9	8	0.0238493	down	-1.11299	Metalloendoproteinase 4-MMP {ECO:0000303|PubMed:10574937} Short=At4-MMP {ECO:0000303|PubMed:10574937} EC=3.4.24.- {ECO:0000305} Matrix metalloproteinase 1 {ECO:0000303|Ref.1} Short=AtMMP1 {ECO:0000303|Ref.1} Precursor OS=Arabidopsis thaliana (Mouse-ear cress) ORFNames=T14P1.15 {ECO:0000305} PE=1
Poh0233500.1	149	101	116	41	38	56	0.000118329	down	-1.01259	Methionine gamma-lyase
Poh0137840.1	54	78	52	111	126	92	1.17288e-07	up	1.25984	Methionine gamma-lyase Short=AtMGL EC=4.4.1.11 L-methioninase OS=Arabidopsis thaliana (Mouse-ear cress) Name=MGL OrderedLocusNames=At1g64660 ORFNames=F1N19.23 PE=1
Poh0143600.1	249	238	235	69	80	75	7.78888e-13	down	-1.26515	Methionine gamma-lyase Short=AtMGL EC=4.4.1.11 L-methioninase OS=Arabidopsis thaliana (Mouse-ear cress) Name=MGL OrderedLocusNames=At1g64660 ORFNames=F1N19.23 PE=1
Poh0169570.1	79	62	80	121	148	153	6.62899e-11	up	1.35794	Methionine gamma-lyase Short=AtMGL EC=4.4.1.11 L-methioninase OS=Arabidopsis thaliana (Mouse-ear cress) Name=MGL OrderedLocusNames=At1g64660 ORFNames=F1N19.23 PE=1
Poh0315660.1	2147	2459	2339	860	787	796	3.01656e-45	down	-1.08589	Methionine gamma-lyase Short=AtMGL EC=4.4.1.11 L-methioninase OS=Arabidopsis thaliana (Mouse-ear cress) Name=MGL OrderedLocusNames=At1g64660 ORFNames=F1N19.23 PE=1
Poh0122270.1	71	69	59	119	99	132	1.96e-08	up	1.23898	Methylcrotonoyl-CoA carboxylase beta chain, mitochondrial Short=MCCase subunit beta EC=6.4.1.4 3-methylcrotonyl-CoA carboxylase 2 3-methylcrotonyl-CoA:carbon dioxide ligase subunit beta Precursor OS=Arabidopsis thaliana (Mouse-ear cress) ORFNames=F17I5.220, F28A23.210 PE=2
Poh0227430.1	456	399	398	874	820	739	3.19393e-48	up	1.37908	Methylcrotonoyl-CoA carboxylase beta chain, mitochondrial Short=MCCase subunit beta EC=6.4.1.4 3-methylcrotonyl-CoA carboxylase 2 3-methylcrotonyl-CoA:carbon dioxide ligase subunit beta Precursor OS=Arabidopsis thaliana (Mouse-ear cress) ORFNames=F17I5.220, F28A23.210 PE=2
Poh0099590.1	904	1056	773	249	230	215	1.65715e-38	down	-1.55505	Methylesterase 17 Short=AtMES17 EC=3.1.1.- Methyl indole-3-acetic acid esterase OS=Arabidopsis thaliana (Mouse-ear cress) Name=MES17 OrderedLocusNames=At3g10870 ORFNames=T7M13.5 PE=1
Poh0196790.1	4692	5588	4413	1043	1064	1093	4.31038e-104	down	-1.77529	Methylesterase 17 Short=AtMES17 EC=3.1.1.- Methyl indole-3-acetic acid esterase OS=Arabidopsis thaliana (Mouse-ear cress) Name=MES17 OrderedLocusNames=At3g10870 ORFNames=T7M13.5 PE=1
Poh0093980.1	156	141	151	33	33	34	3.40125e-13	down	-1.74072	Methylesterase 7 Short=AtMES7 EC=3.1.1.- OS=Arabidopsis thaliana (Mouse-ear cress) Name=MES7 OrderedLocusNames=At2g23560 ORFNames=F26B6.21 PE=1
Poh0050800.1	11	14	9	31	18	21	0.00473402	up	1.4614	methyltransferase activity
Poh0209350.1	59	53	47	8	14	28	0.004095	down	-1.2369	methyltransferase activity
Poh0043450.1	38	65	48	17	13	10	0.000450041	down	-1.49801	Methyltransferase-like protein
Poh0362890.1	96	50	56	27	18	20	0.00115598	down	-1.21237	Methyltransferase-like protein
Poh0065210.1	611	525	601	2065	2115	1873	3.02415e-175	up	2.22288	Microsomal glutathione S-transferase
Poh0126610.1	8	5	9	21	23	18	0.000807865	up	1.91576	Microsomal glutathione S-transferase
Poh0126640.1	112	99	102	201	204	182	1.24533e-15	up	1.32944	Microsomal glutathione S-transferase
Poh0001680.1	22	20	28	38	31	44	0.00392279	up	1.11379	Microtubule-binding protein
Poh0019230.1	98	73	86	173	139	150	4.93834e-11	up	1.26797	Microtubule-binding protein
Poh0293760.1	115	100	109	30	32	42	5.81968e-06	down	-1.21452	Microtubule-binding protein MIP-T3
Poh0105060.1	8	7	21	24	18	23	0.0238766	up	1.26996	Mitochondrial adenine nucleotide transporter ADNT1 Adenine nucleotide transporter 1 OS=Arabidopsis thaliana (Mouse-ear cress) ORFNames=A_IG002N01.16, F2N1.16 PE=1
Poh0181260.1	80	72	77	23	19	18	3.54353e-06	down	-1.511	Mitochondrial arginine transporter BAC2 Mitochondrial basic amino acid carrier 2 Short=AtMBAC2 OS=Arabidopsis thaliana (Mouse-ear cress) Name=BAC2 OrderedLocusNames=At1g79900 ORFNames=F19K16.14 PE=1
Poh0095810.1	2080	1808	2109	553	589	600	3.17585e-56	down	-1.36026	Mitochondrial carnitine/acylcarnitine carrier-like protein Carnitine/acylcarnitine translocase-like protein Short=CAC-like protein Protein A BOUT DE SOUFFLE OS=Arabidopsis thaliana (Mouse-ear cress) Name=BOU OrderedLocusNames=At5g46800 ORFNames=MZA15.23 PE=1
Poh0271100.1	1776	1642	1899	562	511	508	1.28992e-55	down	-1.32851	Mitochondrial carnitine/acylcarnitine carrier-like protein Carnitine/acylcarnitine translocase-like protein Short=CAC-like protein Protein A BOUT DE SOUFFLE OS=Arabidopsis thaliana (Mouse-ear cress) Name=BOU OrderedLocusNames=At5g46800 ORFNames=MZA15.23 PE=1
Poh0123570.1	342	339	325	649	665	654	1.37932e-46	up	1.39114	Mitochondrial carrier protein MTM1 Manganese tracking factor for mitochondrial SOD2 OS=Arabidopsis thaliana (Mouse-ear cress) Name=MTM1 OrderedLocusNames=At4g27940 ORFNames=T13J8.50 PE=2
Poh0229460.1	202	147	145	371	331	411	4.08775e-27	up	1.59723	Mitochondrial carrier protein MTM1 Manganese tracking factor for mitochondrial SOD2 OS=Arabidopsis thaliana (Mouse-ear cress) Name=MTM1 OrderedLocusNames=At4g27940 ORFNames=T13J8.50 PE=2
Poh0200480.1	196	131	139	333	318	263	1.05457e-18	up	1.394	Mitochondrial fission 1 protein A FIS1 homolog A Short=AtFIS1a Protein BIGYIN 1 OS=Arabidopsis thaliana (Mouse-ear cress) ORFNames=F24I3.1700 PE=1
Poh0297230.1	412	410	388	812	853	814	6.57915e-59	up	1.45782	Mitochondrial fission 1 protein A FIS1 homolog A Short=AtFIS1a Protein BIGYIN 1 OS=Arabidopsis thaliana (Mouse-ear cress) ORFNames=F24I3.1700 PE=1
Poh0023110.1	33	28	25	55	53	43	0.000178551	up	1.2339	Mitochondrial import inner membrane translocase subunit PAM16 like 2 {ECO:0000303|PubMed:24194927} Short=AtPAM16 {ECO:0000303|PubMed:24153405} Short=AtPAM16L2 {ECO:0000303|PubMed:24194927} Presequence translocated-associated motor subunit PAM16 {ECO:0000250|UniProtKB:P42949} Protein MUTANT SNC1-ENHANCING 5 {ECO:0000303|PubMed:24153405} Protein THAXTOMIN A RESISTANT 1 {ECO:0000303|PubMed:12897252}…
Poh0336510.1	4	12	17	16	31	21	0.0108559	up	1.46321	Mitochondrial import inner membrane translocase subunit PAM16 like 2 {ECO:0000303|PubMed:24194927} Short=AtPAM16 {ECO:0000303|PubMed:24153405} Short=AtPAM16L2 {ECO:0000303|PubMed:24194927} Presequence translocated-associated motor subunit PAM16 {ECO:0000250|UniProtKB:P42949} Protein MUTANT SNC1-ENHANCING 5 {ECO:0000303|PubMed:24153405} Protein THAXTOMIN A RESISTANT 1 {ECO:0000303|PubMed:12897252}…
Poh0144770.1	27	20	28	55	56	48	5.23647e-06	up	1.50546	Mitochondrial import inner membrane translocase subunit TIM22-1 Protein MATERNAL EFFECT EMBRYO ARREST 67 Precursor OS=Arabidopsis thaliana (Mouse-ear cress) ORFNames=T22K18.6 PE=1
Poh0351890.1	131	129	125	230	196	200	1.12162e-12	up	1.12292	Mitochondrial import inner membrane translocase subunit TIM22-1 Protein MATERNAL EFFECT EMBRYO ARREST 67 Precursor OS=Arabidopsis thaliana (Mouse-ear cress) ORFNames=T22K18.6 PE=1
Poh0207050.1	276	259	252	463	474	487	1.21096e-30	up	1.2791	Mitochondrial import inner membrane translocase subunit TIM23-1 OS=Arabidopsis thaliana (Mouse-ear cress) Name=TIM23-1 OrderedLocusNames=At1g17530 ORFNames=F11A6.4, F1L3.24 PE=2
Poh0327850.1	33	27	39	58	49	57	0.000273787	up	1.1499	Mitochondrial import inner membrane translocase subunit TIM23-1 OS=Arabidopsis thaliana (Mouse-ear cress) Name=TIM23-1 OrderedLocusNames=At1g17530 ORFNames=F11A6.4, F1L3.24 PE=2
Poh0060770.1	165	174	172	247	304	237	2.34466e-12	up	1.04715	Mitochondrial import receptor subunit TOM6 homolog
Poh0221470.1	99	117	124	190	197	152	1.36165e-09	up	1.08464	Mitochondrial import receptor subunit TOM6 homolog
Poh0147350.1	215	161	175	566	494	521	2.83398e-56	up	1.94343	Mitochondrial outer membrane porin Voltage-dependent anion-selective channel protein Short=VDAC OS=Triticum aestivum (Wheat) Name=VDAC1 PE=2
Poh0104800.1	14	13	19	50	31	37	1.44774e-05	up	1.77754	Mitochondrial phosphate carrier protein 1, mitochondrial Mitochondrial phosphate transporter 1 Short=MPT1 Phosphate transporter 3;3 OS=Arabidopsis thaliana (Mouse-ear cress) ORFNames=F5J6 PE=2
Poh0192210.1	39	35	27	85	97	76	5.28814e-11	up	1.77614	Mitochondrial phosphate carrier protein 1, mitochondrial Mitochondrial phosphate transporter 1 Short=MPT1 Phosphate transporter 3;3 OS=Arabidopsis thaliana (Mouse-ear cress) ORFNames=F5J6 PE=2
Poh0213880.1	1154	1372	1160	1925	1895	1888	7.34978e-43	up	1.05353	Mitochondrial phosphate carrier protein 2, mitochondrial Mitochondrial phosphate transporter 2 Short=MPT2 Phosphate transporter 3;2 Precursor OS=Arabidopsis thaliana (Mouse-ear cress) ORFNames=T21J18_120 PE=2
Poh0211590.1	96	86	130	298	301	281	2.17162e-32	up	1.91682	Mitochondrial succinate-fumarate transporter 1 Short=AtMSFC1 OS=Arabidopsis thaliana (Mouse-ear cress) Name=SFC1 OrderedLocusNames=At5g01340 ORFNames=T10O8.50 PE=2
Poh0017870.1	54	46	42	143	86	110	1.46092e-11	up	1.67623	Mitochondrial uncoupling protein 4 Short=AtPUMP4 Mitochondrial dicarboxylate carrier 2 OS=Arabidopsis thaliana (Mouse-ear cress) ORFNames=F22K18.230 PE=2
Poh0173240.1	51	44	55	173	133	106	5.49792e-16	up	1.87537	Mitochondrial uncoupling protein 5 Short=AtPUMP5 Mitochondrial dicarboxylate carrier 1 OS=Arabidopsis thaliana (Mouse-ear cress) ORFNames=F14M13.10 PE=2
Poh0353910.1	115	101	150	347	345	353	1.03488e-37	up	1.93532	Mitochondrial uncoupling protein 5 Short=AtPUMP5 Mitochondrial dicarboxylate carrier 1 OS=Arabidopsis thaliana (Mouse-ear cress) ORFNames=F14M13.10 PE=2
Poh0235390.1	52	65	49	14	17	13	0.000130981	down	-1.49304	Mitogen-activated protein kinase-binding protein
Poh0240690.1	211	164	150	57	55	80	5.0293e-06	down	-1.02408	Mitogen-activated protein kinase-binding protein
Poh0017820.1	55	22	41	10	12	20	0.0336636	down	-1.06088	Mitotic checkpoint protein BUB3.1 Protein BUDDING UNINHIBITED BY BENZYMIDAZOL 3.1 OS=Arabidopsis thaliana (Mouse-ear cress) Name=BUB3.1 OrderedLocusNames=At3g19590 ORFNames=MMB12.5 PE=1
Poh0320260.1	967	979	876	3349	3341	3361	6.25578e-267	up	2.25591	MLO-like protein 1 Short=AtMlo1 MLO protein homolog 1 Short=AtMlo-H1 OS=Arabidopsis thaliana (Mouse-ear cress) ORFNames=T10P11.12 PE=1
Poh0301220.1	360	359	342	1035	992	946	5.87521e-106	up	1.90859	MLO-like protein 13 Short=AtMlo13 Short=AtMlo20 OS=Arabidopsis thaliana (Mouse-ear cress) Name=MLO13 OrderedLocusNames=At4g24250 ORFNames=T22A6.80 PE=2
Poh0094600.1	65	69	60	159	122	119	3.51692e-12	up	1.46424	Molybdate transporter 1 Sulfate transporter like protein 5.2 OS=Arabidopsis thaliana (Mouse-ear cress) ORFNames=F3N11.13 PE=1
Poh0142630.1	1122	1144	1071	2576	2570	2320	2.59514e-130	up	1.58373	molybdenum cofactor sulfurase family protein
Poh0314680.1	218	276	229	635	639	605	3.51132e-59	up	1.80007	molybdenum cofactor sulfurase family protein
Poh0241390.1	125	146	146	30	24	27	7.97712e-14	down	-1.94298	Monocopper oxidase-like protein SKS2 Precursor OS=Arabidopsis thaliana (Mouse-ear cress) Name=SKS2 OrderedLocusNames=At5g51480 ORFNames=K17N15.3 PE=1
Poh0097650.1	7	21	32	41	38	33	0.00381907	up	1.3155	Monodehydroascorbate reductase 3, cytosolic {ECO:0000305} Short=OsMDAR3 {ECO:0000303|PubMed:25546583} Short=OsMDHAR3 {ECO:0000303|PubMed:25546583} EC=1.6.5.4 {ECO:0000269|PubMed:24376554, ECO:0000269|PubMed:27652777} OS=Oryza sativa subsp. japonica (Rice) ORFNames=OJ1155_H10.27 {ECO:0000312|EMBL:BAD46251.1} PE=1
Poh0371040.1	72	54	48	64	100	98	0.000169067	up	1.01881	Monogalactosyldiacylglycerol synthase, chloroplastic Short=SoMGD1 EC=2.4.1.46 MGDG synthase type A Precursor OS=Spinacia oleracea (Spinach) Name=MGD A PE=1
Poh0022240.1	167	174	198	318	327	330	1.98148e-21	up	1.27745	Monooxygenase 2 {ECO:0000303|PubMed:10216258} Short=AtMO2 {ECO:0000303|PubMed:10216258} EC=1.14.13.- OS=Arabidopsis thaliana (Mouse-ear cress) ORFNames=F20M13.100 {ECO:0000312|EMBL:AEE86944.1} PE=2
Poh0371830.1	5	21	11	36	39	68	2.0339e-07	up	2.37843	Monooxygenase 2 {ECO:0000303|PubMed:10216258} Short=AtMO2 {ECO:0000303|PubMed:10216258} EC=1.14.13.- OS=Arabidopsis thaliana (Mouse-ear cress) ORFNames=F20M13.100 {ECO:0000312|EMBL:AEE86944.1} PE=2
Poh0131460.1	88	116	104	495	455	482	3.68829e-83	up	2.63909	Monosaccharide-sensing protein 2 Sugar transporter MSSP2 OS=Arabidopsis thaliana (Mouse-ear cress) Name=MSSP2 OrderedLocusNames=At4g35300 ORFNames=F23E12.140 PE=1
Poh0330950.1	82	86	104	434	351	400	5.95745e-64	up	2.54428	Monosaccharide-sensing protein 2 Sugar transporter MSSP2 OS=Arabidopsis thaliana (Mouse-ear cress) Name=MSSP2 OrderedLocusNames=At4g35300 ORFNames=F23E12.140 PE=1
Poh0099770.1	30	43	28	63	65	82	6.64241e-07	up	1.48153	Multicopper oxidase LPR1 homolog 1 {ECO:0000305} EC=1.-.-.- {ECO:0000305} Precursor OS=Oryza sativa subsp. japonica (Rice) P0044F08.18 {ECO:0000312|EMBL:BAB21188.1} PE=2
Poh0196910.1	214	219	257	463	428	505	1.3624e-30	up	1.43937	Multicopper oxidase LPR1 homolog 1 {ECO:0000305} EC=1.-.-.- {ECO:0000305} Precursor OS=Oryza sativa subsp. japonica (Rice) P0044F08.18 {ECO:0000312|EMBL:BAB21188.1} PE=2
Poh0120600.1	340	353	313	1102	1220	1142	3.82736e-129	up	2.20736	Multiprotein-bridging factor 1c OS=Arabidopsis thaliana (Mouse-ear cress) Name=MBF1C OrderedLocusNames=At3g24500 ORFNames=MOB24.13 PE=1
Poh0148260.1	20	14	14	46	45	42	5.98869e-07	up	1.89344	Multiprotein-bridging factor 1c OS=Arabidopsis thaliana (Mouse-ear cress) Name=MBF1C OrderedLocusNames=At3g24500 ORFNames=MOB24.13 PE=1
Poh0290080.1	362	350	319	129	122	116	1.84929e-13	down	-1.06765	Mur ligase family, glutamate ligase domain
Poh0125010.1	174	199	141	274	283	264	1.27067e-13	up	1.09897	Myb family transcription factor APL {ECO:0000303|PubMed:14614507} Short=AtAPL {ECO:0000303|PubMed:14614507} Protein ALTERED PHLOEM DEVELOPMENT {ECO:0000303|PubMed:14614507} Protein FE {ECO:0000303|PubMed:26239308} Protein PHOSPHATE STARVATION RESPONSE 2 {ECO:0000303|PubMed:15592750} Short=AtPHR2 {ECO:0000303|PubMed:15592750} Protein PHR1-LIKE 14 {ECO:0000305} Protein WOODY OS=Arabidopsis thaliana…
Poh0096970.1	27	30	45	69	50	67	4.59446e-05	up	1.28682	Myb family transcription factor EFM {ECO:0000303|PubMed:25132385} MYB-domain transcription factor HHO4 {ECO:0000305} Protein EARLY FLOWERING MYB {ECO:0000303|PubMed:25132385} Protein HRS1 HOMOLOG 4 {ECO:0000305} OS=Arabidopsis thaliana (Mouse-ear cress) ORFNames=T4M8.7 {ECO:0000312|EMBL:AAL31188.1} PE=1
Poh0348560.1	219	184	160	484	477	470	1.3803e-46	up	1.76957	Myb/SANT-like DNA-binding domain
Poh0241450.1	319	447	356	684	663	602	1.58768e-25	up	1.21769	Myb-related protein Pp2 OS=Physcomitrella patens subsp. patens (Moss) Name=PP2 ORFNames=PHYPADRAFT_100368 PE=2
Poh0228760.1	44	22	15	10	6	10	0.0460994	down	-1.21106	MYCBP-associated protein family
Poh0000460.1	1054	1092	1076	1824	1749	1660	4.13979e-62	up	1.12138	N/A
Poh0001870.1	405	446	358	3039	3007	2617	0	up	3.26277	N/A
Poh0005060.1	99	109	101	164	168	176	7.13526e-11	up	1.14049	N/A
Poh0006440.1	28	28	18	42	41	28	0.0101698	up	1.00621	N/A
Poh0006730.1	108	131	110	272	258	245	6.17955e-25	up	1.57273	N/A
Poh0006970.1	204	264	179	4715	4716	4889	2.14453e-238	up	4.89218	N/A
Poh0007960.1	18	10	22	24	18	33	0.0444515	up	1.00952	N/A
Poh0010120.1	66	70	52	20	26	22	0.00267104	down	-1.04274	N/A
Poh0016080.1	326	369	303	897	833	828	2.12771e-76	up	1.78019	N/A
Poh0019020.1	345	421	286	2777	2974	2647	2.42238e-102	up	3.42037	N/A
Poh0019840.1	58	52	56	17	14	20	0.000676085	down	-1.27899	N/A
Poh0020400.1	56	91	88	31	30	25	0.00151029	down	-1.03124	N/A
Poh0022700.1	199	145	180	49	52	36	3.07186e-11	down	-1.51405	N/A
Poh0023360.1	37	37	36	73	65	62	5.22767e-06	up	1.2839	N/A
Poh0023730.1	147	144	115	298	254	217	3.88938e-17	up	1.34229	N/A
Poh0024260.1	125	112	112	52	39	39	5.36917e-05	down	-1.00355	N/A
Poh0025120.1	154	157	152	59	51	48	1.52042e-07	down	-1.12976	N/A
Poh0026260.1	393	348	365	689	646	646	3.8913e-39	up	1.2633	N/A
Poh0027490.1	269	255	247	83	91	80	2.65463e-12	down	-1.1791	N/A
Poh0027630.1	45	25	40	10	15	8	0.00782256	down	-1.31483	N/A
Poh0029100.1	72	70	92	427	395	337	6.63959e-68	up	2.72796	N/A
Poh0030440.1	291	277	336	106	110	100	1.07608e-11	down	-1.09507	N/A
Poh0031480.1	163	154	120	48	51	50	9.22717e-07	down	-1.12788	N/A
Poh0033020.1	36	30	20	89	83	98	1.22876e-13	up	2.07606	N/A
Poh0033030.1	72	72	66	146	130	162	1.14548e-13	up	1.48454	N/A
Poh0033070.1	46	41	54	11	16	19	0.00417968	down	-1.19121	N/A
Poh0033100.1	335	303	350	827	748	757	4.34092e-65	up	1.66061	N/A
Poh0034100.1	1732	1604	1716	9529	9104	9950	0	up	2.92362	N/A
Poh0034350.1	563	551	515	201	206	182	5.94994e-19	down	-1.04523	N/A
Poh0035470.1	17	22	14	134	96	111	4.0772e-26	up	3.10693	N/A
Poh0037070.1	145	140	141	55	56	45	3.74556e-06	down	-1.02779	N/A
Poh0037090.1	363	355	303	99	113	107	3.7806e-16	down	-1.25428	N/A
Poh0037440.1	128	156	130	44	52	36	3.07229e-07	down	-1.22763	N/A
Poh0038260.1	79	64	85	206	202	270	6.48687e-26	up	1.99744	N/A
Poh0038360.1	2012	1972	1857	3408	3112	3330	7.33965e-82	up	1.17687	N/A
Poh0039010.1	415	373	381	1155	1149	1069	2.98016e-116	up	1.95112	N/A
Poh0039530.1	776	796	750	299	226	291	3.37363e-22	down	-1.08621	N/A
Poh0039920.1	273	334	296	760	660	649	6.27761e-52	up	1.61695	N/A
Poh0041910.1	152	126	118	32	60	47	2.51855e-05	down	-1.08397	N/A
Poh0043380.1	85	69	80	20	22	14	9.03937e-07	down	-1.64189	N/A
Poh0043390.1	75	60	49	18	17	11	3.79684e-05	down	-1.57772	N/A
Poh0044470.1	8	9	4	18	11	16	0.0209221	up	1.52312	N/A
Poh0044560.1	9	8	7	19	22	20	0.00156692	up	1.76979	N/A
Poh0044640.1	146	61	76	229	188	231	5.82039e-05	up	1.62262	N/A
Poh0045020.1	1126	1392	1056	303	265	252	2.68086e-51	down	-1.7023	N/A
Poh0045650.1	27	34	31	10	9	6	0.00575657	down	-1.46043	N/A
Poh0046490.1	78	95	51	97	119	122	2.5718e-05	up	1.02024	N/A
Poh0046890.1	1096	1027	1204	423	367	380	7.45891e-29	down	-1.08667	N/A
Poh0047560.1	72	87	75	297	294	253	1.64028e-44	up	2.27197	N/A
Poh0048030.1	180	140	147	701	640	622	1.70953e-100	up	2.49383	N/A
Poh0053630.1	137	113	121	983	988	848	1.93494e-185	up	3.34739	N/A
Poh0053760.1	346	428	370	689	746	651	1.13774e-34	up	1.28865	N/A
Poh0054000.1	15	7	20	23	38	32	0.000971764	up	1.57082	N/A
Poh0054400.1	22	13	20	84	59	72	3.87727e-13	up	2.38819	N/A
Poh0054770.1	14	14	8	62	85	41	1.5814e-12	up	2.80584	N/A
Poh0054890.1	0	0	2	20	36	14	4.0257e-06	up	5.54779	N/A
Poh0059360.1	135	144	128	1124	1123	1012	5.41354e-225	up	3.42327	N/A
Poh0060030.1	408	442	408	999	991	990	3.20394e-83	up	1.66688	N/A
Poh0060670.1	50	58	51	19	19	19	0.00448897	down	-1.05751	N/A
Poh0060920.1	3444	3454	3652	994	879	870	6.32964e-109	down	-1.5224	N/A
Poh0061510.1	66	70	75	9	14	20	5.29054e-07	down	-1.86908	N/A
Poh0063210.1	1501	1526	1556	7879	8000	7705	0	up	2.78585	N/A
Poh0065110.1	114	146	138	48	41	59	3.75058e-05	down	-1.00408	N/A
Poh0066480.1	71	75	75	230	255	209	2.91702e-33	up	2.07269	N/A
Poh0066860.1	329	341	310	984	977	804	2.76481e-84	up	1.91749	N/A
Poh0067370.1	383	352	338	124	138	132	9.28931e-13	down	-1.02171	N/A
Poh0068660.1	33	40	32	66	73	55	8.42151e-06	up	1.30713	N/A
Poh0072530.1	208	210	210	636	576	554	1.0949e-68	up	1.91303	N/A
Poh0073680.1	28	45	39	10	15	16	0.0283605	down	-1.02583	N/A
Poh0074140.1	67	50	54	359	315	275	6.82475e-62	up	2.89319	N/A
Poh0080350.1	28	57	23	3	3	9	0.00010897	down	-2.41845	N/A
Poh0081040.1	34	25	21	132	127	122	3.84594e-26	up	2.67503	N/A
Poh0081230.1	53	51	56	21	18	11	0.00117513	down	-1.2594	N/A
Poh0081270.1	416	425	471	7335	6785	6611	0	up	4.40313	N/A
Poh0086380.1	181	183	213	1903	1934	1720	0	up	3.68898	N/A
Poh0086770.1	110	105	105	236	219	173	2.04353e-16	up	1.39287	N/A
Poh0086820.1	1605	1551	1695	457	418	426	4.10918e-70	down	-1.477	N/A
Poh0087100.1	126	85	130	298	309	286	9.30051e-30	up	1.81104	N/A
Poh0087420.1	45	46	53	593	610	519	5.17884e-139	up	4.00123	N/A
Poh0087520.1	50	58	57	236	253	207	6.96635e-42	up	2.49791	N/A
Poh0087920.1	126	137	177	333	334	261	2.27886e-21	up	1.49547	N/A
Poh0088940.1	137	113	119	40	35	42	6.80574e-07	down	-1.23358	N/A
Poh0089370.1	169	250	188	71	59	63	5.72495e-09	down	-1.23184	N/A
Poh0089380.1	310	366	281	824	826	702	6.19907e-58	up	1.71897	N/A
Poh0090100.1	394	387	365	118	126	138	2.72757e-16	down	-1.16095	N/A
Poh0090790.1	608	556	633	213	157	191	2.91265e-23	down	-1.25817	N/A
Poh0091080.1	39	39	30	1005	977	973	2.80654e-225	up	5.19686	N/A
Poh0091090.1	29	53	32	1432	1323	1331	5.06501e-277	up	5.58564	N/A
Poh0093540.1	2042	2052	2113	4174	4286	3742	2.77763e-112	up	1.39655	N/A
Poh0093630.1	521	647	465	3629	3707	3389	3.73168e-286	up	3.13807	N/A
Poh0094510.1	297	312	316	605	610	581	2.04363e-42	up	1.37938	N/A
Poh0095550.1	1252	1201	1086	2014	1975	1886	3.85855e-64	up	1.1541	N/A
Poh0095730.1	395	361	337	1223	1161	960	1.53181e-96	up	2.03429	N/A
Poh0096560.1	509	498	437	173	196	126	5.22873e-15	down	-1.12321	N/A
Poh0103040.1	15	13	16	16	22	36	0.0200842	up	1.17958	N/A
Poh0104960.1	94	118	105	32	30	35	2.17753e-06	down	-1.28587	N/A
Poh0106020.1	129	120	141	1380	1334	1253	2.38285e-283	up	3.76813	N/A
Poh0106030.1	2	2	14	34	72	91	0.000139187	up	3.8744	N/A
Poh0109200.1	29	9	28	39	46	55	0.000177444	up	1.51092	N/A
Poh0109400.1	1527	1692	1392	26251	26049	24473	0	up	4.48001	N/A
Poh0111110.1	144	150	116	52	40	60	2.75071e-05	down	-1.00682	N/A
Poh0118310.1	719	841	649	1490	1448	1455	6.09953e-60	up	1.41493	N/A
Poh0119400.1	18	14	29	32	35	31	0.00954265	up	1.1041	N/A
Poh0119960.1	104	98	98	45	19	45	0.00056574	down	-1.03794	N/A
Poh0122980.1	136	136	135	2218	2159	1807	0	up	4.34612	N/A
Poh0123300.1	17	12	7	41	28	51	1.17147e-06	up	2.16476	N/A
Poh0125620.1	303	309	309	87	98	104	3.57734e-15	down	-1.24857	N/A
Poh0126430.1	217	269	252	653	630	560	2.88508e-54	up	1.74106	N/A
Poh0126490.1	70	61	70	470	371	373	8.08072e-80	up	3.01484	N/A
Poh0126680.1	182	150	146	38	45	45	1.01653e-10	down	-1.47617	N/A
Poh0133070.1	518	515	539	1457	1295	1337	2.07712e-112	up	1.8008	N/A
Poh0133870.1	276	264	317	96	106	117	1.87265e-09	down	-1.00259	N/A
Poh0134470.1	100	92	84	40	29	33	0.000304307	down	-1.014	N/A
Poh0134490.1	783	733	739	234	227	264	3.4562e-29	down	-1.2133	N/A
Poh0135070.1	1268	1157	1211	309	304	242	3.8958e-65	down	-1.66719	N/A
Poh0137040.1	216	256	249	90	83	82	9.10461e-10	down	-1.07828	N/A
Poh0137100.1	232	183	160	59	62	36	2.01678e-10	down	-1.45102	N/A
Poh0141080.1	15	14	16	2	4	5	0.0434858	down	-1.60605	N/A
Poh0141500.1	157	130	139	33	47	38	3.28818e-09	down	-1.42806	N/A
Poh0142520.1	137	138	135	45	49	33	8.81624e-08	down	-1.26983	N/A
Poh0143660.1	469	493	572	3243	3010	3271	0	up	3.05624	N/A
Poh0144370.1	397	366	428	984	929	1070	3.84447e-71	up	1.74785	N/A
Poh0145070.1	56	63	63	13	11	14	2.06081e-06	down	-1.83766	N/A
Poh0145410.1	11	29	15	109	106	80	2.8804e-19	up	2.84266	N/A
Poh0145520.1	63	34	51	19	21	6	0.00527293	down	-1.26789	N/A
Poh0145570.1	189	214	191	73	77	69	7.45439e-08	down	-1.01732	N/A
Poh0145580.1	216	175	180	417	402	401	2.59415e-34	up	1.51843	N/A
Poh0147240.1	94	77	85	25	21	26	4.15997e-06	down	-1.40687	N/A
Poh0152740.1	30	19	25	41	42	55	0.000218726	up	1.32514	N/A
Poh0155020.1	10	26	11	61	56	72	5.70625e-11	up	2.43208	N/A
Poh0155360.1	177	187	183	48	51	32	8.22867e-14	down	-1.64165	N/A
Poh0160550.1	404	381	436	797	901	687	2.51751e-38	up	1.38688	N/A
Poh0161160.1	48	63	38	155	145	130	8.84638e-19	up	1.95095	N/A
Poh0161940.1	85	75	76	622	564	541	7.16219e-128	up	3.29308	N/A
Poh0162560.1	79	181	178	42	68	41	0.0288124	down	-1.1181	N/A
Poh0165070.1	18	32	21	69	50	44	3.92547e-06	up	1.61707	N/A
Poh0165910.1	12	15	13	49	50	41	8.37002e-09	up	2.22844	N/A
Poh0166370.1	774	807	809	323	305	250	3.05308e-22	down	-1.02428	N/A
Poh0167010.1	150	155	176	27	29	41	2.2059e-14	down	-1.88613	N/A
Poh0175070.1	1556	1599	1445	471	478	449	2.60808e-57	down	-1.29556	N/A
Poh0177210.1	301	293	280	468	426	448	2.88742e-21	up	1.04129	N/A
Poh0177760.1	215	177	160	766	674	646	3.93075e-90	up	2.34013	N/A
Poh0178350.1	145	139	117	243	276	262	5.5623e-20	up	1.38604	N/A
Poh0178720.1	45	44	50	79	91	92	9.55844e-08	up	1.33809	N/A
Poh0180710.1	132	81	105	43	36	30	7.48977e-05	down	-1.1233	N/A
Poh0182390.1	174	133	154	236	210	243	1.73519e-10	up	1.00322	N/A
Poh0185400.1	140	152	128	40	44	55	6.59673e-07	down	-1.17021	N/A
Poh0185870.1	71	47	57	99	95	91	2.59115e-06	up	1.12649	N/A
Poh0186510.1	83	123	77	23	43	16	7.06941e-05	down	-1.3656	N/A
Poh0187610.1	291	236	217	527	466	464	8.67754e-31	up	1.39242	N/A
Poh0187980.1	43	40	36	9	4	13	0.00037352	down	-1.76865	N/A
Poh0188520.1	87	120	79	126	162	183	8.33976e-08	up	1.14657	N/A
Poh0188770.1	30	28	32	11	8	7	0.00920483	down	-1.37187	N/A
Poh0191110.1	1145	1072	1119	9429	9470	9576	0	up	3.51665	N/A
Poh0191120.1	258	242	309	1486	2084	2128	2.64818e-47	up	3.2421	N/A
Poh0191750.1	53	50	47	91	67	77	3.69774e-05	up	1.06928	N/A
Poh0192090.1	314	431	314	109	103	105	3.58219e-15	down	-1.31773	N/A
Poh0193770.1	48	41	42	146	118	149	1.50673e-20	up	2.07989	N/A
Poh0194680.1	19	11	6	37	26	28	0.00027594	up	1.76175	N/A
Poh0194860.1	77	45	50	130	121	122	1.64086e-11	up	1.54071	N/A
Poh0196770.1	65	76	58	15	7	6	1.10704e-08	down	-2.41044	N/A
Poh0196840.1	152	137	139	43	43	53	1.73553e-07	down	-1.19823	N/A
Poh0199910.1	61	79	64	23	15	22	0.000111557	down	-1.34356	N/A
Poh0201680.1	120	176	138	47	33	62	5.05983e-06	down	-1.18761	N/A
Poh0203270.1	74	78	113	213	220	189	6.81106e-19	up	1.65071	N/A
Poh0203360.1	8	9	5	22	29	15	0.000476258	up	2.00639	N/A
Poh0204190.1	364	324	404	2258	2322	2479	6.03788e-269	up	3.11591	N/A
Poh0205790.1	396	438	404	640	653	591	5.84781e-26	up	1.02774	N/A
Poh0206410.1	1057	1115	964	423	368	366	6.30562e-27	down	-1.01656	N/A
Poh0207960.1	62	44	83	13	18	15	4.18928e-05	down	-1.61735	N/A
Poh0208340.1	1220	1201	1244	2046	2074	2155	7.90178e-69	up	1.19902	N/A
Poh0209210.1	1495	1592	1416	434	473	441	5.44665e-54	down	-1.31695	N/A
Poh0209970.1	42	45	46	14	13	9	0.000713842	down	-1.46556	N/A
Poh0210160.1	192	194	135	56	47	53	4.17323e-09	down	-1.3157	N/A
[truncated: 2,819 more rows]
