# Supplementary material for: Insights into the Jasmonate Signaling in Basal Land Plant Revealed by the Multi-Omics Analysis of an Antarctic Moss Pohlia nutans Treated with OPDA
Source: Int J Mol Sci. 2022 Nov 4;23(21):13507. doi: 10.3390/ijms232113507 (PMC9658390; doi:10.3390/ijms232113507)
Supplement: Supplementary file 1 [file ijms-23-13507-s001.zip › Table S5 The representative OPDA treatment-related genes of Pohila nutans.xlsx]

## Sheet: Sheet1
Table S5. Representative stress-related genes of the Antarctic moss Pohlia nutans under OPDA treatment. CK, control group; OPDA, OPDA treatment group; Padj, adjust p-value calculated by Benjamini and Hochberg method.
Calcium signaling pathway
Gene ID	CK_1_count	CK_2_count	CK_3_count	OPDA_1_count	OPDA_2_count	OPDA_3_count	Padj	up- or down-regulated	log2(Fold Change)	functional annotation
Poh0117590.1	42	36	41	124	102	124	6.83033e-17	up	1.97913	Probable calcium-binding protein CML25
Poh0117600.1	8	8	17	95	76	93	6.84284e-22	up	3.42082	Probable calcium-binding protein CML25
Poh0223240.1	30	58	36	95	75	77	6.53094e-07	up	1.41436	Probable calcium-binding protein CML27
Poh0058470.1	214	162	190	407	418	333	1.36389e-26	up	1.45419	Probable calcium-binding protein CML48
Poh0222880.1	95	129	78	204	210	199	2.82371e-15	up	1.44472	Probable calcium-binding protein CML48
Poh0003940.1	72	76	60	151	124	124	3.76884e-11	up	1.3614	Two pore calcium channel protein 1 OsTPC1 Voltage-dependent calcium channel protein TPC1
Poh0032410.1	980	978	932	1705	1665	1736	1.93771e-71	up	1.24433	Two pore calcium channel protein 1 OsTPC1 Voltage-dependent calcium channel protein TPC1
Poh0171920.1	339	370	337	633	573	552	1.12511e-30	up	1.17052	Two pore calcium channel protein 1 OsTPC1 Voltage-dependent calcium channel protein TPC1
Poh0202540.1	485	450	435	811	689	850	3.48835e-32	up	1.20225	Two pore calcium channel protein 1 OsTPC1 Voltage-dependent calcium channel protein TPC1
Poh0049700.1	26	19	10	29	65	37	0.000108078	up	1.68065	Two pore calcium channel protein 1 Voltage-dependent calcium channel protein TPC1
Poh0218480.1	274	263	247	758	711	741	5.54124e-83	up	1.91805	Two pore calcium channel protein 1 Voltage-dependent calcium channel protein TPC1
Poh0045210.1	7	9	4	30	8	27	0.000896312	up	2.12325	Two pore calcium channel protein 1 Voltage-dependent calcium channel protein TPC1
Poh0217430.1	381	363	414	620	577	649	6.81034e-26	up	1.0955	Two pore calcium channel protein 1 Voltage-dependent calcium channel protein TPC1
Poh0050690.1	564	675	526	5990	5809	5400	0	up	3.70659	Two pore calcium channel protein 1 Voltage-dependent calcium channel protein TPC1
Poh0219400.1	706	862	723	7191	6987	6294	0	up	3.58083	Two pore calcium channel protein 1 Voltage-dependent calcium channel protein TPC1
Poh0002400.1	11	14	15	167	157	139	1.88654e-41	up	3.95361	Calcium-binding EF-hand family protein
Poh0018570.1	128	137	146	1660	1335	1300	2.83868e-247	up	3.80506	Calcium-binding EF-hand family protein
Poh0063700.1	286	257	279	1369	1422	1351	1.24549e-214	up	2.75589	Calcium-binding EF-hand family protein
Poh0312320.1	97	87	97	447	422	445	8.29176e-82	up	2.64804	Calcium-binding EF-hand family protein
Poh0014230.1	437	383	364	855	795	814	2.81346e-56	up	1.4804	Calcium-dependent protein kinase 1 Short=AtCDPK 1 Short=CDPK 1 EC=2.7.11.1
Poh0116670.1	2113	2100	2121	3755	3673	3444	2.88088e-101	up	1.20125	Calcium-dependent protein kinase 1 Short=AtCDPK 1 Short=CDPK 1 EC=2.7.11.1
Poh0161930.1	1456	1495	1378	6602	6168	6207	0	up	2.55453	Calcium-transporting ATPase 8, plasma membrane-type EC=3.6.3.8 Ca(2+)-ATPase isoform 8
Poh0369220.1	2910	3150	2746	13301	13038	12219	0	up	2.55267	Calcium-transporting ATPase 8, plasma membrane-type EC=3.6.3.8 Ca(2+)-ATPase isoform 8
Poh0170350.1	716	751	713	1157	1139	1062	6.97002e-42	up	1.04523	Calcium-transporting ATPase, endoplasmic reticulum-type EC=3.6.3.8
Poh0082780.1	945	1227	1234	2712	2702	2197	2.25392e-24	up	1.57867	Calmodulin Short=CaM
Poh0082790.1	746	680	701	1663	1599	2012	1.22921e-74	up	1.73546	Calmodulin Short=CaM
Poh0262990.1	3	11	14	16	24	15	0.0256097	up	1.39166	Calmodulin Short=CaM
Poh0081290.1	210	181	203	342	316	284	3.46988e-16	up	1.08643	Calmodulin-binding receptor-like cytoplasmic kinase 2 EC=2.7.11.1
Poh0304810.1	16	10	8	20	28	15	0.0170074	up	1.31335	Calmodulin-lysine N-methyltransferase isoform X1
Poh0117590.1	42	36	41	124	102	124	6.83033e-17	up	1.97913	Probable calcium-binding protein CML25 Calmodulin-like protein 25
Poh0117600.1	8	8	17	95	76	93	6.84284e-22	up	3.42082	Probable calcium-binding protein CML25 Calmodulin-like protein 25
Poh0223240.1	30	58	36	95	75	77	6.53094e-07	up	1.41436	Probable calcium-binding protein CML27 Calmodulin-like protein 27
Poh0058470.1	214	162	190	407	418	333	1.36389e-26	up	1.45419	Probable calcium-binding protein CML48 Calmodulin-like protein 48
Poh0222880.1	95	129	78	204	210	199	2.82371e-15	up	1.44472	Probable calcium-binding protein CML48 Calmodulin-like protein 48
Abscisic acid signaling pathway
ID	CK_1_count	CK_2_count	CK_3_count	OPDA_1_count	OPDA_2_count	OPDA_3_count	Adjusted P-value	Regulated	Log2FoldChange	Annotation
Poh0237310.1	389	419	366	791	768	681	5.36561e-45	up	1.35369	Abscisic acid receptor PYL4 ABI1-binding protein 2
Poh0259730.1	926	865	871	1781	1644	1588	2.76002e-80	up	1.33502	Abscisic acid receptor PYL4 ABI1-binding protein 2
Poh0077470.1	1387	1391	1265	2663	2359	2494	3.28005e-86	up	1.31707	ABSCISIC ACID-INSENSITIVE 5-like protein 5
Poh0253920.1	674	816	629	1382	1383	1320	4.40269e-53	up	1.36968	ABSCISIC ACID-INSENSITIVE 5-like protein 5
Poh0036960.1	269	258	264	1417	1414	1437	4.16536e-234	up	2.85484	Probable protein phosphatase 2C
Poh0175650.1	99	74	91	303	310	333	3.15551e-47	up	2.26525	Probable protein phosphatase 2C
Poh0010470.1	50	82	73	104	115	144	1.56897e-07	up	1.2488	Probable protein phosphatase 2C
Poh0012310.1	291	281	284	3216	3293	3001	0	up	3.89597	Probable protein phosphatase 2C
Poh0114600.1	224	178	164	2451	2582	2387	0	up	4.13605	Probable protein phosphatase 2C
Poh0217740.1	44	51	46	13	18	18	0.00631522	down	-1.10059	Probable protein phosphatase 2C
Poh0286590.1	473	503	422	773	801	720	1.8475e-33	up	1.13716	Probable protein phosphatase 2C
Poh0184090.1	258	251	236	744	771	762	5.38977e-92	up	2.03518	Probable protein phosphatase 2C
Poh0211680.1	4167	4274	4379	12526	12213	11468	1.67563e-302	up	1.91932	Probable protein phosphatase 2C
Poh0089210.1	851	853	892	1639	1529	1374	5.5841e-58	up	1.22771	Probable protein phosphatase 2C
Poh0334470.1	402	367	350	664	752	658	1.03895e-38	up	1.31357	Probable protein phosphatase 2C
Poh0114080.1	28	50	43	258	231	202	1.96641e-45	up	2.9331	9-cis-epoxycarotenoid dioxygenase NCED3
Jasmonate signaling pathway
ID	CK_1_count	CK_2_count	CK_3_count	OPDA_1_count	OPDA_2_count	OPDA_3_count	Adjusted P-value	Regulated	Log2FoldChange	Annotation
Poh0114530.1	86	54	70	338	308	354	2.38373e-57	up	2.67544	12-oxophytodienoate reductase 1 EC=1.3.1.42
Poh0051570.1	4	10	4	21	20	18	0.000528115	up	2.13429	12-oxophytodienoate reductase 1 EC=1.3.1.42
Poh0219930.1	67	61	77	581	455	522	1.91769e-106	up	3.34719	12-oxophytodienoate reductase 1 EC=1.3.1.42
Poh0027780.1	55	45	73	520	502	560	5.16543e-114	up	3.61574	Allene oxide cyclase
Poh0045240.1	432	423	415	1595	1460	1500	2.42301e-181	up	2.26491	Allene oxide cyclase
Poh0217380.1	1440	1226	1451	4325	4042	4364	1.50458e-176	up	2.05148	Allene oxide cyclase
Poh0285230.1	12	8	11	107	86	122	3.10902e-27	up	3.76927	Allene oxide cyclase
Poh0010630.1	89	76	64	336	352	352	1.51041e-62	up	2.60739	Allene oxide synthase
Poh0112930.1	293	272	287	1075	941	957	8.44075e-124	up	2.22461	Allene oxide synthase
Poh0370410.1	23	32	28	77	58	306	0.000784145	up	2.85038	Allene oxide synthase
Poh0208790.1	358	285	382	806	727	762	2.4032e-48	up	1.5846	Allene oxide synthase
Poh0234000.1	3	8	10	45	64	53	9.89535e-14	up	3.36985	Allene oxide synthase
Poh0239270.1	29	35	69	117	114	112	6.62975e-11	up	1.78513	Allene oxide synthase
Poh0024220.1	3	1	5	63	66	48	3.94754e-16	up	4.71743	Protein TIFY 10a
Poh0281550.1	0	0	0	2	15	14	3.82706e-05	up	6.24691	Protein TIFY 10a
Poh0058140.1	626	569	580	5088	4779	4839	0	up	3.47307	Protein TIFY 10b
Poh0223220.1	92	106	100	849	867	799	6.59006e-186	up	3.49926	Protein TIFY 10b
Poh0281560.1	19	19	17	161	127	129	2.1242e-34	up	3.34334	Protein TIFY 10b
Poh0024230.1	295	326	285	2640	2471	2567	0	up	3.5058	Protein TIFY 6B
Transcription factors
ID	CK_1_count	CK_2_count	CK_3_count	OPDA_1_count	OPDA_2_count	OPDA_3_count	Adjusted P-value	Regulated	Log2FoldChange	Annotation
Poh0342480.1	46	38	35	54	63	63	0.000545578	up	1.02214	Dehydration-responsive element-binding protein 1C
Poh0087510.1	580	593	548	2753	2606	2473	0	up	2.60803	Dehydration-responsive element-binding protein 2A
Poh0054900.1	90	112	118	504	454	467	8.70572e-80	up	2.576	Dehydration-responsive element-binding protein 2A
Poh0114220.1	5	8	2	32	12	21	0.000108964	up	2.53507	Dehydration-responsive element-binding protein 2A
Poh0089850.1	2	5	1	53	43	34	3.0185e-12	up	4.44149	Dehydration-responsive element-binding protein 2E
Poh0133760.1	8	6	11	44	57	31	7.90019e-10	up	2.81968	Dehydration-responsive element-binding protein 2E
Poh0149350.1	84	89	120	489	459	444	1.09812e-77	up	2.6688	Dehydration-responsive element-binding protein 3
Poh0126210.1	5	1	7	29	28	26	2.66907e-07	up	3.09523	Ethylene-responsive transcription factor 13
Poh0072980.1	8	13	8	55	49	43	2.90691e-11	up	2.7623	Ethylene-responsive transcription factor 1A
Poh0143500.1	14	23	28	6	4	6	0.0161652	down	-1.60342	Ethylene-responsive transcription factor 1A
Poh0315580.1	101	155	148	35	50	30	2.81722e-07	down	-1.39286	Ethylene-responsive transcription factor 1A
Poh0040960.1	13	15	17	24	30	34	0.00188841	up	1.39226	Ethylene-responsive transcription factor CRF1 Protein CYTOKININ RESPONSE FACTOR 1
Poh0024780.1	4	5	4	19	26	26	3.061e-06	up	2.87488	Ethylene-responsive transcription factor ERF017
Poh0057850.1	6	13	6	33	35	25	3.73459e-06	up	2.31591	Ethylene-responsive transcription factor ERF017
Poh0021540.1	12	3	2	46	57	47	8.36599e-13	up	3.56792	Ethylene-responsive transcription factor ERF023
Poh0149330.1	161	151	156	42	31	29	8.95749e-14	down	-1.77732	Ethylene-responsive transcription factor ERF023
Poh0165710.1	95	68	62	123	110	127	5.14089e-07	up	1.10292	Ethylene-responsive transcription factor ERF024
Poh0027830.1	124	114	109	1750	1688	1834	0	up	4.34901	Ethylene-responsive transcription factor ERF034
Poh0059960.1	42	37	28	130	145	123	7.03065e-23	up	2.31869	Ethylene-responsive transcription factor ERF034
Poh0127470.1	100	100	100	524	476	457	6.3185e-92	up	2.70142	Ethylene-responsive transcription factor ERF034
Poh0222210.1	0	1	8	15	15	12	0.00210726	up	2.63487	Ethylene-responsive transcription factor ERF034
Poh0285280.1	28	39	38	330	373	431	2.72499e-84	up	3.85802	Ethylene-responsive transcription factor ERF034
Poh0372440.1	36	51	43	143	111	122	4.55411e-17	up	1.95286	Ethylene-responsive transcription factor ERF034
Poh0133910.1	456	504	468	816	705	776	1.01614e-31	up	1.10784	Ethylene-responsive transcription factor ERF039
Poh0232990.1	16	18	15	81	89	68	3.60992e-17	up	2.70162	Ethylene-responsive transcription factor ERF043
Poh0318830.1	6881	7309	6690	11925	11689	11369	7.94572e-118	up	1.16699	Ethylene-responsive transcription factor ERF060
Poh0365840.1	448	432	503	841	774	733	2.99951e-35	up	1.18438	Ethylene-responsive transcription factor ERF060
Poh0066670.1	13	5	6	33	28	41	4.21644e-07	up	2.51477	Ethylene-responsive transcription factor ERF084
Poh0305810.1	4	1	4	24	18	29	8.39634e-07	up	3.40439	Ethylene-responsive transcription factor ERF084
Poh0249400.1	11	14	16	23	20	25	0.0210417	up	1.15189	Ethylene-responsive transcription factor ERF112
Poh0267030.1	2	5	16	21	15	19	0.0125571	up	1.67185	Ethylene-responsive transcription factor ERF112
Poh0152510.1	4	12	16	131	123	118	1.78069e-32	up	3.95921	Ethylene-responsive transcription factor ERF113
Poh0027130.1	3568	4228	3262	943	935	960	5.49665e-73	down	-1.53859	Ethylene-responsive transcription factor RAP2-11
Poh0060180.1	1319	1677	1334	397	333	320	2.72265e-51	down	-1.62326	Ethylene-responsive transcription factor RAP2-11
Poh0093460.1	1307	1164	1288	501	468	412	1.14707e-29	down	-1.02357	Ethylene-responsive transcription factor RAP2-11
Poh0221990.1	76	93	76	24	11	17	1.32084e-07	down	-1.81594	Ethylene-responsive transcription factor RAP2-11
Poh0284590.1	773	926	722	198	212	216	4.65215e-37	down	-1.52764	Ethylene-responsive transcription factor RAP2-11
Poh0288570.1	637	661	684	259	206	219	1.63506e-22	down	-1.11405	Ethylene-responsive transcription factor RAP2-11
Poh0205390.1	30	23	46	101	75	79	9.41571e-10	up	1.78324	Ethylene-responsive transcription factor RAP2-9
Poh0080730.1	535	512	490	2144	2151	1963	2.91829e-244	up	2.44785	Ethylene-responsive transcription factor WRI1 Protein
Poh0265130.1	205	211	168	528	590	455	4.50034e-48	up	1.85177	Ethylene-responsive transcription factor WRI1 Protein
Poh0002180.1	23	26	17	6	4	5	0.00907741	down	-1.71455	Ethylene-responsive transcription factor-like protein At4g13040
Poh0142210.1	320	309	325	79	56	95	6.06518e-20	down	-1.62868	NAC domain-containing protein 100
Poh0155760.1	724	721	733	200	208	209	4.22961e-38	down	-1.3969	NAC domain-containing protein 100
Poh0315920.1	1600	1494	1385	238	235	239	6.87276e-124	down	-2.22981	NAC domain-containing protein 100
Poh0047830.1	10	23	7	47	41	30	1.13711e-05	up	1.98041	NAC domain-containing protein 72
Poh0127490.1	510	512	488	998	1062	987	1.0589e-65	up	1.43573	NAC domain-containing protein 72
Poh0214710.1	22	38	41	163	119	114	1.50277e-20	up	2.38832	NAC domain-containing protein 72
Poh0233000.1	107	144	152	261	274	221	7.46477e-16	up	1.32738	NAC domain-containing protein 72
Poh0162790.1	548	633	574	931	896	846	1.15684e-31	up	1.02861	NAC domain-containing protein 78
Poh0177310.1	906	928	890	1471	1472	1405	5.1567e-55	up	1.09703	NAC domain-containing protein 78
Poh0208370.1	49	29	60	93	73	73	2.4975e-05	up	1.21145	Probable WRKY transcription factor 13
Poh0337280.1	34	30	20	6	8	8	0.0079151	down	-1.50613	Probable WRKY transcription factor 46
Poh0051790.1	23	46	37	78	44	86	3.24384e-05	up	1.39452	Probable WRKY transcription factor 57
Poh0076660.1	75	99	76	339	292	290	5.86414e-47	up	2.3025	Probable WRKY transcription factor 57
Poh0150450.1	21	11	17	34	36	29	0.000773404	up	1.43689	Probable WRKY transcription factor 57
Poh0254690.1	5	13	11	45	57	53	1.0227e-11	up	2.84099	Probable WRKY transcription factor 57
Poh0217160.1	48	32	24	9	10	8	0.00337159	down	-1.51989	Transcription factor bHLH100 Basic helix-loop-helix protein 100
Poh0347180.1	345	291	301	95	80	92	1.30383e-17	down	-1.38818	Transcription factor bHLH100 Basic helix-loop-helix protein 100
Poh0060690.1	25	13	10	221	203	216	5.11713e-55	up	4.16092	Transcription factor bHLH27 Basic helix-loop-helix protein 27
Poh0221370.1	1	1	0	32	21	17	3.10112e-06	up	5.54677	Transcription factor bHLH27 Basic helix-loop-helix protein 27
Poh0154820.1	618	530	603	210	203	195	1.22948e-20	down	-1.10389	Transcription factor bHLH49 Basic helix-loop-helix protein 49
Poh0275800.1	1444	1394	1433	495	494	530	1.33114e-38	down	-1.06825	Transcription factor bHLH49 Basic helix-loop-helix protein 49
Poh0296530.1	207	232	203	601	545	543	4.26571e-60	up	1.81738	Transcription factor bHLH49 Basic helix-loop-helix protein 49
Poh0000520.1	76	96	105	19	9	19	6.13955e-10	down	-2.1386	Transcription factor bHLH62 Basic helix-loop-helix protein 62
Poh0020300.1	173	158	215	36	40	32	4.20408e-16	down	-1.91734	Transcription factor bHLH62 Basic helix-loop-helix protein 62
Poh0192480.1	38	28	27	5	8	8	0.00176534	down	-1.72025	Transcription factor bHLH62 Basic helix-loop-helix protein 62
Poh0022290.1	465	421	464	1228	1120	1256	5.75628e-97	up	1.83962	Transcription factor bHLH71 Basic helix-loop-helix protein 71
Poh0055310.1	58	54	52	88	93	82	4.38542e-06	up	1.10395	Transcription factor bHLH85 Basic helix-loop-helix protein 85
Poh0001510.1	19	36	28	437	351	351	3.48912e-91	up	4.1985	Transcription factor TGAL4, bZIP transcription factor 79
Poh0019390.1	67	58	54	1470	1645	1379	6.51866e-305	up	5.0726	Transcription factor TGAL4, bZIP transcription factor 79
Poh0371780.1	18	14	19	30	26	35	0.0036391	up	1.25912	basic helix-loop-helix protein
Poh0135780.1	323	287	290	767	713	771	1.21002e-69	up	1.7458	basic helix-loop-helix protein
Poh0167760.1	130	90	101	292	244	335	1.64209e-27	up	1.86541	basic helix-loop-helix protein
Antioxidant enzymes and Detoxification proteins
ID	CK_1_count	CK_2_count	CK_3_count	OPDA_1_count	OPDA_2_count	OPDA_3_count	Adjusted P-value	Regulated	Log2FoldChange	Annotation
Poh0090280.1	1177	1261	1284	9679	9136	8930	0	up	3.31952	Catalase EC=1.11.1.6 CaCat1
Poh0133630.1	261	280	277	2141	1972	2053	0	up	3.33635	Catalase EC=1.11.1.6
Poh0051410.1	7	4	5	146	132	128	1.59892e-34	up	5.08717	Catalase isozyme 2 EC=1.11.1.6
Poh0165370.1	323	290	321	1942	1754	1813	4.30109e-281	up	2.98235	Catalase isozyme 3 EC=1.11.1.6
Poh0333250.1	497	475	485	4489	4020	4145	0	up	3.5405	Catalase isozyme 3 EC=1.11.1.6
Poh0084050.1	67	59	56	2743	2754	2580	0	up	5.89426	Catalase-1 EC=1.11.1.6
Poh0004100.1	268	201	224	690	753	655	5.83961e-71	up	2.02116	Glutaredoxin
Poh0016950.1	589	634	624	1215	1214	1199	2.32147e-70	up	1.39637	Glutaredoxin
Poh0238630.1	117	128	88	227	247	253	9.31957e-21	up	1.55137	Glutaredoxin
Poh0258480.1	850	900	811	2623	2829	2348	2.3197e-157	up	2.0287	Glutaredoxin
Poh0043130.1	606	771	551	967	1003	920	1.64887e-21	up	1.00684	Glutaredoxin
Poh0116350.1	697	827	691	210	268	236	2.43114e-23	down	-1.20962	Glutathione hydrolase
Poh0326680.1	138	139	125	32	54	40	4.56118e-07	down	-1.24933	Glutathione reductase
Poh0060390.1	1380	1261	1310	2280	2151	2176	6.38599e-73	up	1.1643	Glutathione reductase
Poh0221730.1	199	203	196	334	310	371	3.18542e-19	up	1.18704	Glutathione reductase
Poh0196580.1	61	50	40	186	256	229	2.04063e-36	up	2.57798	Glutathione S-transferase
Poh0296020.1	133	148	129	207	227	184	3.03653e-10	up	1.01392	Glutathione S-transferase
Poh0030880.1	165	171	193	833	755	782	1.68148e-125	up	2.58514	Glutathione S-transferase
Poh0241240.1	29	34	23	306	307	330	1.14851e-79	up	3.87881	Glutathione S-transferase
Poh0164500.1	1	13	7	16	18	10	0.0441725	up	1.48285	Glutathione S-transferase
Poh0249760.1	41	56	54	17	8	23	0.00386163	down	-1.22999	Glutathione S-transferase
Poh0277350.1	98	142	118	191	215	172	5.99379e-10	up	1.1123	Glutathione S-transferase
Poh0008360.1	249	208	250	1448	1288	1248	8.55834e-202	up	2.91558	Glutathione S-transferase
Poh0053040.1	145	162	145	380	353	333	3.36419e-36	up	1.65936	Glutathione S-transferase
Poh0085250.1	1485	1595	1498	2359	2355	2134	5.83075e-53	up	1.00267	glutathione transferase activity
Poh0234820.1	65	55	94	417	373	385	1.50609e-68	up	2.87759	Probable glutathione S-transferase DHAR1
Poh0240130.1	1378	1327	1300	8341	8337	7749	0	up	3.03089	Probable glutathione S-transferase DHAR1
Poh0024790.1	80	88	65	112	109	128	2.85925e-06	up	1.00766	Protein DETOXIFICATION 16
Poh0120330.1	514	536	433	1803	1752	1662	2.28244e-167	up	2.23741	Protein DETOXIFICATION 16
Poh0155560.1	188	197	231	534	480	503	5.48529e-47	up	1.72147	Protein DETOXIFICATION 16
Poh0197470.1	284	254	277	47	61	67	9.66771e-22	down	-1.79487	Protein DETOXIFICATION 16
Poh0275000.1	88	69	78	211	246	286	1.28533e-30	up	2.08695	Protein DETOXIFICATION 16
Poh0294530.1	224	196	207	56	59	44	7.32592e-15	down	-1.55777	Protein DETOXIFICATION 16
Poh0308550.1	538	488	487	1251	1110	1168	8.59235e-87	up	1.64432	Protein DETOXIFICATION 16
Poh0151640.1	150	101	154	226	233	194	2.48948e-10	up	1.11026	Protein DETOXIFICATION 17
Poh0018380.1	88	87	95	698	682	548	1.53524e-125	up	3.25629	Protein DETOXIFICATION 42
Poh0081160.1	319	316	319	94	76	106	4.94731e-17	down	-1.36602	Protein DETOXIFICATION 42
Poh0002580.1	105	124	122	620	599	606	1.88649e-114	up	2.80053	Protein DETOXIFICATION 44
Poh0320850.1	1481	1301	1265	3624	3383	3306	8.5171e-161	up	1.77215	Protein DETOXIFICATION 46
Poh0339700.1	560	477	424	1286	1272	1193	1.30023e-86	up	1.78368	Protein DETOXIFICATION 46
Poh0002390.1	9	8	6	18	13	15	0.0241081	up	1.42239	Protein DETOXIFICATION 54
Poh0018560.1	132	123	138	267	223	254	1.3746e-18	up	1.34276	Protein DETOXIFICATION 54
Poh0200640.1	13	29	24	2	2	3	0.000518465	down	-2.81579	Protein DETOXIFICATION 54
Poh0297060.1	266	286	256	61	49	49	5.49864e-25	down	-1.9238	Protein DETOXIFICATION 54
Poh0038530.1	2687	2642	2588	9964	10386	9766	0	up	2.35034	Thioredoxin H
Poh0023070.1	222	251	195	764	723	699	3.4366e-88	up	2.13277	Thioredoxin H
Poh0336550.1	64	57	57	99	89	102	1.0359e-06	up	1.12756	Thioredoxin H
Poh0070810.1	80	39	47	22	22	16	0.00962018	down	-1.04448	Thioredoxin reductase
Poh0056670.1	495	409	443	917	955	1004	1.08366e-57	up	1.51856	Thioredoxin-like protein AAED1
Poh0225360.1	185	197	216	325	330	283	1.72359e-15	up	1.07027	Thioredoxin-like protein AAED1
Poh0102210.1	23	16	16	128	120	124	2.54431e-30	up	3.18106	Threonine/Serine exporter, ThrE
Poh0194420.1	145	146	118	853	810	695	6.49411e-136	up	2.94878	Threonine/Serine exporter, ThrE
Poh0279740.1	382	374	384	880	814	782	8.21e-65	up	1.54054	Threonine/Serine exporter, ThrE
Poh0303040.1	55	54	63	163	157	143	2.64048e-20	up	1.8497	Threonine/Serine exporter, ThrE
Poh0060170.1	263	288	269	1255	1191	1154	1.87365e-180	up	2.55618	Endoplasmic reticulum oxidoreductin-1
Poh0222000.1	163	174	149	683	696	629	1.56222e-106	up	2.46906	Endoplasmic reticulum oxidoreductin-1
Lipid and fatty acid metabolic pathway
ID	CK_1_count	CK_2_count	CK_3_count	OPDA_1_count	OPDA_2_count	OPDA_3_count	Adjusted P-value	Regulated	Log2FoldChange	Annotation
Poh0136750.1	259	263	202	1509	1527	1514	1.16341e-235	up	3.07554	2-acylglycerol O-acyltransferase activity
Poh0168810.1	147	132	176	568	586	561	1.2478e-79	up	2.33623	2-acylglycerol O-acyltransferase activity
Poh0288860.1	3	12	13	29	28	22	0.000340467	up	1.91304	2-acylglycerol O-acyltransferase activity
Poh0320660.1	263	261	221	539	489	501	7.85101e-39	up	1.46003	3-ketoacyl-CoA synthase 11
Poh0339680.1	98	68	92	43	33	19	0.0014332	down	-1.02396	3-ketoacyl-CoA synthase 11
Poh0339920.1	28	39	28	42	55	51	0.00148685	up	1.06402	3-ketoacyl-CoA synthase 11
Poh0051200.1	23	23	9	247	249	200	1.05694e-57	up	4.08374	CDP-diacylglycerol--serine O-phosphatidyltransferase 1 EC=2.7.8.8
Poh0084220.1	7	16	16	271	252	207	4.19473e-61	up	4.64578	CDP-diacylglycerol--serine O-phosphatidyltransferase 1 EC=2.7.8.8
Poh0124440.1	292	314	286	1537	1477	1413	1.94448e-229	up	2.73324	CDP-diacylglycerol--serine O-phosphatidyltransferase 1 EC=2.7.8.8
Poh0228610.1	220	227	182	1070	1061	1007	1.43818e-168	up	2.74155	CDP-diacylglycerol--serine O-phosphatidyltransferase 1 EC=2.7.8.8
Poh0040680.1	17	7	25	94	101	80	1.3998e-18	up	2.90843	choline dehydrogenase activity
Poh0323340.1	1538	1461	1355	2908	2874	2635	6.32542e-102	up	1.3734	Choline/ethanolaminephosphotransferase 1 EC=2.7.8.1 EC=2.7.8.2
Poh0348200.1	321	356	407	1069	1062	935	1.08508e-82	up	1.92029	Choline/ethanolaminephosphotransferase 1 EC=2.7.8.1 EC=2.7.8.2
Poh0236000.1	1012	1080	923	3121	3240	2894	2.29124e-187	up	2.04059	Choline-phosphate cytidylyltransferase 2 Short=AtCCT2 EC=2.7.7.15
Poh0241350.1	2786	3210	2696	8651	8863	7987	8.26713e-195	up	1.97496	Choline-phosphate cytidylyltransferase 2 Short=AtCCT2 EC=2.7.7.15
Poh0120240.1	49	51	64	561	575	581	5.51825e-137	up	3.81079	Glycerophosphodiester phosphodiesterase GDPD1, chloroplastic {ECO:0000305} EC=3.1.4.46
Poh0147550.1	39	40	37	215	173	187	3.47228e-39	up	2.73094	Glycerophosphodiester phosphodiesterase GDPD1, chloroplastic {ECO:0000305} EC=3.1.4.46
Poh0110740.1	57	53	72	89	110	97	2.36117e-06	up	1.12407	Glycerophosphodiester phosphodiesterase GDPD1, chloroplastic {ECO:0000305} EC=3.1.4.46
Poh0131530.1	922	872	840	1654	1639	1516	1.65831e-74	up	1.29084	Long chain acyl-CoA synthetase 6, peroxisomal EC=6.2.1.3
Poh0330980.1	487	410	500	960	1091	947	2.66699e-54	up	1.52417	Long chain acyl-CoA synthetase 6, peroxisomal EC=6.2.1.3
Poh0060040.1	2523	2324	2337	9634	9926	9627	0	up	2.44575	Long chain acyl-CoA synthetase 8 EC=6.2.1.3
Poh0088470.1	3178	2845	3175	22058	20391	22245	0	up	3.23712	Long chain acyl-CoA synthetase 8 EC=6.2.1.3
Poh0222130.1	1567	1568	1442	6453	6414	5990	0	up	2.46506	Long chain acyl-CoA synthetase 8 EC=6.2.1.3
Poh0241930.1	697	625	665	1089	995	1024	3.04394e-39	up	1.06771	Lysophospholipid acyltransferase 1
Poh0213360.1	1	0	3	14	35	19	1.15823e-06	up	4.51085	Lysophospholipid acyltransferase 2
Poh0002040.1	238	229	283	432	376	400	9.27534e-19	up	1.10872	Lysophospholipid acyltransferase
Poh0215150.1	4	4	14	40	41	29	7.68198e-08	up	2.73793	Omega-3 fatty acid desaturase
Poh0125640.1	779	723	881	1940	1870	2027	1.99117e-93	up	1.71499	Peroxygenase EC=1.11.2.3
Poh0230970.1	7	12	10	41	42	55	3.76259e-10	up	2.67536	Peroxygenase EC=1.11.2.3
Poh0372830.1	53	68	51	372	280	261	3.98385e-53	up	2.8274	Peroxygenase EC=1.11.2.3
Poh0368510.1	22	18	25	74	68	54	3.45275e-10	up	2.01185	phosphatidylglycerol acyl-chain remodeling
Poh0032080.1	356	368	379	1434	1459	1318	1.76903e-174	up	2.35445	phosphatidylglycerol phosphatidylinositol transfer protein
Poh0202310.1	284	253	232	1237	1305	1164	3.34172e-179	up	2.69177	phosphatidylglycerol phosphatidylinositol transfer protein
Poh0134930.1	44	30	38	11	13	12	0.00892548	down	-1.21364	Phosphatidylinositol 3,4,5-trisphosphate 3-phosphatase and protein-tyrosine-phosphatase
Poh0236800.1	81	103	71	136	136	144	2.0847e-08	up	1.1299	Phosphatidylinositol phosphatidylcholine transfer protein
Poh0145500.1	21	24	18	9	3	4	0.0203915	down	-1.55926	phosphatidylinositol phosphatidylcholine transfer protein
Poh0351110.1	56	48	68	14	13	14	2.79539e-05	down	-1.64745	phosphatidylinositol phosphatidylcholine transfer protein
Poh0331310.1	112	106	120	266	219	175	2.46609e-15	up	1.38387	phosphatidylinositol transfer protein
Poh0154100.1	344	416	344	931	967	920	2.03572e-76	up	1.77467	phosphatidylinositol transporter activity
Poh0343620.1	235	246	254	619	585	628	6.72419e-60	up	1.74018	phosphatidylinositol transporter activity
Poh0061480.1	556	634	534	866	849	886	6.3187e-29	up	1.01652	Phosphatidylinositol/phosphatidylcholine transfer protein
Poh0313450.1	245	292	263	442	450	380	1.43754e-19	up	1.09013	Phosphatidylinositol/phosphatidylcholine transfer protein
Poh0064120.1	74	94	72	811	817	674	4.72981e-161	up	3.68289	Phosphatidyl-N-methylethanolamine N-methyltransferase
Poh0307150.1	17	6	7	130	96	124	1.19685e-29	up	3.96819	Phosphatidyl-N-methylethanolamine N-methyltransferase
Poh0002120.1	23	30	31	121	60	88	7.56855e-12	up	2.09703	Phosphatidylserine decarboxylase proenzyme 3 EC=4.1.1.65
Poh0018780.1	468	497	417	1615	1615	1612	7.07263e-169	up	2.23214	Phosphatidylserine decarboxylase proenzyme 3 EC=4.1.1.65
Poh0120540.1	189	169	174	512	488	486	3.92712e-60	up	1.90449	Phosphatidylserine decarboxylase proenzyme 3 EC=4.1.1.65
Poh0147130.1	428	339	353	812	604	706	8.75051e-31	up	1.34403	Phospholipase A1-Igamma1
Poh0158460.1	21808	19479	21077	58574	52751	57700	7.86591e-225	up	1.86125	Phospholipase A1-Igamma1
Poh0272290.1	1426	1290	1503	4310	3906	4294	7.91398e-171	up	1.99048	Phospholipase A1-Igamma1
Poh0119860.1	5822	4960	5527	14392	13121	14227	3.65221e-171	up	1.77871	Phospholipase A1-Igamma2
Poh0154380.1	62	31	36	159	98	110	7.34531e-13	up	1.92942	Phospholipase A1-Igamma2
Poh0333610.1	295	180	242	473	438	592	3.52846e-09	up	1.4947	Phospholipase A1-Igamma3
Poh0050830.1	2	6	6	96	82	73	1.01795e-22	up	4.5835	Phospholipase A1-Igamma3
Poh0219590.1	124	135	117	2885	2962	2492	0	up	4.89253	Phospholipase A1-Igamma3
Poh0193820.1	895	890	863	1716	1650	1594	2.7407e-84	up	1.32763	Phospholipase D alpha
Poh0199000.1	958	794	771	4775	4612	4304	0	up	2.86276	Phospholipase D alpha
Poh0248770.1	335	295	279	705	677	618	2.28779e-52	up	1.55993	Phospholipase D alpha
Poh0267650.1	75	120	88	204	210	220	4.43867e-18	up	1.5867	Phospholipase D alpha
Poh0296260.1	1265	1097	1094	6587	6057	5822	0	up	2.83981	Phospholipase D alpha
Poh0089980.1	21290	18556	21107	60337	53408	58367	3.0331e-202	up	1.91993	Probable linoleate 9S-lipoxygenase
Poh0333620.1	4702	4427	4678	17388	15617	16911	0	up	2.27655	Probable linoleate 9S-lipoxygenase
Poh0237470.1	367	342	397	970	1071	1016	9.20379e-89	up	1.88967	Probable linoleate 9S-lipoxygenase
Poh0259590.1	23487	22055	22020	50712	46614	50242	2.32963e-199	up	1.55021	Probable linoleate 9S-lipoxygenase
Poh0033310.1	63	65	54	365	357	289	8.25126e-67	up	2.89482	Probable lysophospholipase BODYGUARD
Poh0202970.1	30	38	28	263	250	236	4.24275e-61	up	3.3858	Probable lysophospholipase BODYGUARD
Poh0029880.1	98	135	162	591	533	535	9.36173e-70	up	2.49019	Probable lysophospholipase BODYGUARD
Poh0365520.1	50	62	50	290	289	260	3.0219e-57	up	2.79451	Probable lysophospholipase BODYGUARD
Poh0041980.1	287	300	313	1450	1410	1253	2.51094e-189	up	2.61318	Probable phospholipid hydroperoxide glutathione peroxidase 6
Poh0180790.1	51	82	55	483	481	445	8.00567e-99	up	3.3278	Probable phospholipid hydroperoxide glutathione peroxidase 6
Poh0279840.1	293	305	282	530	391	482	7.78163e-19	up	1.09478	Probable phospholipid-transporting ATPase 8
Poh0302980.1	340	318	315	574	466	532	5.22416e-24	up	1.11435	Probable phospholipid-transporting ATPase 8
Poh0062460.1	896	943	810	7960	7867	7132	0	up	3.53762	Putative lipid phosphate phosphatase 3
Poh0220110.1	205	210	173	2116	2278	2054	0	up	3.87804	Putative lipid phosphate phosphatase 3
Poh0089590.1	445	553	453	1375	1337	1311	2.35774e-101	up	1.89349	2,3-bisphosphoglycerate-independent phosphoglycerate mutase
Poh0334040.1	835	767	756	1995	2052	1873	3.45919e-135	up	1.75067	2,3-bisphosphoglycerate-independent phosphoglycerate mutase
Poh0136750.1	259	263	202	1509	1527	1514	1.16341e-235	up	3.07554	2-acylglycerol O-acyltransferase activity
Poh0168810.1	147	132	176	568	586	561	1.2478e-79	up	2.33623	2-acylglycerol O-acyltransferase activity
Poh0288860.1	3	12	13	29	28	22	0.000340467	up	1.91304	2-acylglycerol O-acyltransferase activity
Poh0081320.1	535	487	422	2207	2254	2200	3.86306e-239	up	2.62951	3-dehydrosphinganine reductase TSC10B EC=1.1.1.102
Poh0264450.1	37	48	47	80	86	80	3.34753e-07	up	1.32002	3-dehydrosphinganine reductase TSC10B EC=1.1.1.102
Poh0149530.1	193	156	171	334	276	275	6.05317e-17	up	1.18852	3-ketoacyl-CoA thiolase 2, peroxisomal EC=2.3.1.16
Poh0372590.1	84	103	94	149	162	153	6.24063e-10	up	1.14612	3-ketoacyl-CoA thiolase 2, peroxisomal EC=2.3.1.16
Poh0120240.1	49	51	64	561	575	581	5.51825e-137	up	3.81079	Glycerophosphodiester phosphodiesterase GDPD1
Poh0147550.1	39	40	37	215	173	187	3.47228e-39	up	2.73094	Glycerophosphodiester phosphodiesterase GDPD1
Poh0110740.1	57	53	72	89	110	97	2.36117e-06	up	1.12407	Glycerophosphodiester phosphodiesterase GDPD5
Flavonoid synthesis and metabolic pathways
ID	CK_1_count	CK_2_count	CK_3_count	OPDA_1_count	OPDA_2_count	OPDA_3_count	Adjusted P-value	Regulated	Log2FoldChange	Annotation
Poh0057820.1	68	109	94	170	137	139	3.59364e-08	up	1.13826	Anthocyanin 3'-O-beta-glucosyltransferase Short=3'GT EC=2.4.1.238
Poh0057840.1	90	110	80	140	143	137	2.30106e-07	up	1.00802	Anthocyanin 3'-O-beta-glucosyltransferase Short=3'GT EC=2.4.1.238
Poh0059690.1	5	11	11	46	40	21	1.09691e-06	up	2.40063	bHLH-MYC and R2R3-MYB transcription factors N-terminal
Poh0115920.1	2	9	10	85	105	111	2.24829e-26	up	4.26518	bHLH-MYC and R2R3-MYB transcription factors N-terminal
Poh0251140.1	35	59	51	151	142	117	6.09101e-17	up	1.91884	bHLH-MYC and R2R3-MYB transcription factors N-terminal
Poh0207690.1	22	35	32	655	681	624	3.63552e-157	up	4.88296	Flavonoid 3',5'-hydroxylase 1 Short=F3'5'H EC=1.14.13.88
Poh0353080.1	804	801	762	178	207	185	7.21106e-50	down	-1.63091	Flavonoid 3',5'-hydroxylase 1 Short=F3'5'H EC=1.14.13.88
Poh0038710.1	223	288	242	554	407	389	2.95884e-19	up	1.26077	Flavonoid 3'-monooxygenase EC=1.14.13.21
Poh0097140.1	77	75	55	16	17	19	9.54895e-06	down	-1.56783	Flavonoid 3'-monooxygenase EC=1.14.13.21
Poh0044300.1	13	35	16	125	102	95	1.87855e-19	up	2.75062	Flavonoid 3'-monooxygenase EC=1.14.13.21
Poh0167350.1	64	69	70	21	21	33	0.00271516	down	-1.01138	Flavonoid 3'-monooxygenase EC=1.14.13.21
Poh0056150.1	127	115	122	1441	1245	1192	9.83491e-262	up	3.83416	Flavonol synthase/flavanone 3-hydroxylase EC=1.14.11.23
Poh0319320.1	81	66	61	26	36	12	0.00340142	down	-1.07068	Flavonol synthase/flavanone 3-hydroxylase EC=1.14.11.23
Poh0058070.1	450	493	470	131	117	106	9.65975e-31	down	-1.57592	Probable 2-oxoglutarate-dependent dioxygenase ANS
Poh0157150.1	1003	1073	918	5153	4923	4819	0	up	2.73719	Probable 2-oxoglutarate-dependent dioxygenase ANS
Poh0223930.1	41	43	38	14	13	17	0.014912	down	-1.04717	Probable 2-oxoglutarate-dependent dioxygenase ANS
Poh0225840.1	28	28	22	235	221	239	6.47139e-59	up	3.57886	Probable 2-oxoglutarate-dependent dioxygenase ANS
Poh0273640.1	156	166	142	613	542	542	2.74049e-83	up	2.29266	Probable 2-oxoglutarate-dependent dioxygenase ANS
Poh0066730.1	123	111	106	40	39	41	1.67048e-05	down	-1.07905	Probable 2-oxoglutarate-dependent dioxygenase At3g50210
Poh0154960.1	67	89	63	16	9	16	1.02424e-07	down	-1.99446	4-coumarate--CoA ligase-like 5 EC=6.2.1.- 4-coumarate--CoA ligase isoform 9
Poh0181940.1	41	44	40	109	109	92	5.28756e-13	up	1.73175	4-coumarate--CoA ligase-like 5 EC=6.2.1.- 4-coumarate--CoA ligase isoform 9
Poh0250660.1	259	268	255	623	549	552	3.84161e-49	up	1.56214	4-coumarate--CoA ligase-like 5 EC=6.2.1.- 4-coumarate--CoA ligase isoform 9
Poh0275690.1	84	110	68	20	19	19	1.20744e-07	down	-1.75208	4-coumarate--CoA ligase-like 5 EC=6.2.1.- 4-coumarate--CoA ligase isoform 9
Poh0090670.1	134	143	177	1022	940	953	1.84776e-171	up	3.1039	4-coumarate--CoA ligase-like 7 EC=6.2.1.- 4-coumarate--CoA ligase isoform 6
Poh0332810.1	69	36	38	483	481	487	3.0309e-106	up	3.76731	4-coumarate--CoA ligase-like 7 EC=6.2.1.- 4-coumarate--CoA ligase isoform 6
Poh0004720.1	66	80	69	1475	1321	1438	0	up	4.72214	Cytochrome P450 703A2 Protein DEFECTIVE IN EXINE FORMATION 2
Poh0016430.1	89	139	133	2860	2502	2592	5.93276e-143	up	4.88136	Cytochrome P450 703A2 Protein DEFECTIVE IN EXINE FORMATION 2
Poh0080210.1	44	33	44	3	7	14	0.00025985	down	-1.90402	Cytochrome P450 703A2 Protein DEFECTIVE IN EXINE FORMATION 2
Poh0035100.1	750	786	725	1235	1109	1142	3.75358e-41	up	1.04672	Cytochrome P450 704B1 Long-chain fatty acid omega-hydroxylase
Poh0173840.1	196	169	156	286	255	253	6.33065e-13	up	1.03043	Cytochrome P450 704B1 Long-chain fatty acid omega-hydroxylase
Poh0181310.1	5	5	1	38	42	33	8.57623e-11	up	3.78414	Cytochrome P450 704B1 Long-chain fatty acid omega-hydroxylase
Poh0212560.1	273	303	286	801	858	741	2.71945e-80	up	1.89918	Cytochrome P450 704B1 Long-chain fatty acid omega-hydroxylase
Poh0006750.1	9	16	10	22	15	22	0.0331315	up	1.17574	Cytochrome P450 710A1 C-22 sterol desaturase
Poh0157060.1	27	25	23	5	11	9	0.0443122	down	-1.15859	Cytochrome P450 71B14
Poh0204980.1	978	923	960	2307	2262	2164	5.67632e-143	up	1.65692	Cytochrome P450 734A2
Poh0195410.1	165	155	162	727	611	603	2.83776e-96	up	2.43059	Cytochrome P450 734A6
Poh0205200.1	76	69	64	1199	1165	1289	5.42805e-268	up	4.55147	Cytochrome P450 84A1
Poh0329030.1	27	26	13	177	142	183	4.84335e-38	up	3.35175	Cytochrome P450 84A1
Poh0206820.1	501	525	553	2112	1930	2071	6.21155e-207	up	2.375	Cytochrome P450 86A2
Poh0206840.1	271	330	331	803	751	748	2.91957e-63	up	1.72569	Cytochrome P450 86A2
Poh0109820.1	77	79	59	124	149	111	4.25762e-09	up	1.25975	Cytochrome P450 86B1
Poh0327670.1	120	97	133	449	364	437	1.32607e-53	up	2.25845	Cytochrome P450 86B1
Poh0327680.1	38	27	41	165	162	117	2.44899e-25	up	2.48585	Cytochrome P450 86B1
Poh0215440.1	70	61	89	8	13	16	2.77745e-08	down	-2.1478	Cytochrome P450 93A2
Poh0123620.1	11	9	17	26	22	14	0.0338342	up	1.16035	Trans-cinnamate 4-monooxygenase EC=1.14.13.11
Poh0271480.1	356	384	388	124	100	133	1.63468e-16	down	-1.23723	Chalcone synthase EC=2.3.1.74 Naringenin-chalcone synthase
Poh0271490.1	86	120	88	34	27	29	9.07533e-06	down	-1.28635	Chalcone synthase EC=2.3.1.74 Naringenin-chalcone synthase
Poh0234360.1	137	154	120	371	408	284	2.13975e-31	up	1.79188	Chalcone synthase EC=2.3.1.74 Naringenin-chalcone synthase
Poh0239650.1	2172	2675	2200	5988	5835	5176	1.05502e-108	up	1.69147	Chalcone synthase EC=2.3.1.74 Naringenin-chalcone synthase
Poh0308320.1	134	90	149	51	49	34	9.28239e-05	down	-1.05795	chalcone-flavanone isomerase family protein
Poh0368640.1	15	16	4	1	3	1	0.0282732	down	-2.37908	chalcone-flavanone isomerase family protein
Carbohydrate metabolism and glycosyltransferase
Poh0246480.1	43	58	48	16	13	14	0.000719609	down	-1.37167	Probable glycosyltransferase 2
Poh0296450.1	465	514	422	811	787	761	3.55405e-36	up	1.17433	Probable glycosyltransferase At3g42180
Poh0125940.1	886	1066	907	1916	2018	1791	2.58602e-69	up	1.4238	Probable glycosyltransferase At5g03795
Poh0138230.1	139	187	130	1052	987	983	3.16314e-170	up	3.15075	Probable glycosyltransferase At5g03795
Poh0171830.1	24	20	15	291	299	265	1.12418e-74	up	4.27973	Probable glycosyltransferase At5g03795
Poh0231340.1	251	236	208	439	492	411	1.13282e-29	up	1.37233	Probable glycosyltransferase At5g03795
Poh0244220.1	189	208	184	549	547	498	6.55573e-61	up	1.87803	Probable glycosyltransferase At5g03795
Poh0291510.1	35	30	27	57	36	62	0.000549827	up	1.17707	Probable glycosyltransferase At5g03795
Poh0291600.1	43	50	32	86	102	78	9.14654e-09	up	1.51259	Probable glycosyltransferase At5g03795
Poh0196930.1	522	648	584	1228	1078	1153	1.97098e-52	up	1.40125	Probable glycosyltransferase At5g25310
Poh0078970.1	35	43	37	97	86	79	4.79702e-10	up	1.6087	Probable starch synthase 4
Poh0233440.1	905	797	802	1661	1577	1768	3.42475e-71	up	1.42352	Probable starch synthase 4
Poh0241810.1	5602	5410	5136	11112	10581	11209	3.86889e-163	up	1.4503	Probable starch synthase 4
Poh0265460.1	25	28	32	102	94	76	2.35053e-14	up	2.09744	Probable starch synthase 4
Poh0000600.1	21	24	30	345	265	220	4.15797e-62	up	3.88548	Probable trehalase EC=3.2.1.28
Poh0020200.1	51	60	68	451	407	406	7.56541e-94	up	3.24105	Probable trehalase EC=3.2.1.28
Poh0159350.1	7	14	14	127	120	125	3.6662e-33	up	3.83162	Probable trehalase EC=3.2.1.28
Poh0300420.1	14	19	20	148	176	160	3.6104e-41	up	3.61393	Probable trehalase EC=3.2.1.28
Poh0042310.1	961	1025	884	3998	3678	3648	3.46071e-291	up	2.40245	Sucrose synthase 3 Short=AtSUS3 EC=2.4.1.13
Poh0181190.1	203	211	209	569	477	476	1.6464e-48	up	1.70951	Sucrose synthase 3 Short=AtSUS3 EC=2.4.1.13
Poh0012900.1	607	544	531	5410	5375	4976	0	up	3.65055	Sucrose synthase 3 Short=AtSUS3 EC=2.4.1.13
Poh0115200.1	872	794	712	7521	7565	7151	0	up	3.64837	Sucrose synthase 3 Short=AtSUS3 EC=2.4.1.13
Poh0136040.1	862	977	790	2090	1966	1965	1.36454e-97	up	1.61808	Sucrose synthase 3 Short=AtSUS3 EC=2.4.1.13
Poh0168030.1	181	213	143	291	322	280	1.69094e-14	up	1.15726	Sucrose synthase 3 Short=AtSUS3 EC=2.4.1.13
Poh0197750.1	1354	1360	1360	3706	3514	3561	2.94186e-214	up	1.82629	Sucrose transport protein SUC4 Sucrose permease 4
Poh0295030.1	1767	1713	1791	5762	5348	5059	6.21855e-269	up	2.03828	Sucrose transport protein SUC4 Sucrose permease 4
Poh0033700.1	53	36	61	17	12	11	0.000477063	down	-1.48809	UDP-glycosyltransferase 72B1
Poh0063940.1	404	483	401	673	718	787	6.35003e-28	up	1.18237	UDP-glycosyltransferase 72B1
Poh0167330.1	163	142	144	54	53	52	7.80515e-07	down	-1.07474	UDP-glycosyltransferase 72B1
Poh0198910.1	64	75	56	179	180	193	2.67202e-24	up	1.92512	UDP-glycosyltransferase 72B1
Poh0226570.1	6	6	9	33	24	34	8.24869e-07	up	2.53727	UDP-glycosyltransferase 72B1
Poh0296170.1	189	167	210	437	446	375	3.74736e-34	up	1.57309	UDP-glycosyltransferase 72B1
Poh0312140.1	69	67	77	120	152	139	2.70265e-11	up	1.37185	UDP-glycosyltransferase 72B1
Poh0055460.1	36	42	52	116	130	138	1.28931e-17	up	1.98569	UDP-glycosyltransferase 88F4
Poh0221360.1	168	215	154	943	818	828	5.99777e-121	up	2.69113	Alpha-xylosidase 1 EC=3.2.1.177
Poh0315550.1	1028	1236	982	2277	2103	1961	8.64053e-63	up	1.38746	Alpha-xylosidase 1 EC=3.2.1.177
Poh0321660.1	807	903	774	2339	2401	2228	1.98396e-153	up	1.91062	Alpha-xylosidase 1 EC=3.2.1.177
Poh0326720.1	55	51	49	105	90	72	1.34133e-06	up	1.2045	Alpha-xylosidase 1 EC=3.2.1.177
Poh0340910.1	70	66	56	73	124	105	1.88737e-05	up	1.0803	Alpha-xylosidase 1 EC=3.2.1.177
Poh0012820.1	997	978	845	1676	1692	1508	5.92741e-56	up	1.2126	Beta-amylase 2, chloroplastic EC=3.2.1.2
Poh0115120.1	2540	2689	2550	4797	4490	4325	1.97307e-105	up	1.22882	Beta-amylase 2, chloroplastic EC=3.2.1.2
Poh0181820.1	884	905	915	1786	1691	1718	8.88464e-87	up	1.36421	Beta-amylase 2, chloroplastic EC=3.2.1.2
Poh0250540.1	6708	6217	6405	12274	11679	11832	7.72837e-154	up	1.31115	Beta-amylase 2, chloroplastic EC=3.2.1.2
Poh0302600.1	40	35	45	89	63	76	1.03107e-06	up	1.34658	Beta-amylase 2, chloroplastic EC=3.2.1.2
Poh0303210.1	26	26	38	10	5	10	0.00908234	down	-1.42786	Beta-amylase 2, chloroplastic EC=3.2.1.2
Poh0026200.1	1072	944	976	3322	3224	3151	1.39029e-239	up	2.1191	Beta-fructofuranosidase, soluble isoenzyme I EC=3.2.1.26
Poh0068100.1	468	589	468	1638	1746	1462	1.2506e-108	up	2.08969	Beta-fructofuranosidase, soluble isoenzyme I EC=3.2.1.26
Poh0283590.1	64	71	62	272	280	232	4.48899e-45	up	2.41414	Beta-fructofuranosidase, soluble isoenzyme I EC=3.2.1.26
Poh0304260.1	20	7	16	57	78	65	4.73285e-13	up	2.64232	Beta-fructofuranosidase, soluble isoenzyme I EC=3.2.1.26
Poh0374140.1	906	677	563	223	202	221	2.19941e-19	down	-1.30646	Beta-fructofuranosidase, soluble isoenzyme I EC=3.2.1.26
Poh0120080.1	381	392	335	3051	3125	2880	0	up	3.45362	cellular response to glucose starvation
Poh0147370.1	218	193	144	1424	1385	1283	6.04211e-216	up	3.30534	cellular response to glucose starvation
Poh0152650.1	322	340	319	625	624	591	3.42303e-41	up	1.32967	cellular response to glucose starvation
Poh0345190.1	334	309	301	794	619	618	1.89548e-43	up	1.52587	cellular response to glucose starvation
Proteins related to biotic and abiotic stresses
ID	CK_1_count	CK_2_count	CK_3_count	OPDA_1_count	OPDA_2_count	OPDA_3_count	Adjusted P-value	Regulated	Log2FoldChange	Annotation
Poh0121100.1	3162	3511	3016	7351	7349	7431	8.01188e-151	up	1.61494	Cold-regulated 413 plasma membrane protein 1
Poh0148790.1	103	90	90	192	218	219	1.6988e-20	up	1.57671	Cold-regulated 413 plasma membrane protein 1
Poh0164200.1	68	81	68	562	552	583	3.39875e-127	up	3.39043	Cold-regulated 413 plasma membrane protein 1
Poh0265420.1	2083	2256	2051	3791	4057	4256	9.98049e-82	up	1.3459	Cold-regulated 413 plasma membrane protein 1
Poh0342460.1	1453	1589	1387	13082	12958	12983	0	up	3.56232	Cold-regulated 413 plasma membrane protein 1
Poh0078920.1	4407	4618	3953	6634	6948	7207	9.36913e-62	up	1.10432	Cold-regulated 413 plasma membrane protein 2
Poh0236980.1	13	11	12	252	298	236	2.76344e-65	up	4.87088	Low temperature-induced protein
Poh0260090.1	1928	2082	1859	25145	26084	21833	0	up	4.05938	Low temperature-induced protein
Poh0289530.1	1	0	3	790	573	711	5.66606e-37	up	9.43964	Low temperature-induced protein
Poh0007990.1	164	162	163	592	534	506	9.25749e-76	up	2.15999	response to water deprivation
Poh0064100.1	505	564	516	9995	9772	9289	0	up	4.61826	response to water deprivation
Poh0110460.1	1393	1241	1191	4156	3842	3961	3.39104e-223	up	2.06765	response to water deprivation
Poh0136880.1	1049	1071	1179	10002	9493	9069	0	up	3.53515	response to water deprivation
Poh0140920.1	538	572	584	3041	2745	2725	0	up	2.75012	response to water deprivation
Poh0168950.1	198	204	233	2073	2052	1908	0	up	3.66955	response to water deprivation
Poh0187190.1	323	273	313	1907	1846	1652	6.09464e-260	up	2.99333	response to water deprivation
Poh0208470.1	891	812	860	5554	5112	4997	0	up	3.03319	response to water deprivation
Poh0317240.1	2501	2539	2730	18720	17092	16965	0	up	3.18496	response to water deprivation
Poh0163080.1	2052	2063	1945	7827	7853	7888	0	up	2.38268	response to water deprivation
Poh0341310.1	21770	23822	23295	85755	79146	79974	0	up	2.25121	response to water deprivation
Poh0022340.1	234	171	180	2705	2519	2574	0	up	4.15964	Desiccation stress protein DSP-22
Poh0093800.1	12	10	22	298	263	292	9.31018e-72	up	4.69878	Desiccation stress protein DSP-22
Poh0186690.1	0	6	1	8	17	14	0.00150457	up	2.90479	Desiccation stress protein DSP-22
Poh0209040.1	108	92	116	784	674	708	3.4697e-143	up	3.19851	Desiccation stress protein DSP-22
Poh0209050.1	33	47	35	308	264	310	3.99313e-67	up	3.36191	Desiccation stress protein DSP-22
Poh0209070.1	275	278	297	1765	1688	1831	4.68375e-270	up	3.05905	Desiccation stress protein DSP-22
Poh0288910.1	0	1	2	18	21	14	1.21892e-05	up	4.56173	Desiccation stress protein DSP-22
Poh0371730.1	29	21	16	293	301	295	5.08655e-77	up	4.17541	Desiccation stress protein DSP-22
Poh0207070.1	1354	1708	1260	6946	6989	6364	2.00737e-83	up	2.65398	Desiccation-related protein PCC13
Poh0056130.1	971	1065	797	2951	2810	2760	6.0047e-135	up	2.01184	CSC1-like protein
Poh0225850.1	108	135	104	509	436	397	2.76753e-63	up	2.3718	CSC1-like protein
Poh0278220.1	145	153	134	36	39	37	1.06206e-10	down	-1.52443	CSC1-like protein
Poh0025320.1	438	535	371	4276	4101	3866	9.86594e-133	up	3.60999	CSC1-like protein ERD4 Protein EARLY-RESPONSIVE TO DEHYDRATION STRESS 4
Poh0056250.1	2067	2361	1864	5854	5831	5676	2.34138e-155	up	1.8874	CSC1-like protein ERD4 Protein EARLY-RESPONSIVE TO DEHYDRATION STRESS 4
Poh0149580.1	291	305	274	1715	1569	1566	2.88124e-258	up	2.90095	CSC1-like protein ERD4 Protein EARLY-RESPONSIVE TO DEHYDRATION STRESS 4
Poh0225740.1	682	727	643	1527	1536	1442	3.67288e-95	up	1.557	CSC1-like protein ERD4 Protein EARLY-RESPONSIVE TO DEHYDRATION STRESS 4
Poh0282820.1	3	10	10	63	48	36	2.0546e-11	up	3.09137	CSC1-like protein ERD4 Protein EARLY-RESPONSIVE TO DEHYDRATION STRESS 4
Poh0364600.1	90	137	120	567	598	518	3.71018e-86	up	2.69913	CSC1-like protein ERD4 Protein EARLY-RESPONSIVE TO DEHYDRATION STRESS 4
Poh0120050.1	1445	1530	1317	3468	3309	3406	2.45634e-145	up	1.66957	CSC1-like protein HYP1 HYPOTHETICAL PROTEIN 1
Poh0147340.1	218	237	240	636	615	579	3.41837e-65	up	1.81827	CSC1-like protein HYP1 HYPOTHETICAL PROTEIN 1
Poh0150660.1	400	334	380	1345	1434	1303	3.7995e-149	up	2.29623	CSC1-like protein HYP1 HYPOTHETICAL PROTEIN 1
Poh0359040.1	224	245	200	791	813	763	2.2948e-104	up	2.24587	CSC1-like protein HYP1 HYPOTHETICAL PROTEIN 1
Poh0005970.1	22	27	16	184	134	115	1.59288e-30	up	3.1546	17.9 kDa class II heat shock protein
Poh0108480.1	9	12	12	160	168	122	2.41058e-39	up	4.18944	17.9 kDa class II heat shock protein
Poh0113560.1	2	2	0	39	42	42	1.04986e-10	up	5.36704	17.9 kDa class II heat shock protein
Poh0093270.1	5	12	3	19	18	14	0.00670798	up	1.77192	17.9 kDa class II heat shock protein
Poh0288430.1	8	3	1	21	15	28	3.18694e-05	up	2.84544	17.9 kDa class II heat shock protein
Poh0080320.1	0	1	0	17	23	21	3.7966e-06	up	6.25138	17.9 kDa class II heat shock protein
Poh0326510.1	11	9	14	26	20	19	0.00972491	up	1.35376	Heat shock 70 kDa protein
Poh0034510.1	187	159	206	284	296	252	3.31966e-12	up	1.01307	Heat shock 70 kDa protein
Poh0204710.1	37	43	40	69	56	58	0.000395107	up	1.02968	Heat shock 70 kDa protein
Poh0046740.1	860	1037	899	3834	3779	3624	2.40318e-255	up	2.42884	Heat shock cognate 70 kDa protein
Poh0126160.1	5024	5127	5267	9827	10040	9363	1.30853e-144	up	1.34479	Heat shock cognate 70 kDa protein
Poh0173280.1	4116	4467	4304	9136	9222	8604	4.93073e-163	up	1.48688	Heat shock cognate 70 kDa protein
Poh0215760.1	3786	4232	3521	28545	28336	25634	0	up	3.26018	Heat shock cognate 70 kDa protein
Poh0231570.1	1054	1158	1057	2120	2170	1965	1.78195e-84	up	1.35818	Heat shock cognate 70 kDa protein
Poh0347380.1	13	8	6	24	20	17	0.00452898	up	1.59827	Heat shock cognate 70 kDa protein
Poh0353860.1	3436	3465	3572	7513	7396	6722	2.24192e-156	up	1.4677	Heat shock cognate 70 kDa protein
Poh0023150.1	113	155	142	455	490	455	2.45293e-60	up	2.19381	COPI associated protein
Poh0085970.1	1485	1682	1653	7309	6888	6683	0	up	2.53619	COPI associated protein
Poh0121670.1	545	551	571	3630	3471	3288	0	up	3.06128	COPI associated protein
Poh0148970.1	149	142	162	696	729	646	5.96988e-115	up	2.61456	COPI associated protein
Poh0235410.1	92	67	62	177	119	138	1.24113e-10	up	1.39545	COPI associated protein
Poh0240710.1	128	126	119	216	236	212	7.03273e-16	up	1.2549	COPI associated protein
Poh0078530.1	300	309	294	3455	3415	3114	0	up	3.88862	Ultraviolet-B receptor UVR8 Protein
Poh0159360.1	52	67	45	353	412	407	5.05168e-81	up	3.26187	Ultraviolet-B receptor UVR8 Protein
Poh0160250.1	398	390	330	109	141	127	4.10191e-14	down	-1.14356	Ultraviolet-B receptor UVR8 Protein
Poh0246460.1	623	661	623	261	174	262	1.81136e-14	down	-1.0295	Ultraviolet-B receptor UVR8 Protein
Poh0252500.1	443	425	458	4974	4925	4447	0	up	3.85697	Ultraviolet-B receptor UVR8 Protein
Poh0270200.1	130	117	158	48	43	34	2.64996e-07	down	-1.2768	Ultraviolet-B receptor UVR8 Protein
Poh0299500.1	886	920	908	313	275	310	8.76776e-33	down	-1.17329	Ultraviolet-B receptor UVR8 Protein
Poh0300410.1	998	994	950	6732	6205	6006	0	up	3.10852	Ultraviolet-B receptor UVR8 Protein
Poh0321210.1	441	432	432	139	148	162	4.58298e-17	down	-1.11556	Ultraviolet-B receptor UVR8 Protein
Poh0321260.1	1930	1899	1826	672	690	713	2.40402e-43	down	-1.02294	Ultraviolet-B receptor UVR8 Protein
Poh0340420.1	238	226	186	66	54	60	3.36621e-13	down	-1.42922	Ultraviolet-B receptor UVR8 Protein
Poh0340480.1	157	122	122	37	44	64	4.81663e-05	down	-1.03953	Ultraviolet-B receptor UVR8 Protein
Poh0120390.1	23	14	3	35	72	60	0.00181187	up	2.49913	Early light-induced protein
Poh0120400.1	15	18	11	144	148	133	1.84892e-37	up	3.69449	Early light-induced protein
Poh0121220.1	6	5	10	61	71	59	3.06849e-17	up	3.60667	Early light-induced protein
Poh0121230.1	8	7	6	34	42	34	5.85098e-09	up	2.81257	Early light-induced protein
Poh0121500.1	1	5	5	176	89	117	1.38708e-27	up	5.53486	Early light-induced protein
Poh0147830.1	1	3	1	59	51	56	8.58385e-14	up	5.47545	Early light-induced protein
Poh0023270.1	964	1013	888	3847	3587	3536	3.05187e-294	up	2.35922	Heavy metal-associated isoprenylated plant protein
Poh0048470.1	25	21	16	40	43	20	0.00749976	up	1.15176	Heavy metal-associated isoprenylated plant protein
Poh0067610.1	1617	1941	1589	3642	3401	3385	1.25745e-84	up	1.44076	Heavy metal-associated isoprenylated plant protein
Poh0113650.1	23	17	12	65	64	65	5.44514e-12	up	2.32408	Heavy metal-associated isoprenylated plant protein
Poh0161650.1	2	3	1	62	50	71	2.67873e-15	up	5.3553	Heavy metal-associated isoprenylated plant protein
Poh0298130.1	5	2	2	319	302	266	9.19125e-44	up	7.04422	Heavy metal-associated isoprenylated plant protein
Poh0304920.1	427	490	461	911	951	935	1.8262e-57	up	1.44403	Heavy metal-associated isoprenylated plant protein
Poh0336250.1	363	322	392	1561	1452	1443	1.0924e-177	up	2.47031	Heavy metal-associated isoprenylated plant protein
Poh0135740.1	2600	2761	2516	5615	5489	5252	3.26625e-157	up	1.47636	Heavy metal-associated isoprenylated plant protein 21
Poh0265060.1	788	944	865	1618	1515	1460	3.35695e-54	up	1.24381	Heavy metal-associated isoprenylated plant protein 23
Poh0011400.1	58	62	51	133	131	98	1.56298e-11	up	1.50265	Heavy metal-associated isoprenylated plant protein 24
Poh0113640.1	1017	1008	1020	2363	2318	2221	9.54852e-140	up	1.60269	Heavy metal-associated isoprenylated plant protein 24
Poh0011390.1	5	5	13	20	14	15	0.0194294	up	1.507	Heavy metal-associated isoprenylated plant protein 28
Poh0113630.1	40	56	27	268	238	276	8.04638e-52	up	3.09257	Heavy metal-associated isoprenylated plant protein 28
Poh0134690.1	674	641	598	3434	3439	3140	0	up	2.81035	Heavy metal-associated isoprenylated plant protein 28
Poh0166600.1	405	417	344	2485	2442	2304	0	up	3.05527	Heavy metal-associated isoprenylated plant protein 28
Poh0011210.1	229	240	128	35	44	18	1.39322e-06	down	-2.20042	Heavy metal-associated isoprenylated plant protein 32
Poh0113100.1	1185	1314	1167	158	182	196	7.27375e-103	down	-2.34993	Heavy metal-associated isoprenylated plant protein 32
Poh0167720.1	729	745	653	1757	1702	1603	9.00434e-114	up	1.67325	Heavy metal-associated isoprenylated plant protein 32
Poh0150030.1	1338	1502	1315	534	466	477	4.25817e-34	down	-1.0704	Heavy metal-associated isoprenylated plant protein 6
Poh0064190.1	2979	3102	2769	6671	6807	6399	4.7507e-176	up	1.59017	Heavy-metal-associated domain
Poh0307370.1	666	750	652	1508	1603	1417	1.9249e-82	up	1.55296	Heavy-metal-associated domain
Poh0060510.1	137	137	148	1765	1788	1513	0	up	4.0066	Late embryogenesis abundant protein
Poh0221060.1	116	115	125	1047	1008	964	1.88607e-220	up	3.50594	Late embryogenesis abundant protein
Poh0052090.1	180	187	139	1426	1353	1365	6.78589e-258	up	3.45691	Late embryogenesis abundant protein
Poh0084790.1	669	671	676	5285	5103	4813	0	up	3.33635	Late embryogenesis abundant protein
Poh0124270.1	740	759	723	10826	9958	9621	0	up	4.19592	Late embryogenesis abundant protein
Poh0228740.1	100	100	98	1200	1133	1094	5.9829e-264	up	3.9455	Late embryogenesis abundant protein
Poh0235600.1	323	386	325	1973	1742	1686	8.39549e-223	up	2.80606	Late embryogenesis abundant protein
Poh0240850.1	419	447	446	2860	2714	2682	0	up	3.07558	Late embryogenesis abundant protein
Poh0051250.1	39	16	40	11	9	9	0.0189541	down	-1.29114	Late embryogenesis abundant protein
Poh0173950.1	71	88	90	162	164	141	3.46624e-12	up	1.32793	Late embryogenesis abundant protein
Poh0319660.1	857	886	836	321	312	259	3.93801e-28	down	-1.11048	Late embryogenesis abundant protein
Poh0014200.1	54	40	40	543	604	531	8.30295e-135	up	4.06966	Late embryogenesis abundant protein
Poh0063190.1	176	247	204	1488	1409	1495	6.17085e-219	up	3.23081	Late embryogenesis abundant protein
Poh0116640.1	1208	1421	1124	16500	16272	15003	0	up	4.0923	Late embryogenesis abundant protein
Poh0312920.1	33	43	46	280	268	256	3.68134e-61	up	3.14155	Late embryogenesis abundant protein
Poh0113970.1	4	8	10	39	22	17	7.69534e-05	up	2.23794	Late embryogenesis abundant protein
Poh0257770.1	407	479	359	16200	16954	15126	0	up	5.69984	Late embryogenesis abundant protein
Poh0361820.1	11	11	7	211	252	231	1.58173e-57	up	5.00498	Late embryogenesis abundant protein
Poh0259540.1	175	167	144	489	459	463	2.62045e-58	up	1.96062	Mechanosensitive ion channel protein 1
Poh0112380.1	56	27	37	109	76	78	6.46315e-08	up	1.55317	Mechanosensitive ion channel protein 1
Poh0235740.1	28	41	42	56	51	67	0.000618265	up	1.07129	Mechanosensitive ion channel protein 1
Poh0237490.1	130	130	85	1240	1228	1079	2.35762e-222	up	3.78443	Mechanosensitive ion channel protein 1
Poh0237530.1	669	682	577	1958	1780	1842	2.32516e-142	up	1.95598	Mechanosensitive ion channel protein 1
Poh0241020.1	174	189	162	286	284	278	3.57507e-16	up	1.11453	Mechanosensitive ion channel protein 1
Poh0243120.1	56	38	51	71	74	79	9.16811e-05	up	1.05142	Mechanosensitive ion channel protein 1
Poh0259580.1	437	540	453	4588	4427	4137	0	up	3.62277	Mechanosensitive ion channel protein 1
Poh0098310.1	31	41	10	757	676	612	1.90188e-24	up	5.06523	Protein MOTHER of FT and TFL1
Poh0197640.1	26	36	31	177	158	153	7.85826e-35	up	2.8126	Protein MOTHER of FT and TFL1
Poh0294870.1	561	549	471	3411	3256	3106	0	up	3.05047	Protein MOTHER of FT and TFL1
Poh0309870.1	183	225	169	4153	3998	3513	0	up	4.75858	Protein MOTHER of FT and TFL1
Poh0138390.1	1154	1147	991	1827	1850	1769	3.37774e-57	up	1.14952	Ras-related protein Rab7
Poh0051680.1	94	80	91	138	146	124	7.60188e-08	up	1.04454	Ras-related protein RABB1c
Poh0060470.1	218	194	180	514	547	473	2.39599e-52	up	1.79642	Ras-related protein RABB1c
Poh0154430.1	258	153	155	288	405	262	0.00038083	up	1.1802	Ras-related protein RABB1c
Poh0219790.1	684	646	654	1053	1101	949	5.03461e-38	up	1.06725	Ras-related protein RABB1c
Poh0221630.1	157	157	133	477	497	497	3.00868e-67	up	2.14222	Ras-related protein RABB1c
Poh0343260.1	153	158	146	329	349	264	2.46372e-24	up	1.46458	Ras-related protein RABB1c
Poh0028670.1	332	354	337	2179	2068	2081	0	up	3.05123	Ras-related protein RABC1
Poh0370190.1	174	224	197	937	968	870	2.61171e-136	up	2.64324	Ras-related protein RABC1
Poh0187000.1	49	45	50	154	143	110	5.8462e-18	up	1.91865	Ras-related protein RABF1
Poh0208750.1	120	72	90	203	217	177	1.47573e-15	up	1.50486	Ras-related protein RABF1
Poh0147810.1	41	40	28	55	64	54	0.000375044	up	1.09055	Ras-related protein RABH1e
Poh0154210.1	48	54	47	109	91	70	5.22513e-07	up	1.2766	Ras-related protein RABH1e
Poh0344960.1	14	15	11	23	22	17	0.0424714	up	1.05351	Ras-related protein YPTC6
Poh0139150.1	86	85	78	937	776	799	8.83665e-183	up	3.75593	Senescence/dehydration-associated protein At3g51250
Poh0001550.1	22	30	41	104	99	84	1.02313e-13	up	2.04445	Senescence/dehydration-associated protein At4g35985
Poh0013950.1	9	16	10	152	170	136	1.8168e-40	up	4.13173	Senescence/dehydration-associated protein At4g35985
Poh0019360.1	34	37	46	381	381	335	2.26474e-89	up	3.65	Senescence/dehydration-associated protein At4g35985
Poh0063350.1	396	450	362	2438	2468	2348	0	up	3.00898	Senescence/dehydration-associated protein At4g35985
Poh0116420.1	86	82	79	913	875	842	2.43235e-208	up	3.83467	Senescence/dehydration-associated protein At4g35985
Poh0171290.1	16	27	33	277	219	232	2.00167e-57	up	3.67943	Senescence/dehydration-associated protein At4g35985
Poh0238330.1	239	249	241	1231	1210	1137	6.06153e-197	up	2.71716	Senescence/dehydration-associated protein At4g35985
Poh0258710.1	656	793	653	4313	4088	3793	0	up	2.95776	Senescence/dehydration-associated protein At4g35985
Poh0312740.1	6	8	13	29	39	44	1.27408e-07	up	2.47677	Senescence/dehydration-associated protein At4g35985
Poh0320840.1	273	262	231	3988	3890	3614	0	up	4.32938	Senescence/dehydration-associated protein At4g35985
Poh0339710.1	28	17	25	409	426	373	5.17215e-102	up	4.53126	Senescence/dehydration-associated protein At4g35985
Poh0000970.1	48	69	63	894	791	650	2.78535e-157	up	4.11625	Universal stress protein A-like protein
Poh0019900.1	577	500	513	2621	2823	2525	1.22282e-285	up	2.74835	Universal stress protein A-like protein
Poh0098990.1	791	785	763	1416	1411	1294	1.28147e-64	up	1.23916	Universal stress protein PHOS32
Poh0196150.1	440	475	406	717	710	586	1.17811e-23	up	1.02898	Universal stress protein PHOS32
Poh0324170.1	727	777	680	1917	1790	1768	1.76848e-127	up	1.74814	Universal stress protein PHOS32
Poh0349150.1	528	555	520	1418	1496	1287	3.3045e-109	up	1.81189	Universal stress protein PHOS32
Poh0039360.1	131	120	145	1246	1382	1069	4.94438e-210	up	3.64377	Universal stress protein PHOS34
Poh0178140.1	118	155	106	899	1012	871	1.39338e-157	up	3.2988	Universal stress protein PHOS34
Poh0172780.1	30	53	47	559	434	490	1.63597e-108	up	3.93245	chitin catabolic process
Poh0354370.1	158	197	157	1125	1212	991	5.79064e-174	up	3.12209	chitin catabolic process
Poh0354380.1	3324	2981	3241	7899	8198	7800	2.46559e-201	up	1.74668	chitin catabolic process
Poh0198030.1	4	0	3	18	8	15	0.000693294	up	2.97149	Chitin elicitor receptor kinase 1
Poh0212370.1	37	43	40	338	312	306	7.00591e-78	up	3.41568	Chitinase 1 EC=3.2.1.14
Poh0020540.1	152	181	188	1039	1059	1102	6.87943e-180	up	3.04152	Chitinase 6 EC=3.2.1.14 Pathogenesis related (PR)-3
Poh0298460.1	340	376	344	2570	2564	2457	0	up	3.26258	Transketolase, chloroplastic Short=TK
Poh0161270.1	191	209	193	1264	1264	1212	6.54797e-233	up	3.07933	Transketolase, chloroplastic Short=TK
Poh0161280.1	19	18	32	218	156	181	1.06808e-41	up	3.4272	Transketolase, thiamine diphosphate binding domain
Poh0325280.1	105	133	134	407	448	443	2.15326e-58	up	2.22573	acetolactate synthase
Poh0346200.1	138	137	149	581	451	474	8.19104e-66	up	2.24886	acetolactate synthase
Poh0044970.1	156	158	172	703	689	711	5.10871e-115	up	2.536	benzodiazepine receptor activity
Poh0217660.1	641	736	627	3119	2882	2739	2.58319e-261	up	2.54623	benzodiazepine receptor activity
Poh0276090.1	2213	2221	2176	6124	5829	5966	1.44531e-268	up	1.86136	benzodiazepine receptor activity
Poh0301100.1	217	230	220	806	800	837	1.52188e-113	up	2.29602	benzodiazepine receptor activity
Poh0320470.1	1995	2188	2280	26483	23872	22895	0	up	3.92275	benzodiazepine receptor activity
Poh0320480.1	1288	1455	1375	15926	15253	15141	0	up	3.91355	benzodiazepine receptor activity
Poh0339610.1	232	253	278	3656	2243	2107	2.09635e-48	up	3.8055	benzodiazepine receptor activity
Poh0120080.1	381	392	335	3051	3125	2880	0	up	3.45362	cellular response to glucose starvation
Poh0147370.1	218	193	144	1424	1385	1283	6.04211e-216	up	3.30534	cellular response to glucose starvation
Poh0152650.1	322	340	319	625	624	591	3.42303e-41	up	1.32967	cellular response to glucose starvation
Poh0345190.1	334	309	301	794	619	618	1.89548e-43	up	1.52587	cellular response to glucose starvation
Poh0101280.1	3	10	13	24	28	15	0.00226656	up	1.78049	11-beta-hydroxysteroid dehydrogenase 1A EC=1.1.1.146
Poh0195510.1	49	36	36	71	91	76	2.52541e-07	up	1.40054	11-beta-hydroxysteroid dehydrogenase 1A EC=1.1.1.146
Poh0249010.1	81	57	82	397	423	378	5.34189e-76	up	2.86733	11-beta-hydroxysteroid dehydrogenase 1A EC=1.1.1.146
Poh0267410.1	17	8	25	69	86	68	1.20751e-13	up	2.57818	11-beta-hydroxysteroid dehydrogenase 1A EC=1.1.1.146
Poh0101380.1	29	31	26	124	141	143	6.43821e-28	up	2.67057	11-oxo-beta-amyrin 30-oxidase EC=1.14.13.173
Poh0105690.1	27	25	21	64	50	37	2.69976e-05	up	1.46745	2-alkenal reductase (NADP(+)-dependent) EC=1.3.1.102
Poh0191410.1	472	528	501	1008	1031	855	2.67788e-49	up	1.36804	2-alkenal reductase (NADP(+)-dependent) EC=1.3.1.102
Poh0271360.1	107	153	89	44	28	35	7.93384e-06	down	-1.28385	AAA-ATPase At3g28540 EC=3.6.1.3
Poh0150400.1	50	28	46	71	71	71	2.76011e-05	up	1.20351	AAA-ATPase At3g28540 EC=3.6.1.3
Poh0096120.1	376	420	391	753	749	710	3.67915e-45	up	1.32008	AAA-ATPase At3g28540 EC=3.6.1.3
Poh0100840.1	79	88	93	141	197	176	5.01183e-13	up	1.40734	AAA-ATPase At3g28540 EC=3.6.1.3
Poh0152890.1	11	3	5	440	346	442	2.75257e-71	up	6.43749	AAA-ATPase At3g28540 EC=3.6.1.3
Poh0198650.1	41	23	36	67	93	42	2.37906e-05	up	1.43421	AAA-ATPase At3g28540 EC=3.6.1.3
Poh0295920.1	96	110	116	279	270	203	9.00698e-23	up	1.64278	AAA-ATPase At3g28540 EC=3.6.1.3
Poh0344910.1	3	3	2	138	130	106	2.12923e-26	up	5.96747	AAA-ATPase At3g28540 EC=3.6.1.3
Poh0029180.1	38	33	38	74	63	71	1.35318e-06	up	1.35452	Aldehyde oxidase GLOX
Poh0037520.1	336	377	323	725	635	673	3.44598e-43	up	1.39476	Aldehyde oxidase GLOX
Poh0106230.1	36	36	32	16	9	12	0.0241484	down	-1.06992	Aldehyde oxidase GLOX
Poh0134280.1	289	257	197	474	396	402	3.54271e-19	up	1.19853	Aldehyde oxidase GLOX
Poh0154320.1	6	4	4	39	14	20	1.12059e-05	up	2.79857	Aldehyde oxidase GLOX
Poh0166130.1	9	15	23	39	34	23	0.00171279	up	1.44492	Aldehyde oxidase GLOX
Poh0176230.1	21	18	31	58	35	45	0.000177872	up	1.39746	Aldehyde oxidase GLOX
Poh0343330.1	2	2	2	15	12	14	0.000236561	up	3.19465	Aldehyde oxidase GLOX
Poh0335170.1	0	1	0	44	33	32	4.72176e-08	up	7.08364	Ammonium transporter 1 member 2
Poh0088430.1	32	31	23	661	646	597	1.47452e-154	up	4.89076	Ammonium transporter 1 member 3
Poh0135270.1	189	195	206	437	383	442	2.39428e-34	up	1.51938	Ammonium transporter 1 member 3
Poh0021180.1	6	10	9	29	25	20	0.000170444	up	1.98403	Ammonium transporter 3 member 1
Poh0337780.1	12	14	15	21	17	31	0.0210512	up	1.17644	Ammonium transporter 3 member 1
Poh0057270.1	49	28	41	83	48	101	1.19642e-05	up	1.40101	Ammonium transporter 3 member 2
Poh0333060.1	13	23	29	10	2	4	0.0226706	down	-1.61105	Ammonium transporter 3 member 2
Poh0367730.1	11	8	7	21	10	17	0.0373222	up	1.30662	Ammonium transporter 3 member 2
Poh0009040.1	251	253	238	1979	1949	1838	0	up	3.38031	Anoctamin-like protein
Poh0052480.1	64	59	55	246	265	263	2.79533e-48	up	2.54431	Anoctamin-like protein
Poh0085200.1	144	147	209	616	565	552	1.55991e-62	up	2.2132	Anoctamin-like protein
Poh0111490.1	1428	1470	1328	13016	12557	12243	0	up	3.58413	Anoctamin-like protein
Poh0186130.1	122	112	99	362	360	406	1.6693e-52	up	2.1848	Anoctamin-like protein
Poh0209690.1	167	140	135	415	438	385	2.89542e-48	up	1.90879	Anoctamin-like protein
Poh0212880.1	502	473	462	1464	1475	1519	5.06373e-148	up	2.05687	Anoctamin-like protein
Poh0044970.1	156	158	172	703	689	711	5.10871e-115	up	2.536	benzodiazepine receptor activity
Poh0217660.1	641	736	627	3119	2882	2739	2.58319e-261	up	2.54623	benzodiazepine receptor activity
Poh0276090.1	2213	2221	2176	6124	5829	5966	1.44531e-268	up	1.86136	benzodiazepine receptor activity
Poh0301100.1	217	230	220	806	800	837	1.52188e-113	up	2.29602	benzodiazepine receptor activity
Poh0320470.1	1995	2188	2280	26483	23872	22895	0	up	3.92275	benzodiazepine receptor activity
Poh0320480.1	1288	1455	1375	15926	15253	15141	0	up	3.91355	benzodiazepine receptor activity
Poh0339610.1	232	253	278	3656	2243	2107	2.09635e-48	up	3.8055	benzodiazepine receptor activity
